# Supplementary material for: Patient propagules: Do soil archives preserve the legacy of fungal and prokaryotic communities?
Source: PLoS One. 2020 Aug 11;15(8):e0237368. doi: 10.1371/journal.pone.0237368 (PMC7418970; doi:10.1371/journal.pone.0237368)
Supplement: S3 File — (BIOM) [file pone.0237368.s003.biom]

{"id": "None","format": "Biological Observation Matrix 1.0.0","format_url": "http://biom-format.org","matrix_type": "sparse","generated_by": "BIOM-Format 2.1.5","date": "2017-09-22T17:18:34.164965","type": "OTU table","matrix_element_type": "float","shape": [3833, 61],"data": [[0,0,16471.0],[0,1,22.0],[0,2,13138.0],[0,3,1360.0],[0,4,2.0],[0,5,216.0],[0,6,253.0],[0,7,136.0],[0,8,1166.0],[0,9,518.0],[0,13,117.0],[0,14,535.0],[0,15,274.0],[0,16,78.0],[0,17,1212.0],[0,18,154.0],[0,19,1661.0],[0,20,10396.0],[0,21,2859.0],[0,22,6.0],[0,23,8053.0],[0,24,14436.0],[0,25,57.0],[0,26,1192.0],[0,27,8344.0],[0,28,5983.0],[0,29,3.0],[0,31,5407.0],[0,32,4817.0],[0,34,857.0],[0,35,812.0],[0,36,22251.0],[0,37,4910.0],[0,38,392.0],[0,39,2861.0],[0,40,125.0],[0,41,398.0],[0,42,4.0],[0,43,120.0],[0,46,357.0],[0,47,151.0],[0,48,9.0],[0,50,272.0],[0,51,24.0],[0,52,13.0],[0,53,3.0],[0,54,31.0],[0,55,108.0],[0,56,59.0],[0,57,34.0],[0,58,230.0],[0,60,7.0],[1,1,18046.0],[1,4,3490.0],[1,10,1910.0],[1,12,1951.0],[1,21,1.0],[1,22,11361.0],[1,29,4219.0],[1,30,6270.0],[1,32,149.0],[1,33,1764.0],[1,35,1.0],[1,38,41.0],[1,42,10107.0],[1,45,3.0],[1,52,2762.0],[1,53,52.0],[1,54,1600.0],[1,56,21.0],[1,57,1283.0],[1,58,224.0],[1,60,713.0],[2,0,247.0],[2,3,805.0],[2,22,1.0],[2,23,1244.0],[2,33,14.0],[2,51,11.0],[3,3,1585.0],[3,5,14.0],[3,7,2.0],[3,8,48.0],[3,14,104.0],[3,15,19.0],[3,17,80.0],[3,26,100.0],[3,35,9.0],[3,39,15.0],[3,40,9.0],[4,0,1.0],[4,1,570.0],[4,4,1151.0],[4,5,147.0],[4,6,1.0],[4,7,302.0],[4,8,74.0],[4,10,320.0],[4,12,279.0],[4,13,25.0],[4,14,1.0],[4,15,182.0],[4,16,42.0],[4,17,62.0],[4,18,53.0],[4,19,42.0],[4,21,173.0],[4,22,390.0],[4,25,7.0],[4,28,381.0],[4,29,1049.0],[4,30,986.0],[4,32,289.0],[4,33,311.0],[4,34,206.0],[4,35,204.0],[4,37,515.0],[4,38,921.0],[4,39,32.0],[4,40,104.0],[4,42,515.0],[4,45,313.0],[4,48,538.0],[4,49,234.0],[4,50,9.0],[4,52,2025.0],[4,53,130.0],[4,54,2469.0],[4,55,462.0],[4,56,384.0],[4,57,739.0],[4,60,492.0],[5,1,18.0],[5,5,154.0],[5,6,14.0],[5,7,295.0],[5,8,9.0],[5,9,34.0],[5,14,44.0],[5,15,207.0],[5,19,230.0],[5,21,217.0],[5,29,4.0],[5,30,9.0],[5,35,46.0],[5,38,276.0],[5,39,33.0],[5,40,97.0],[5,41,15.0],[5,42,3.0],[6,6,31.0],[6,8,22.0],[6,9,22.0],[6,16,31.0],[6,25,7.0],[6,30,1.0],[6,34,14.0],[6,35,14.0],[6,39,17.0],[6,41,7.0],[6,60,8.0],[7,1,63.0],[7,4,1.0],[7,5,152.0],[7,7,99.0],[7,8,13.0],[7,10,15.0],[7,15,43.0],[7,19,175.0],[7,22,20.0],[7,25,1.0],[7,29,2.0],[7,30,5.0],[7,32,1.0],[7,33,17.0],[7,34,26.0],[7,36,1.0],[7,37,27.0],[7,38,226.0],[7,40,43.0],[7,42,30.0],[7,47,641.0],[7,49,106.0],[7,52,38.0],[7,54,36.0],[7,57,32.0],[7,60,14.0],[8,2,1522.0],[8,5,523.0],[8,6,1239.0],[8,7,351.0],[8,8,487.0],[8,9,2669.0],[8,13,1242.0],[8,15,752.0],[8,16,602.0],[8,17,267.0],[8,18,618.0],[8,19,20.0],[8,25,921.0],[8,26,15.0],[8,31,1.0],[8,34,365.0],[8,35,382.0],[8,38,267.0],[8,39,102.0],[8,40,317.0],[8,41,1648.0],[9,1,88.0],[9,2,1.0],[9,4,24.0],[9,5,286.0],[9,6,66.0],[9,7,357.0],[9,8,276.0],[9,9,152.0],[9,10,73.0],[9,12,56.0],[9,13,1058.0],[9,14,9.0],[9,15,205.0],[9,16,208.0],[9,17,161.0],[9,18,111.0],[9,19,54.0],[9,21,99.0],[9,22,52.0],[9,25,468.0],[9,26,66.0],[9,29,44.0],[9,30,48.0],[9,32,49.0],[9,33,56.0],[9,34,171.0],[9,35,79.0],[9,37,20.0],[9,38,229.0],[9,39,124.0],[9,40,162.0],[9,41,170.0],[9,42,194.0],[9,43,374.0],[9,45,34.0],[9,46,14.0],[9,50,6.0],[9,51,185.0],[9,52,9.0],[9,53,102.0],[9,54,21.0],[9,57,19.0],[9,59,9.0],[9,60,66.0],[10,10,750.0],[10,12,439.0],[10,33,825.0],[10,59,14.0],[11,2,3070.0],[11,11,5428.0],[11,17,13.0],[11,38,3.0],[11,43,2.0],[11,60,1.0],[12,1,504.0],[12,4,134.0],[12,5,322.0],[12,6,110.0],[12,7,425.0],[12,8,249.0],[12,9,76.0],[12,10,188.0],[12,12,222.0],[12,15,478.0],[12,16,3.0],[12,17,99.0],[12,18,224.0],[12,19,203.0],[12,21,35.0],[12,22,367.0],[12,28,82.0],[12,29,223.0],[12,30,175.0],[12,33,354.0],[12,34,86.0],[12,35,120.0],[12,38,128.0],[12,39,5.0],[12,40,367.0],[12,41,64.0],[12,42,403.0],[12,43,580.0],[12,45,430.0],[12,46,35.0],[12,48,197.0],[12,51,365.0],[12,52,198.0],[12,53,112.0],[12,54,265.0],[12,55,2781.0],[12,57,86.0],[12,58,431.0],[12,60,33.0],[13,5,2.0],[13,7,3.0],[13,13,3000.0],[13,15,1.0],[13,16,2613.0],[13,25,2563.0],[13,34,7.0],[13,35,107.0],[13,40,9.0],[14,0,76.0],[14,2,172.0],[14,5,184.0],[14,6,119.0],[14,7,107.0],[14,8,77.0],[14,9,334.0],[14,13,122.0],[14,14,191.0],[14,15,90.0],[14,16,90.0],[14,17,508.0],[14,18,9.0],[14,19,425.0],[14,21,1689.0],[14,25,14.0],[14,27,1.0],[14,28,334.0],[14,30,6.0],[14,32,311.0],[14,34,374.0],[14,35,579.0],[14,37,63.0],[14,38,275.0],[14,39,516.0],[14,40,124.0],[14,41,187.0],[15,5,2051.0],[15,6,10.0],[15,7,1684.0],[15,8,2.0],[15,9,4.0],[15,15,1175.0],[15,21,28.0],[15,35,1.0],[15,40,1364.0],[15,41,9.0],[16,0,215.0],[16,2,190.0],[16,5,219.0],[16,6,335.0],[16,7,86.0],[16,8,1895.0],[16,9,388.0],[16,12,1.0],[16,13,1279.0],[16,14,189.0],[16,15,179.0],[16,16,816.0],[16,17,2372.0],[16,18,3183.0],[16,19,404.0],[16,21,282.0],[16,23,2664.0],[16,25,1165.0],[16,26,187.0],[16,28,819.0],[16,32,541.0],[16,34,1114.0],[16,35,1662.0],[16,36,751.0],[16,37,613.0],[16,38,1215.0],[16,39,1886.0],[16,40,126.0],[16,41,197.0],[16,56,62.0],[16,60,3.0],[17,18,23.0],[17,25,8.0],[17,28,6.0],[17,42,2.0],[18,1,13.0],[18,4,940.0],[18,5,273.0],[18,7,119.0],[18,10,200.0],[18,12,203.0],[18,14,4.0],[18,15,62.0],[18,16,9.0],[18,21,22.0],[18,22,9.0],[18,29,242.0],[18,30,622.0],[18,33,134.0],[18,38,35.0],[18,40,65.0],[18,42,4.0],[18,43,37.0],[18,45,1.0],[18,46,46.0],[18,47,44.0],[18,48,4.0],[18,50,922.0],[18,51,9.0],[18,52,7.0],[18,54,10.0],[18,56,23.0],[18,57,16.0],[18,59,66.0],[18,60,13.0],[19,1,7.0],[19,3,811.0],[19,5,54.0],[19,7,27.0],[19,8,23.0],[19,14,31.0],[19,15,25.0],[19,17,122.0],[19,18,2.0],[19,19,870.0],[19,20,1399.0],[19,21,283.0],[19,22,8.0],[19,23,629.0],[19,24,1648.0],[19,26,40.0],[19,27,1536.0],[19,28,47.0],[19,30,1.0],[19,34,59.0],[19,35,26.0],[19,36,141.0],[19,37,441.0],[19,38,214.0],[19,39,55.0],[19,40,1.0],[19,42,4.0],[19,47,96.0],[19,55,54.0],[20,14,10432.0],[21,1,22.0],[21,4,14.0],[21,5,253.0],[21,6,172.0],[21,7,392.0],[21,8,313.0],[21,9,458.0],[21,10,5.0],[21,11,1.0],[21,12,26.0],[21,13,361.0],[21,15,326.0],[21,16,611.0],[21,18,321.0],[21,22,13.0],[21,25,377.0],[21,29,4.0],[21,30,4.0],[21,33,23.0],[21,34,428.0],[21,35,493.0],[21,38,47.0],[21,39,581.0],[21,40,258.0],[21,41,243.0],[21,42,13.0],[22,1,13.0],[22,4,261.0],[22,10,1048.0],[22,12,1665.0],[22,22,12.0],[22,29,372.0],[22,30,180.0],[22,33,738.0],[22,42,11.0],[22,43,4.0],[22,44,101.0],[22,45,301.0],[22,50,132.0],[22,52,224.0],[22,53,39.0],[22,54,371.0],[22,55,6.0],[22,56,20.0],[22,57,65.0],[22,60,146.0],[23,1,1077.0],[23,2,1175.0],[23,4,3.0],[23,5,1149.0],[23,6,341.0],[23,7,559.0],[23,8,145.0],[23,9,170.0],[23,10,193.0],[23,12,62.0],[23,13,720.0],[23,15,686.0],[23,16,443.0],[23,17,1071.0],[23,18,36.0],[23,19,82.0],[23,21,83.0],[23,22,806.0],[23,25,534.0],[23,26,121.0],[23,29,8.0],[23,30,14.0],[23,32,16.0],[23,33,97.0],[23,34,179.0],[23,35,95.0],[23,37,35.0],[23,38,230.0],[23,39,83.0],[23,40,1529.0],[23,41,120.0],[23,42,1503.0],[23,45,413.0],[23,47,532.0],[23,50,14.0],[23,52,7.0],[23,53,44.0],[23,54,12.0],[23,57,92.0],[23,60,3.0],[24,0,702.0],[24,2,441.0],[24,3,333.0],[24,5,63.0],[24,6,31.0],[24,7,9.0],[24,8,38.0],[24,9,18.0],[24,13,33.0],[24,14,491.0],[24,15,32.0],[24,16,23.0],[24,17,232.0],[24,18,80.0],[24,19,185.0],[24,20,5969.0],[24,21,200.0],[24,23,1252.0],[24,25,12.0],[24,26,89.0],[24,27,1.0],[24,28,60.0],[24,32,246.0],[24,34,5.0],[24,35,17.0],[24,36,563.0],[24,37,35.0],[24,38,182.0],[24,39,8.0],[24,40,56.0],[24,41,19.0],[25,1,1.0],[25,5,9.0],[25,7,51.0],[25,13,2.0],[25,15,17.0],[25,21,20.0],[25,34,4.0],[25,35,1.0],[25,38,5.0],[25,40,9.0],[25,50,19.0],[25,54,1.0],[26,1,1621.0],[26,4,1504.0],[26,5,14.0],[26,7,32.0],[26,8,92.0],[26,10,359.0],[26,12,264.0],[26,13,1.0],[26,15,1.0],[26,16,1.0],[26,18,5.0],[26,19,40.0],[26,22,908.0],[26,26,1.0],[26,28,193.0],[26,29,1554.0],[26,30,1174.0],[26,33,461.0],[26,34,37.0],[26,35,248.0],[26,38,70.0],[26,40,34.0],[26,41,4.0],[26,42,1342.0],[26,43,8.0],[26,45,3.0],[26,47,971.0],[26,48,900.0],[26,49,301.0],[26,50,32.0],[26,51,49.0],[26,52,716.0],[26,54,746.0],[26,55,1318.0],[26,56,658.0],[26,57,1708.0],[26,60,828.0],[27,1,50.0],[27,4,22.0],[27,10,1.0],[27,12,1.0],[27,22,22.0],[27,29,37.0],[27,30,30.0],[27,40,1.0],[27,42,35.0],[27,43,4.0],[27,48,41.0],[27,52,31.0],[27,53,4.0],[27,54,25.0],[27,55,219.0],[27,57,58.0],[27,60,15.0],[28,5,153.0],[28,6,401.0],[28,7,95.0],[28,8,23.0],[28,9,394.0],[28,13,139.0],[28,15,32.0],[28,16,297.0],[28,17,28.0],[28,18,36.0],[28,21,109.0],[28,25,181.0],[28,26,19.0],[28,28,11.0],[28,32,16.0],[28,34,3.0],[28,35,5.0],[28,37,43.0],[28,38,15.0],[28,39,17.0],[28,40,28.0],[28,41,270.0],[28,43,10.0],[28,57,6.0],[28,60,1.0],[29,4,158.0],[29,10,757.0],[29,12,694.0],[29,22,2.0],[29,29,148.0],[29,30,145.0],[29,33,1681.0],[29,45,137.0],[29,46,8.0],[29,52,255.0],[29,54,193.0],[29,56,22.0],[29,57,79.0],[29,60,104.0],[30,0,1459.0],[30,2,645.0],[30,7,61.0],[30,8,146.0],[30,9,18.0],[30,15,49.0],[30,17,698.0],[30,18,73.0],[30,19,518.0],[30,23,1981.0],[30,24,8401.0],[30,26,113.0],[30,27,1360.0],[30,28,1552.0],[30,31,1812.0],[30,32,826.0],[30,34,56.0],[30,35,156.0],[30,36,342.0],[30,37,1138.0],[30,38,87.0],[30,39,207.0],[30,40,25.0],[30,41,39.0],[31,1,235.0],[31,4,223.0],[31,5,302.0],[31,6,169.0],[31,7,447.0],[31,8,264.0],[31,9,143.0],[31,10,196.0],[31,12,110.0],[31,13,504.0],[31,15,349.0],[31,16,477.0],[31,17,79.0],[31,18,85.0],[31,19,48.0],[31,22,159.0],[31,25,607.0],[31,26,11.0],[31,28,48.0],[31,29,182.0],[31,30,140.0],[31,33,144.0],[31,34,240.0],[31,35,114.0],[31,38,200.0],[31,39,184.0],[31,40,375.0],[31,41,270.0],[31,42,268.0],[31,43,23.0],[31,45,177.0],[31,47,553.0],[31,48,106.0],[31,49,20.0],[31,51,161.0],[31,52,908.0],[31,53,134.0],[31,54,1073.0],[31,55,126.0],[31,57,545.0],[31,58,113.0],[31,60,540.0],[32,8,7.0],[32,9,12.0],[32,18,587.0],[32,23,194.0],[32,26,1942.0],[32,28,301.0],[32,32,161.0],[32,35,6.0],[32,37,193.0],[32,39,99.0],[33,1,56.0],[33,5,32.0],[33,7,55.0],[33,10,2173.0],[33,12,2928.0],[33,13,141.0],[33,15,63.0],[33,16,220.0],[33,18,146.0],[33,22,39.0],[33,25,117.0],[33,33,2682.0],[33,38,12.0],[33,39,14.0],[33,40,13.0],[33,42,34.0],[33,43,5.0],[33,44,8.0],[33,45,24.0],[33,51,140.0],[33,52,147.0],[33,54,144.0],[33,57,32.0],[33,60,26.0],[34,0,46.0],[34,1,665.0],[34,2,1750.0],[34,3,1395.0],[34,4,4517.0],[34,5,206.0],[34,6,481.0],[34,7,300.0],[34,8,558.0],[34,9,1103.0],[34,10,86.0],[34,12,84.0],[34,13,240.0],[34,14,5.0],[34,15,268.0],[34,16,171.0],[34,17,115.0],[34,18,68.0],[34,19,77.0],[34,21,54.0],[34,22,387.0],[34,23,1.0],[34,25,140.0],[34,28,10.0],[34,29,1030.0],[34,30,1032.0],[34,32,34.0],[34,33,43.0],[34,34,406.0],[34,35,359.0],[34,37,16.0],[34,38,173.0],[34,39,705.0],[34,40,181.0],[34,41,723.0],[34,42,399.0],[34,43,363.0],[34,44,17.0],[34,45,146.0],[34,46,20.0],[34,47,5.0],[34,48,271.0],[34,49,250.0],[34,52,1035.0],[34,54,1739.0],[34,55,906.0],[34,56,5.0],[34,57,1090.0],[34,58,253.0],[34,60,512.0],[35,6,45.0],[35,8,7.0],[35,9,216.0],[35,13,1100.0],[35,16,1723.0],[35,17,9.0],[35,25,1815.0],[35,26,16.0],[35,34,7.0],[35,35,38.0],[35,38,3.0],[35,41,86.0],[36,1,5.0],[36,4,877.0],[36,22,10.0],[36,29,381.0],[36,30,515.0],[36,33,2.0],[36,42,4.0],[36,57,25.0],[36,60,157.0],[37,28,21.0],[37,37,29.0],[38,1,20.0],[38,4,45.0],[38,22,4.0],[38,29,33.0],[38,30,22.0],[38,57,8.0],[38,60,7.0],[39,12,1.0],[39,13,4099.0],[39,16,4047.0],[39,25,4663.0],[39,26,34.0],[40,1,380.0],[40,4,70.0],[40,5,197.0],[40,7,818.0],[40,8,119.0],[40,9,35.0],[40,10,193.0],[40,12,122.0],[40,13,331.0],[40,15,27.0],[40,16,166.0],[40,17,65.0],[40,18,97.0],[40,22,320.0],[40,25,241.0],[40,29,51.0],[40,30,69.0],[40,33,126.0],[40,34,43.0],[40,35,182.0],[40,38,69.0],[40,39,24.0],[40,40,104.0],[40,41,40.0],[40,42,197.0],[40,43,37.0],[40,45,110.0],[40,49,45.0],[40,51,406.0],[40,52,71.0],[40,53,7.0],[40,54,54.0],[40,55,4.0],[40,56,9.0],[40,57,48.0],[40,60,14.0],[41,1,185.0],[41,4,1981.0],[41,22,59.0],[41,29,2031.0],[41,30,1946.0],[41,42,59.0],[41,43,1.0],[41,49,100.0],[41,52,159.0],[41,54,119.0],[41,55,67.0],[41,57,181.0],[41,60,209.0],[42,6,9.0],[42,8,25.0],[42,9,120.0],[42,13,93.0],[42,16,21.0],[42,18,128.0],[42,25,60.0],[42,32,55.0],[42,34,35.0],[42,35,35.0],[42,39,129.0],[42,41,55.0],[43,0,544.0],[43,1,15.0],[43,2,625.0],[43,5,260.0],[43,6,184.0],[43,7,132.0],[43,8,607.0],[43,9,298.0],[43,10,3.0],[43,13,33.0],[43,14,98.0],[43,15,239.0],[43,16,27.0],[43,17,47.0],[43,18,90.0],[43,19,619.0],[43,21,886.0],[43,22,22.0],[43,25,43.0],[43,26,68.0],[43,28,1310.0],[43,30,6.0],[43,31,304.0],[43,32,882.0],[43,33,3.0],[43,34,445.0],[43,35,132.0],[43,36,956.0],[43,37,1018.0],[43,38,347.0],[43,39,999.0],[43,40,130.0],[43,41,197.0],[43,42,5.0],[43,43,55.0],[43,49,145.0],[43,50,12.0],[43,52,26.0],[43,53,198.0],[43,54,42.0],[43,55,14.0],[43,56,56.0],[43,57,30.0],[43,60,8.0],[44,5,122.0],[44,6,54.0],[44,7,77.0],[44,8,521.0],[44,9,195.0],[44,13,192.0],[44,15,97.0],[44,16,119.0],[44,18,381.0],[44,25,217.0],[44,33,11.0],[44,34,391.0],[44,35,744.0],[44,37,16.0],[44,38,207.0],[44,39,102.0],[44,40,79.0],[44,41,203.0],[44,47,250.0],[44,57,27.0],[44,60,6.0],[45,0,609.0],[45,1,28.0],[45,2,199.0],[45,3,639.0],[45,4,13.0],[45,5,203.0],[45,6,48.0],[45,7,114.0],[45,8,100.0],[45,9,59.0],[45,10,7.0],[45,12,6.0],[45,13,136.0],[45,14,466.0],[45,15,59.0],[45,16,126.0],[45,17,1038.0],[45,18,240.0],[45,19,380.0],[45,21,721.0],[45,22,4.0],[45,23,3962.0],[45,25,89.0],[45,26,1407.0],[45,28,148.0],[45,29,37.0],[45,30,30.0],[45,32,177.0],[45,33,17.0],[45,34,67.0],[45,35,142.0],[45,36,864.0],[45,37,749.0],[45,38,133.0],[45,39,119.0],[45,40,57.0],[45,41,88.0],[45,42,10.0],[45,43,27.0],[45,45,57.0],[45,52,16.0],[45,53,91.0],[45,54,27.0],[45,55,37.0],[45,56,44.0],[45,57,19.0],[45,60,13.0],[46,1,1307.0],[46,4,1563.0],[46,10,13.0],[46,12,1.0],[46,22,1620.0],[46,29,995.0],[46,30,1064.0],[46,33,1.0],[46,42,1034.0],[46,55,71.0],[46,57,408.0],[46,60,982.0],[47,1,8.0],[47,12,3198.0],[47,33,11.0],[47,60,3.0],[48,1,83.0],[48,4,4649.0],[48,10,741.0],[48,12,796.0],[48,22,147.0],[48,29,2547.0],[48,30,3034.0],[48,33,1382.0],[48,42,49.0],[48,43,4.0],[48,45,107.0],[48,52,13.0],[48,54,37.0],[48,57,4.0],[49,20,203.0],[49,40,3.0],[50,7,1.0],[50,13,8.0],[50,16,44.0],[50,21,37.0],[50,25,23.0],[50,30,3.0],[50,38,1.0],[51,6,5.0],[51,7,3.0],[51,8,12.0],[51,9,23.0],[51,13,1.0],[51,15,2.0],[51,16,7.0],[51,17,1.0],[51,18,3.0],[51,19,16.0],[51,21,41.0],[51,28,133.0],[51,32,1.0],[51,34,1.0],[51,35,18.0],[51,37,1.0],[51,38,1.0],[51,39,47.0],[51,41,11.0],[52,1,32.0],[52,4,52.0],[52,5,2.0],[52,7,15.0],[52,10,42.0],[52,12,9.0],[52,13,20.0],[52,15,39.0],[52,16,3.0],[52,22,7.0],[52,29,4.0],[52,30,12.0],[52,33,5.0],[52,34,23.0],[52,35,31.0],[52,38,33.0],[52,40,1.0],[52,42,23.0],[52,43,42.0],[52,48,3.0],[52,51,9.0],[52,52,34.0],[52,54,32.0],[52,57,43.0],[52,60,18.0],[53,1,252.0],[53,4,140.0],[53,5,32.0],[53,6,155.0],[53,7,33.0],[53,9,139.0],[53,10,117.0],[53,12,38.0],[53,13,112.0],[53,15,46.0],[53,16,51.0],[53,18,1.0],[53,22,217.0],[53,25,77.0],[53,29,189.0],[53,30,173.0],[53,33,117.0],[53,35,1.0],[53,38,133.0],[53,40,12.0],[53,41,98.0],[53,42,196.0],[53,47,10.0],[53,52,34.0],[53,54,13.0],[53,55,46.0],[53,56,41.0],[53,57,68.0],[53,60,25.0],[54,6,6.0],[54,8,2.0],[54,9,983.0],[54,18,3.0],[54,27,655.0],[54,34,1.0],[54,35,17.0],[54,37,400.0],[54,38,4.0],[54,39,8.0],[54,41,9.0],[54,42,16.0],[54,44,173.0],[54,49,169.0],[55,13,80.0],[55,16,25.0],[56,5,217.0],[56,7,352.0],[56,8,13.0],[56,13,455.0],[56,15,279.0],[56,16,633.0],[56,25,429.0],[56,40,329.0],[57,0,105.0],[57,1,30.0],[57,5,80.0],[57,6,20.0],[57,7,38.0],[57,8,42.0],[57,9,60.0],[57,10,3.0],[57,12,5.0],[57,13,58.0],[57,15,93.0],[57,16,51.0],[57,17,60.0],[57,18,35.0],[57,19,71.0],[57,21,27.0],[57,22,31.0],[57,25,28.0],[57,26,38.0],[57,28,43.0],[57,32,50.0],[57,34,22.0],[57,35,22.0],[57,37,178.0],[57,38,33.0],[57,39,32.0],[57,40,37.0],[57,41,24.0],[57,42,40.0],[57,43,31.0],[57,56,29.0],[57,57,18.0],[57,60,7.0],[58,14,4893.0],[58,21,23.0],[58,38,5.0],[59,4,5.0],[59,5,6.0],[59,6,9.0],[59,8,20.0],[59,9,52.0],[59,13,3.0],[59,16,10.0],[59,18,26.0],[59,19,20.0],[59,22,6.0],[59,29,6.0],[59,30,1.0],[59,34,39.0],[59,35,7.0],[59,38,6.0],[59,41,34.0],[59,60,2.0],[60,1,29.0],[60,4,42.0],[60,5,57.0],[60,6,110.0],[60,7,130.0],[60,8,289.0],[60,9,129.0],[60,10,52.0],[60,12,24.0],[60,13,104.0],[60,15,56.0],[60,16,67.0],[60,18,401.0],[60,19,77.0],[60,22,4.0],[60,25,132.0],[60,28,87.0],[60,29,16.0],[60,30,9.0],[60,32,183.0],[60,33,25.0],[60,34,578.0],[60,35,875.0],[60,36,1.0],[60,37,199.0],[60,38,87.0],[60,39,710.0],[60,40,48.0],[60,41,192.0],[60,42,14.0],[60,48,59.0],[60,52,38.0],[60,54,34.0],[60,55,19.0],[60,56,5.0],[60,57,35.0],[60,60,32.0],[61,5,2299.0],[61,6,167.0],[61,7,1865.0],[61,8,42.0],[61,9,237.0],[61,14,18.0],[61,15,798.0],[61,19,21.0],[61,21,63.0],[61,34,21.0],[61,35,21.0],[61,38,132.0],[61,40,973.0],[61,41,78.0],[62,5,123.0],[62,6,70.0],[62,7,116.0],[62,8,85.0],[62,9,55.0],[62,13,698.0],[62,15,282.0],[62,16,488.0],[62,17,26.0],[62,18,247.0],[62,19,11.0],[62,25,691.0],[62,26,87.0],[62,34,66.0],[62,35,27.0],[62,38,221.0],[62,39,19.0],[62,40,129.0],[62,41,83.0],[63,8,2.0],[63,16,7.0],[63,22,1.0],[63,34,19.0],[63,35,24.0],[64,6,196.0],[64,9,27.0],[64,41,45.0],[65,0,246.0],[65,1,82.0],[65,5,33.0],[65,6,5.0],[65,7,37.0],[65,8,12.0],[65,9,11.0],[65,10,5.0],[65,12,11.0],[65,14,48.0],[65,15,32.0],[65,16,16.0],[65,20,372.0],[65,21,333.0],[65,22,38.0],[65,25,7.0],[65,26,393.0],[65,33,16.0],[65,35,10.0],[65,38,95.0],[65,39,12.0],[65,40,8.0],[65,42,34.0],[65,43,360.0],[65,45,138.0],[65,46,123.0],[65,47,1074.0],[65,49,9.0],[65,51,5840.0],[65,52,3.0],[65,54,5.0],[65,55,349.0],[65,57,13.0],[65,59,262.0],[65,60,2.0],[66,6,15.0],[66,9,9.0],[67,12,1.0],[67,13,1640.0],[67,16,1515.0],[67,25,2786.0],[67,43,77.0],[68,0,210.0],[68,2,420.0],[68,7,22.0],[68,21,81.0],[68,28,734.0],[68,29,6.0],[68,31,650.0],[68,34,10.0],[68,35,22.0],[68,36,621.0],[68,39,56.0],[68,40,5.0],[68,47,1.0],[69,4,199.0],[69,10,109.0],[69,12,77.0],[69,29,224.0],[69,30,173.0],[69,33,154.0],[69,52,5.0],[69,54,7.0],[69,57,4.0],[70,1,183.0],[70,3,1.0],[70,4,43.0],[70,5,21.0],[70,6,29.0],[70,7,33.0],[70,8,116.0],[70,9,111.0],[70,10,40.0],[70,12,25.0],[70,13,491.0],[70,14,15.0],[70,15,34.0],[70,16,239.0],[70,17,444.0],[70,18,519.0],[70,22,109.0],[70,25,296.0],[70,26,88.0],[70,28,79.0],[70,29,57.0],[70,30,55.0],[70,32,66.0],[70,33,51.0],[70,34,76.0],[70,35,79.0],[70,37,42.0],[70,38,3.0],[70,39,124.0],[70,40,26.0],[70,41,31.0],[70,42,106.0],[70,45,51.0],[70,48,46.0],[70,49,3.0],[70,52,132.0],[70,54,91.0],[70,55,48.0],[70,56,15.0],[70,57,1442.0],[70,60,263.0],[71,2,157.0],[71,5,138.0],[71,6,20.0],[71,7,158.0],[71,8,55.0],[71,9,38.0],[71,13,63.0],[71,14,231.0],[71,15,150.0],[71,16,23.0],[71,17,1019.0],[71,18,56.0],[71,19,552.0],[71,21,1090.0],[71,25,53.0],[71,26,426.0],[71,27,1.0],[71,28,597.0],[71,32,293.0],[71,34,82.0],[71,35,31.0],[71,36,175.0],[71,37,823.0],[71,38,137.0],[71,39,32.0],[71,40,129.0],[71,41,31.0],[72,5,123.0],[72,7,95.0],[72,15,144.0],[72,38,20.0],[72,40,110.0],[73,1,7.0],[73,4,4.0],[73,12,8.0],[73,20,1430.0],[73,23,1.0],[73,33,5.0],[73,60,5.0],[74,5,64.0],[74,6,121.0],[74,7,26.0],[74,8,8.0],[74,9,380.0],[74,13,245.0],[74,15,28.0],[74,16,239.0],[74,17,75.0],[74,18,34.0],[74,25,323.0],[74,34,8.0],[74,35,16.0],[74,38,42.0],[74,39,24.0],[74,40,34.0],[74,41,151.0],[75,1,109.0],[75,4,62.0],[75,5,17.0],[75,7,43.0],[75,8,15.0],[75,10,140.0],[75,12,62.0],[75,15,56.0],[75,18,13.0],[75,19,24.0],[75,22,70.0],[75,29,41.0],[75,30,22.0],[75,32,58.0],[75,33,132.0],[75,34,2.0],[75,35,64.0],[75,38,85.0],[75,39,93.0],[75,40,49.0],[75,41,28.0],[75,42,85.0],[75,43,2.0],[75,49,2.0],[75,52,273.0],[75,54,204.0],[75,55,58.0],[75,57,152.0],[75,60,65.0],[76,5,935.0],[76,6,36.0],[76,7,431.0],[76,9,166.0],[76,13,379.0],[76,14,6.0],[76,15,281.0],[76,16,591.0],[76,25,598.0],[76,28,20.0],[76,34,5.0],[76,35,3.0],[76,38,9.0],[76,40,682.0],[76,41,95.0],[77,1,184.0],[77,4,25.0],[77,5,45.0],[77,6,23.0],[77,7,121.0],[77,8,772.0],[77,9,36.0],[77,10,44.0],[77,11,1.0],[77,12,39.0],[77,15,125.0],[77,16,61.0],[77,18,99.0],[77,22,94.0],[77,25,115.0],[77,29,8.0],[77,33,48.0],[77,34,413.0],[77,35,3140.0],[77,38,42.0],[77,39,264.0],[77,40,58.0],[77,41,15.0],[77,42,254.0],[77,52,81.0],[77,54,111.0],[77,57,55.0],[77,60,616.0],[78,1,261.0],[78,4,140.0],[78,5,50.0],[78,6,295.0],[78,7,46.0],[78,8,1888.0],[78,9,595.0],[78,10,297.0],[78,12,139.0],[78,13,555.0],[78,14,40.0],[78,15,153.0],[78,16,384.0],[78,17,31.0],[78,18,629.0],[78,22,185.0],[78,23,1.0],[78,25,301.0],[78,28,1.0],[78,29,158.0],[78,30,127.0],[78,33,176.0],[78,34,1104.0],[78,35,1071.0],[78,38,272.0],[78,39,447.0],[78,40,84.0],[78,41,410.0],[78,42,192.0],[78,49,128.0],[78,52,229.0],[78,53,87.0],[78,54,204.0],[78,55,163.0],[78,56,14.0],[78,57,143.0],[78,60,90.0],[79,1,7.0],[79,2,45.0],[79,6,10.0],[79,8,7.0],[79,9,10.0],[79,10,6.0],[79,13,7.0],[79,15,7.0],[79,16,13.0],[79,25,13.0],[79,29,2.0],[79,30,2.0],[79,34,5.0],[79,36,72.0],[79,40,12.0],[79,42,12.0],[80,0,471.0],[80,2,311.0],[80,3,374.0],[80,6,21.0],[80,8,3.0],[80,9,27.0],[80,13,132.0],[80,16,148.0],[80,17,2676.0],[80,18,871.0],[80,23,6606.0],[80,25,276.0],[80,26,2157.0],[80,28,981.0],[80,32,735.0],[80,34,7.0],[80,35,14.0],[80,36,174.0],[80,37,489.0],[80,39,72.0],[80,41,7.0],[81,14,1621.0],[81,27,464.0],[81,42,1.0],[81,47,12.0],[81,56,110.0],[81,57,1.0],[81,58,3.0],[82,5,7.0],[82,7,3.0],[82,10,1.0],[82,19,19.0],[83,6,88.0],[83,9,251.0],[83,39,6.0],[83,41,42.0],[84,10,856.0],[84,12,1031.0],[84,33,1399.0],[84,44,12.0],[84,52,32.0],[84,54,6.0],[85,1,15.0],[85,4,19.0],[85,5,55.0],[85,6,104.0],[85,7,37.0],[85,8,51.0],[85,9,222.0],[85,10,3.0],[85,12,1.0],[85,13,252.0],[85,15,41.0],[85,16,181.0],[85,17,17.0],[85,18,524.0],[85,19,27.0],[85,21,16.0],[85,22,11.0],[85,25,222.0],[85,26,15.0],[85,29,15.0],[85,30,10.0],[85,32,6.0],[85,33,4.0],[85,34,21.0],[85,35,21.0],[85,38,91.0],[85,39,106.0],[85,40,46.0],[85,41,124.0],[85,42,9.0],[85,44,3.0],[85,45,43.0],[85,48,1.0],[85,49,37.0],[85,52,8.0],[85,54,6.0],[85,55,11.0],[85,56,1.0],[85,57,22.0],[85,58,17.0],[85,60,14.0],[86,1,352.0],[86,4,4.0],[86,5,127.0],[86,6,52.0],[86,7,176.0],[86,8,1006.0],[86,9,74.0],[86,10,43.0],[86,12,9.0],[86,13,76.0],[86,15,130.0],[86,16,102.0],[86,18,337.0],[86,21,102.0],[86,22,193.0],[86,25,127.0],[86,29,4.0],[86,30,17.0],[86,33,34.0],[86,34,286.0],[86,35,837.0],[86,38,267.0],[86,39,303.0],[86,40,149.0],[86,41,16.0],[86,42,297.0],[86,49,1.0],[86,52,47.0],[86,54,62.0],[86,57,225.0],[86,59,2.0],[86,60,59.0],[87,3,378.0],[87,6,10.0],[87,8,4.0],[87,9,5.0],[87,11,12190.0],[87,14,30.0],[87,17,26.0],[87,18,7.0],[87,19,41.0],[87,20,525.0],[87,21,136.0],[87,23,496.0],[87,24,640.0],[87,25,7.0],[87,26,44.0],[87,27,1171.0],[87,28,51.0],[87,31,2763.0],[87,35,2.0],[87,36,573.0],[87,37,141.0],[87,38,5.0],[88,1,25.0],[88,4,4.0],[88,5,268.0],[88,6,38.0],[88,7,233.0],[88,8,349.0],[88,9,63.0],[88,12,6.0],[88,13,192.0],[88,15,114.0],[88,16,91.0],[88,18,37.0],[88,19,118.0],[88,21,39.0],[88,22,21.0],[88,25,24.0],[88,29,3.0],[88,30,1.0],[88,32,39.0],[88,33,3.0],[88,34,321.0],[88,35,568.0],[88,38,247.0],[88,39,159.0],[88,40,85.0],[88,41,62.0],[88,42,40.0],[88,54,9.0],[88,55,147.0],[88,57,11.0],[88,60,12.0],[89,1,15.0],[89,6,15.0],[89,17,99.0],[89,18,15.0],[89,19,117.0],[89,21,114.0],[89,35,6.0],[89,36,597.0],[89,42,11.0],[89,54,6.0],[89,55,21.0],[90,1,114.0],[90,2,77.0],[90,4,4.0],[90,5,9.0],[90,7,10.0],[90,8,2.0],[90,10,28.0],[90,12,52.0],[90,14,19.0],[90,15,14.0],[90,16,1.0],[90,19,73.0],[90,21,158.0],[90,22,54.0],[90,23,321.0],[90,25,23.0],[90,26,17.0],[90,29,6.0],[90,30,9.0],[90,32,17.0],[90,33,34.0],[90,37,255.0],[90,40,1.0],[90,41,5.0],[90,42,88.0],[90,43,2063.0],[90,45,368.0],[90,47,306.0],[90,49,782.0],[90,52,157.0],[90,54,83.0],[90,55,25.0],[90,57,179.0],[90,60,2.0],[91,5,37.0],[91,6,6.0],[91,7,6.0],[91,8,3.0],[91,9,55.0],[91,13,50.0],[91,15,10.0],[91,16,7.0],[91,18,21.0],[91,25,9.0],[91,32,42.0],[91,34,4.0],[91,35,10.0],[91,38,1.0],[91,39,22.0],[91,40,8.0],[91,41,46.0],[92,2,6580.0],[92,5,1.0],[93,6,47.0],[93,9,99.0],[93,13,13.0],[93,16,8.0],[93,25,18.0],[93,34,4.0],[93,38,1.0],[93,40,1.0],[93,41,177.0],[94,4,25.0],[94,10,4.0],[94,12,9.0],[94,29,37.0],[94,30,33.0],[94,33,1.0],[94,47,20.0],[94,52,6.0],[94,54,10.0],[94,57,1.0],[94,60,1.0],[95,1,81.0],[95,4,14.0],[95,5,21.0],[95,7,8.0],[95,8,145.0],[95,9,31.0],[95,10,21.0],[95,12,4.0],[95,13,15.0],[95,15,84.0],[95,18,34.0],[95,19,22.0],[95,21,134.0],[95,22,58.0],[95,25,13.0],[95,28,80.0],[95,29,25.0],[95,30,38.0],[95,32,22.0],[95,33,10.0],[95,34,93.0],[95,35,89.0],[95,38,182.0],[95,39,8.0],[95,40,42.0],[95,41,17.0],[95,42,77.0],[95,48,1681.0],[95,49,145.0],[95,52,12.0],[95,54,31.0],[95,55,104.0],[95,56,20.0],[95,57,260.0],[95,60,72.0],[96,1,25.0],[96,4,71.0],[96,5,5.0],[96,6,10.0],[96,7,11.0],[96,10,7.0],[96,12,16.0],[96,13,13.0],[96,18,2.0],[96,29,131.0],[96,30,79.0],[96,33,7.0],[96,35,1.0],[96,40,18.0],[96,42,4.0],[96,57,6.0],[96,60,7.0],[97,1,5.0],[97,4,294.0],[97,10,2108.0],[97,12,2582.0],[97,29,265.0],[97,30,301.0],[97,33,2736.0],[97,40,1.0],[97,52,11.0],[97,54,7.0],[97,56,78.0],[97,57,130.0],[97,60,33.0],[98,0,272.0],[99,1,13.0],[99,4,1582.0],[99,5,471.0],[99,7,543.0],[99,10,1111.0],[99,12,1512.0],[99,15,272.0],[99,22,6.0],[99,29,1447.0],[99,30,1675.0],[99,33,1249.0],[99,34,2.0],[99,40,578.0],[99,42,27.0],[99,43,1872.0],[99,44,3393.0],[99,45,685.0],[99,50,647.0],[99,51,9.0],[99,52,23.0],[99,53,52.0],[99,54,25.0],[99,57,8.0],[99,60,28.0],[100,13,29.0],[100,36,787.0],[101,1,1.0],[101,4,716.0],[101,10,126.0],[101,12,84.0],[101,22,20.0],[101,29,723.0],[101,30,565.0],[101,33,159.0],[101,42,8.0],[101,44,101.0],[101,52,17.0],[101,57,35.0],[101,60,44.0],[102,9,7.0],[102,17,11.0],[102,18,1.0],[102,22,2.0],[102,23,847.0],[102,31,485.0],[102,37,86.0],[102,38,2.0],[102,39,9.0],[102,51,6.0],[102,54,4.0],[103,1,10.0],[103,5,34.0],[103,7,29.0],[103,14,53.0],[103,16,18.0],[103,19,109.0],[103,20,6449.0],[103,21,57.0],[103,22,13.0],[103,23,2.0],[103,26,107.0],[103,33,6.0],[103,42,3.0],[103,60,8.0],[104,12,6.0],[104,18,11.0],[104,19,63.0],[104,26,374.0],[104,28,143.0],[104,57,5.0],[105,1,6.0],[105,7,10.0],[105,8,8.0],[105,9,1.0],[105,13,86.0],[105,15,1114.0],[105,16,68.0],[105,17,36.0],[105,18,1.0],[105,19,1.0],[105,22,2.0],[105,25,116.0],[105,30,13.0],[105,33,1.0],[105,34,3.0],[105,35,1.0],[105,41,13.0],[105,42,1.0],[105,49,82.0],[106,4,1.0],[106,5,24.0],[106,7,11.0],[106,9,8.0],[106,14,183.0],[106,15,12.0],[106,21,50.0],[106,22,9.0],[106,24,3834.0],[106,28,113.0],[106,29,9.0],[106,32,47.0],[106,35,7.0],[106,42,2.0],[106,52,1.0],[106,54,3.0],[107,1,4233.0],[107,4,33.0],[107,5,16.0],[107,7,11.0],[107,8,25.0],[107,10,57.0],[107,12,22.0],[107,15,12.0],[107,18,8.0],[107,22,2541.0],[107,29,74.0],[107,30,29.0],[107,33,38.0],[107,34,8.0],[107,35,1.0],[107,38,181.0],[107,40,19.0],[107,42,4137.0],[107,47,1.0],[107,48,416.0],[107,52,40.0],[107,54,78.0],[107,55,26.0],[107,57,319.0],[107,60,117.0],[108,2,1665.0],[108,9,7.0],[108,14,135.0],[108,26,184.0],[108,27,1619.0],[108,32,433.0],[108,35,37.0],[108,39,76.0],[109,5,64.0],[109,6,16.0],[109,7,106.0],[109,8,1115.0],[109,9,61.0],[109,13,80.0],[109,14,10.0],[109,15,83.0],[109,16,12.0],[109,18,1400.0],[109,19,50.0],[109,25,32.0],[109,28,127.0],[109,32,58.0],[109,34,812.0],[109,35,655.0],[109,38,1066.0],[109,39,1027.0],[109,40,39.0],[109,41,36.0],[109,55,17.0],[109,57,8.0],[110,6,21.0],[110,8,20.0],[110,9,242.0],[110,16,5.0],[110,34,6.0],[110,35,2.0],[110,38,2.0],[110,41,2.0],[110,52,7.0],[111,1,768.0],[111,4,783.0],[111,5,49.0],[111,6,98.0],[111,7,37.0],[111,8,161.0],[111,9,142.0],[111,10,1620.0],[111,12,1025.0],[111,13,292.0],[111,15,29.0],[111,16,386.0],[111,17,194.0],[111,18,341.0],[111,21,138.0],[111,22,360.0],[111,23,1493.0],[111,25,178.0],[111,28,51.0],[111,29,850.0],[111,30,770.0],[111,33,1461.0],[111,34,138.0],[111,35,700.0],[111,36,1.0],[111,38,204.0],[111,39,457.0],[111,40,1.0],[111,41,138.0],[111,42,578.0],[111,43,47.0],[111,44,1.0],[111,45,158.0],[111,47,10.0],[111,48,507.0],[111,49,121.0],[111,52,785.0],[111,53,400.0],[111,54,1360.0],[111,55,46.0],[111,56,834.0],[111,57,914.0],[111,58,48.0],[111,60,497.0],[112,0,58.0],[112,1,111.0],[112,2,37.0],[112,4,65.0],[112,5,265.0],[112,6,360.0],[112,7,264.0],[112,8,839.0],[112,9,985.0],[112,12,2.0],[112,13,404.0],[112,15,307.0],[112,16,402.0],[112,17,20.0],[112,18,484.0],[112,19,18.0],[112,21,2.0],[112,22,33.0],[112,25,532.0],[112,28,16.0],[112,29,84.0],[112,30,39.0],[112,32,28.0],[112,34,445.0],[112,35,378.0],[112,36,66.0],[112,37,34.0],[112,38,326.0],[112,39,1390.0],[112,40,275.0],[112,41,1884.0],[112,42,31.0],[112,43,28.0],[112,48,6.0],[112,52,35.0],[112,53,4.0],[112,54,23.0],[112,55,54.0],[112,57,67.0],[112,60,110.0],[113,5,100.0],[113,6,57.0],[113,7,46.0],[113,9,225.0],[113,15,33.0],[113,16,18.0],[113,18,1.0],[113,25,21.0],[113,34,1.0],[113,35,23.0],[113,39,7.0],[113,40,28.0],[113,41,65.0],[113,52,1.0],[114,3,456.0],[114,6,4.0],[114,7,2.0],[114,8,5.0],[114,9,21.0],[114,13,12.0],[114,17,12.0],[114,25,4.0],[114,27,1020.0],[114,28,28.0],[114,30,1.0],[114,33,1.0],[114,41,8.0],[115,5,47.0],[115,6,235.0],[115,7,83.0],[115,8,636.0],[115,9,303.0],[115,10,9.0],[115,12,11.0],[115,13,176.0],[115,14,28.0],[115,15,56.0],[115,16,109.0],[115,18,289.0],[115,25,174.0],[115,30,74.0],[115,33,19.0],[115,34,618.0],[115,35,2222.0],[115,38,80.0],[115,39,1036.0],[115,40,44.0],[115,41,244.0],[116,5,1.0],[116,6,577.0],[116,8,43.0],[116,9,149.0],[116,13,124.0],[116,18,1.0],[116,19,97.0],[116,25,55.0],[116,28,476.0],[116,34,12.0],[116,35,18.0],[116,37,450.0],[116,39,45.0],[116,40,93.0],[116,41,199.0],[117,1,29.0],[117,4,7.0],[117,10,26.0],[117,12,9.0],[117,22,10.0],[117,29,13.0],[117,30,14.0],[117,33,2.0],[117,38,11.0],[117,42,6.0],[117,52,2.0],[117,54,2.0],[117,55,6.0],[117,57,11.0],[117,60,6.0],[118,1,127.0],[118,4,30.0],[118,7,10.0],[118,10,14.0],[118,12,17.0],[118,15,59.0],[118,17,18.0],[118,22,140.0],[118,29,48.0],[118,30,22.0],[118,33,38.0],[118,38,5.0],[118,40,13.0],[118,41,6.0],[118,42,124.0],[118,43,3.0],[118,45,149.0],[118,48,88.0],[118,52,27.0],[118,53,251.0],[118,54,49.0],[118,57,39.0],[118,60,29.0],[119,1,35.0],[119,4,712.0],[119,7,4.0],[119,10,962.0],[119,12,960.0],[119,22,20.0],[119,25,5.0],[119,29,730.0],[119,30,488.0],[119,33,1350.0],[119,40,1.0],[119,42,43.0],[119,43,385.0],[119,49,509.0],[119,52,638.0],[119,53,6.0],[119,54,896.0],[119,55,264.0],[119,56,260.0],[119,57,474.0],[119,60,764.0],[120,0,116.0],[120,1,52.0],[120,2,173.0],[120,4,26.0],[120,5,1.0],[120,6,23.0],[120,7,1.0],[120,8,85.0],[120,9,17.0],[120,10,16.0],[120,12,9.0],[120,13,12.0],[120,14,44.0],[120,16,10.0],[120,17,29.0],[120,18,22.0],[120,19,185.0],[120,21,79.0],[120,22,44.0],[120,23,15.0],[120,25,9.0],[120,26,36.0],[120,28,274.0],[120,29,22.0],[120,30,13.0],[120,32,137.0],[120,33,11.0],[120,34,52.0],[120,35,25.0],[120,36,271.0],[120,37,541.0],[120,38,22.0],[120,39,117.0],[120,41,15.0],[120,42,53.0],[120,43,11.0],[120,45,751.0],[120,46,10.0],[120,47,329.0],[120,48,391.0],[120,49,236.0],[120,52,98.0],[120,53,142.0],[120,54,173.0],[120,55,4.0],[120,56,148.0],[120,57,18.0],[120,58,483.0],[120,60,15.0],[121,2,718.0],[122,1,3.0],[122,2,3.0],[122,6,14.0],[122,7,4.0],[122,15,52.0],[122,16,1.0],[122,17,41.0],[122,18,18.0],[122,25,29.0],[122,32,42.0],[122,35,1.0],[122,38,5.0],[123,2,1112.0],[123,4,8.0],[123,6,63.0],[123,8,35.0],[123,9,55.0],[123,12,2.0],[123,13,12.0],[123,16,16.0],[123,17,45.0],[123,18,91.0],[123,25,18.0],[123,29,23.0],[123,30,15.0],[123,34,10.0],[123,35,17.0],[123,40,3.0],[123,41,25.0],[123,45,308.0],[123,48,5.0],[123,53,3.0],[123,54,44.0],[123,57,4.0],[123,60,16.0],[124,1,81.0],[124,4,3.0],[124,12,5.0],[124,15,1.0],[124,28,42.0],[124,29,110.0],[124,30,10.0],[124,42,4.0],[124,43,1.0],[124,48,85.0],[124,52,1.0],[124,57,9.0],[124,60,4.0],[125,6,812.0],[125,9,1750.0],[125,13,548.0],[125,16,520.0],[125,18,2.0],[125,25,566.0],[125,26,181.0],[125,41,945.0],[126,5,34.0],[126,7,74.0],[126,15,36.0],[126,19,89.0],[126,21,22.0],[126,28,2.0],[126,40,36.0],[127,1,81.0],[127,4,17.0],[127,5,425.0],[127,6,164.0],[127,7,275.0],[127,8,144.0],[127,9,87.0],[127,12,1.0],[127,13,80.0],[127,15,305.0],[127,16,55.0],[127,17,402.0],[127,18,48.0],[127,19,581.0],[127,21,1974.0],[127,22,14.0],[127,25,70.0],[127,26,157.0],[127,27,1.0],[127,28,211.0],[127,29,5.0],[127,30,11.0],[127,32,49.0],[127,34,150.0],[127,35,163.0],[127,36,152.0],[127,37,407.0],[127,38,173.0],[127,39,92.0],[127,40,161.0],[127,41,129.0],[127,42,17.0],[127,52,3.0],[127,54,2.0],[127,57,35.0],[127,60,6.0],[128,5,284.0],[128,6,115.0],[128,7,86.0],[128,9,101.0],[128,15,35.0],[128,19,28.0],[128,36,166.0],[128,37,21.0],[128,38,33.0],[128,40,43.0],[128,41,160.0],[129,6,12.0],[129,7,21.0],[129,8,3.0],[129,9,10.0],[129,15,12.0],[129,16,10.0],[129,18,1.0],[129,34,3.0],[129,38,15.0],[129,39,4.0],[129,40,3.0],[129,41,49.0],[130,1,105.0],[130,4,95.0],[130,10,4.0],[130,12,6.0],[130,22,32.0],[130,29,92.0],[130,30,145.0],[130,32,67.0],[130,34,9.0],[130,35,13.0],[130,42,88.0],[130,43,8.0],[130,46,4.0],[130,49,97.0],[130,52,2.0],[130,55,31.0],[130,57,7.0],[130,60,7.0],[131,0,15.0],[131,1,3.0],[131,5,2.0],[131,7,1.0],[131,8,1.0],[131,9,1.0],[131,10,2.0],[131,12,2.0],[131,15,3.0],[131,16,1.0],[131,17,3.0],[131,18,1.0],[131,19,3.0],[131,21,11.0],[131,22,1.0],[131,25,2.0],[131,26,1.0],[131,36,2.0],[131,40,5.0],[131,44,7.0],[131,46,6.0],[131,50,5.0],[132,1,230.0],[132,2,46.0],[132,4,5.0],[132,5,848.0],[132,6,26.0],[132,7,695.0],[132,8,74.0],[132,9,94.0],[132,10,61.0],[132,12,63.0],[132,13,1.0],[132,15,673.0],[132,17,33.0],[132,18,16.0],[132,19,86.0],[132,21,218.0],[132,22,164.0],[132,28,20.0],[132,29,2.0],[132,30,2.0],[132,33,66.0],[132,34,62.0],[132,35,35.0],[132,38,428.0],[132,39,22.0],[132,40,708.0],[132,41,43.0],[132,42,123.0],[132,43,17.0],[132,45,234.0],[132,51,156.0],[132,52,192.0],[132,53,259.0],[132,54,277.0],[132,55,154.0],[132,57,96.0],[132,60,55.0],[133,1,43.0],[133,5,10.0],[133,7,11.0],[133,15,34.0],[133,22,57.0],[133,38,4.0],[133,40,11.0],[133,42,151.0],[133,57,5.0],[134,6,1793.0],[134,8,5.0],[134,9,1914.0],[134,41,2446.0],[135,1,37.0],[135,4,13.0],[135,5,28.0],[135,7,9.0],[135,10,18.0],[135,12,3.0],[135,22,45.0],[135,25,4.0],[135,29,15.0],[135,30,4.0],[135,33,36.0],[135,38,4.0],[135,39,78.0],[135,42,19.0],[135,52,12.0],[135,54,21.0],[135,57,1.0],[135,60,1.0],[136,1,216.0],[136,22,134.0],[136,42,150.0],[136,48,25.0],[137,1,173.0],[137,4,182.0],[137,10,7.0],[137,12,53.0],[137,13,17.0],[137,22,55.0],[137,29,141.0],[137,30,96.0],[137,42,106.0],[137,51,7.0],[137,52,39.0],[137,54,63.0],[137,57,121.0],[137,60,136.0],[138,2,33.0],[138,5,30.0],[138,6,5.0],[138,7,1.0],[138,8,8.0],[138,9,10.0],[138,13,10.0],[138,14,21.0],[138,15,8.0],[138,17,45.0],[138,19,48.0],[138,21,101.0],[138,25,10.0],[138,26,11.0],[138,32,51.0],[138,34,9.0],[138,35,4.0],[138,36,120.0],[138,37,49.0],[138,38,11.0],[138,39,37.0],[138,40,15.0],[138,41,8.0],[139,0,110.0],[139,1,1.0],[139,4,1479.0],[139,5,241.0],[139,6,99.0],[139,7,86.0],[139,8,141.0],[139,9,204.0],[139,10,11.0],[139,12,22.0],[139,13,371.0],[139,15,131.0],[139,16,307.0],[139,17,90.0],[139,18,321.0],[139,19,19.0],[139,25,132.0],[139,29,122.0],[139,30,208.0],[139,33,69.0],[139,34,121.0],[139,35,79.0],[139,38,951.0],[139,39,359.0],[139,40,75.0],[139,41,116.0],[139,43,3.0],[139,47,11.0],[139,48,5.0],[139,52,34.0],[139,54,93.0],[139,55,110.0],[139,57,95.0],[139,58,16.0],[139,60,31.0],[140,39,92.0],[141,2,1.0],[141,4,37.0],[141,6,42.0],[141,7,37.0],[141,8,119.0],[141,9,157.0],[141,13,12.0],[141,15,27.0],[141,16,12.0],[141,18,38.0],[141,25,14.0],[141,29,34.0],[141,30,43.0],[141,34,110.0],[141,35,85.0],[141,38,55.0],[141,39,382.0],[141,40,25.0],[141,41,84.0],[141,57,172.0],[141,60,38.0],[142,1,12.0],[142,4,2.0],[142,7,10.0],[142,12,4.0],[142,18,3.0],[142,21,1.0],[142,22,10.0],[142,26,83.0],[142,40,11.0],[142,42,11.0],[142,43,1.0],[142,46,11.0],[142,52,18.0],[142,54,4.0],[142,60,3.0],[143,1,97.0],[143,4,52.0],[143,5,3.0],[143,8,1.0],[143,9,9.0],[143,10,15.0],[143,12,14.0],[143,13,40.0],[143,15,3.0],[143,16,18.0],[143,22,56.0],[143,25,15.0],[143,29,47.0],[143,30,28.0],[143,34,3.0],[143,40,6.0],[143,41,32.0],[143,42,65.0],[143,52,2.0],[143,54,4.0],[143,57,15.0],[143,60,1.0],[144,5,711.0],[144,7,323.0],[144,10,13.0],[144,12,2.0],[144,15,307.0],[144,33,1.0],[144,38,63.0],[144,40,375.0],[145,1,46.0],[145,4,13.0],[145,5,11.0],[145,7,55.0],[145,8,17.0],[145,9,4.0],[145,10,28.0],[145,12,15.0],[145,13,52.0],[145,16,15.0],[145,18,12.0],[145,22,14.0],[145,29,21.0],[145,30,20.0],[145,31,1.0],[145,33,19.0],[145,34,16.0],[145,35,45.0],[145,38,17.0],[145,39,3.0],[145,40,6.0],[145,41,2.0],[145,42,1.0],[145,57,4.0],[145,60,3.0],[146,1,2.0],[146,21,51.0],[146,22,2.0],[146,57,4.0],[146,60,1.0],[147,17,132.0],[147,23,675.0],[148,6,16.0],[148,8,17.0],[148,18,3.0],[148,34,23.0],[148,35,63.0],[148,39,81.0],[148,41,24.0],[149,5,686.0],[149,7,274.0],[149,13,31.0],[149,15,125.0],[149,16,18.0],[149,25,2.0],[149,40,171.0],[149,52,3.0],[149,54,1.0],[150,13,523.0],[150,16,240.0],[150,17,828.0],[150,25,406.0],[151,1,17.0],[151,29,5.0],[152,2,41.0],[152,5,72.0],[152,6,479.0],[152,7,14.0],[152,8,3.0],[152,9,800.0],[152,13,7.0],[152,15,3.0],[152,16,6.0],[152,17,10.0],[152,18,4.0],[152,25,20.0],[152,26,12.0],[152,40,17.0],[152,41,286.0],[153,5,5.0],[153,8,5.0],[153,21,71.0],[153,34,6.0],[153,36,110.0],[153,38,6.0],[153,39,15.0],[154,1,33.0],[154,2,56.0],[154,4,7.0],[154,5,36.0],[154,6,4.0],[154,7,18.0],[154,8,2.0],[154,10,21.0],[154,12,25.0],[154,13,28.0],[154,15,10.0],[154,16,24.0],[154,18,10.0],[154,19,29.0],[154,22,10.0],[154,25,3.0],[154,29,20.0],[154,30,5.0],[154,32,48.0],[154,33,32.0],[154,34,10.0],[154,35,1.0],[154,37,4.0],[154,40,37.0],[154,42,30.0],[154,54,1.0],[154,55,59.0],[154,56,8.0],[154,57,4.0],[154,60,9.0],[155,5,5.0],[155,7,14.0],[155,40,3.0],[156,1,77.0],[156,4,24.0],[156,5,109.0],[156,6,10.0],[156,7,44.0],[156,8,37.0],[156,9,6.0],[156,10,60.0],[156,12,14.0],[156,13,15.0],[156,15,21.0],[156,16,8.0],[156,17,108.0],[156,18,1.0],[156,19,49.0],[156,21,72.0],[156,22,29.0],[156,25,11.0],[156,26,58.0],[156,29,33.0],[156,30,15.0],[156,33,9.0],[156,34,5.0],[156,35,7.0],[156,38,52.0],[156,39,23.0],[156,40,18.0],[156,41,32.0],[156,42,52.0],[156,43,6.0],[156,45,55.0],[156,48,1.0],[156,49,169.0],[156,52,22.0],[156,54,17.0],[156,55,116.0],[156,57,14.0],[156,60,30.0],[157,4,1.0],[157,6,58.0],[157,7,3.0],[157,8,6.0],[157,9,136.0],[157,13,12.0],[157,14,8.0],[157,16,24.0],[157,17,84.0],[157,18,8.0],[157,19,8.0],[157,23,130.0],[157,25,35.0],[157,26,11.0],[157,28,61.0],[157,32,30.0],[157,34,2.0],[157,35,1.0],[157,36,81.0],[157,37,48.0],[157,39,13.0],[157,40,2.0],[157,41,54.0],[157,52,2.0],[157,54,2.0],[158,1,71.0],[158,4,745.0],[158,5,51.0],[158,6,5.0],[158,7,41.0],[158,8,68.0],[158,9,8.0],[158,10,45.0],[158,11,1.0],[158,12,5.0],[158,13,15.0],[158,15,69.0],[158,16,20.0],[158,18,23.0],[158,22,19.0],[158,25,13.0],[158,29,323.0],[158,30,316.0],[158,33,49.0],[158,34,1.0],[158,35,209.0],[158,36,1.0],[158,38,33.0],[158,39,13.0],[158,40,30.0],[158,41,9.0],[158,42,22.0],[158,48,2.0],[158,52,285.0],[158,54,240.0],[158,55,105.0],[158,57,277.0],[158,60,230.0],[159,7,2.0],[159,14,86.0],[159,15,22.0],[159,17,65.0],[159,18,8.0],[159,19,55.0],[159,26,32.0],[159,38,23.0],[159,40,4.0],[159,57,5.0],[160,7,2.0],[160,9,1.0],[160,13,4.0],[160,14,4.0],[160,15,2.0],[160,18,4.0],[160,19,38.0],[160,21,56.0],[160,26,21.0],[160,28,256.0],[160,32,57.0],[160,37,126.0],[160,38,2.0],[160,40,4.0],[161,1,411.0],[161,4,850.0],[161,7,3.0],[161,10,140.0],[161,11,2.0],[161,12,119.0],[161,22,247.0],[161,29,282.0],[161,30,232.0],[161,33,154.0],[161,42,471.0],[161,43,5.0],[161,52,153.0],[161,53,89.0],[161,54,163.0],[161,55,77.0],[161,57,442.0],[161,60,219.0],[162,1,54.0],[162,4,349.0],[162,6,41.0],[162,7,2.0],[162,8,32.0],[162,9,29.0],[162,10,133.0],[162,11,1.0],[162,12,152.0],[162,13,17.0],[162,22,36.0],[162,25,1.0],[162,29,315.0],[162,30,265.0],[162,32,36.0],[162,33,312.0],[162,34,17.0],[162,35,62.0],[162,41,9.0],[162,42,36.0],[162,45,485.0],[162,47,147.0],[162,48,319.0],[162,49,54.0],[162,52,312.0],[162,53,13.0],[162,54,473.0],[162,56,295.0],[162,57,104.0],[162,60,83.0],[163,1,397.0],[163,4,162.0],[163,5,233.0],[163,6,106.0],[163,7,152.0],[163,8,9.0],[163,9,117.0],[163,10,152.0],[163,12,125.0],[163,13,12.0],[163,15,255.0],[163,16,4.0],[163,18,1.0],[163,20,1.0],[163,22,252.0],[163,25,13.0],[163,29,201.0],[163,30,178.0],[163,33,68.0],[163,34,9.0],[163,35,8.0],[163,36,1.0],[163,38,31.0],[163,39,20.0],[163,40,122.0],[163,41,74.0],[163,42,276.0],[163,44,19.0],[163,47,56.0],[163,52,275.0],[163,54,306.0],[163,55,75.0],[163,56,83.0],[163,57,137.0],[163,60,151.0],[164,13,48.0],[164,16,32.0],[164,25,24.0],[165,6,2801.0],[165,8,479.0],[165,9,4405.0],[165,13,414.0],[165,16,514.0],[165,17,94.0],[165,18,58.0],[165,25,668.0],[165,26,422.0],[165,34,487.0],[165,35,211.0],[165,39,803.0],[165,41,3417.0],[166,5,4.0],[166,8,5.0],[166,15,3.0],[166,16,1.0],[166,18,6.0],[166,25,1.0],[166,30,1.0],[166,32,7.0],[166,34,3.0],[166,35,12.0],[166,47,13.0],[166,59,81.0],[167,5,20.0],[167,6,68.0],[167,7,26.0],[167,8,116.0],[167,9,80.0],[167,13,37.0],[167,16,7.0],[167,18,35.0],[167,25,9.0],[167,34,36.0],[167,35,82.0],[167,39,147.0],[167,41,63.0],[168,1,270.0],[168,4,50.0],[168,7,1.0],[168,8,9.0],[168,10,75.0],[168,12,53.0],[168,13,25.0],[168,16,10.0],[168,17,45.0],[168,18,4.0],[168,20,1.0],[168,22,104.0],[168,25,5.0],[168,29,45.0],[168,30,42.0],[168,33,65.0],[168,34,17.0],[168,35,1.0],[168,40,1.0],[168,42,155.0],[168,43,162.0],[168,44,27.0],[168,45,1798.0],[168,46,10.0],[168,47,1722.0],[168,48,210.0],[168,49,926.0],[168,50,20.0],[168,52,272.0],[168,53,9.0],[168,54,403.0],[168,55,146.0],[168,56,27.0],[168,57,232.0],[168,60,53.0],[169,1,521.0],[169,4,13.0],[169,5,92.0],[169,6,76.0],[169,7,90.0],[169,8,742.0],[169,9,268.0],[169,10,10.0],[169,12,6.0],[169,13,191.0],[169,15,56.0],[169,16,114.0],[169,17,19.0],[169,18,1111.0],[169,22,239.0],[169,25,204.0],[169,29,14.0],[169,30,9.0],[169,33,15.0],[169,34,735.0],[169,35,754.0],[169,38,317.0],[169,39,776.0],[169,40,38.0],[169,41,133.0],[169,42,308.0],[169,44,93.0],[169,48,79.0],[169,49,32.0],[169,52,91.0],[169,54,140.0],[169,55,155.0],[169,56,208.0],[169,57,676.0],[169,58,36.0],[169,60,164.0],[170,8,1.0],[170,13,18.0],[170,14,21.0],[170,16,15.0],[170,25,13.0],[170,34,5.0],[170,41,4.0],[170,60,1.0],[171,13,35.0],[171,16,27.0],[171,25,18.0],[172,5,736.0],[172,7,192.0],[172,15,95.0],[172,18,110.0],[172,25,6.0],[172,40,259.0],[173,1,16.0],[173,4,2.0],[173,7,14.0],[173,10,1.0],[173,12,1.0],[173,19,29.0],[173,22,77.0],[173,29,4.0],[173,30,3.0],[173,33,11.0],[173,38,1.0],[173,42,6.0],[174,1,119.0],[174,4,68.0],[174,5,90.0],[174,6,20.0],[174,7,95.0],[174,8,692.0],[174,9,8.0],[174,10,14.0],[174,12,44.0],[174,13,40.0],[174,15,117.0],[174,16,13.0],[174,17,76.0],[174,18,149.0],[174,21,49.0],[174,22,72.0],[174,25,45.0],[174,29,136.0],[174,30,90.0],[174,33,45.0],[174,34,361.0],[174,35,825.0],[174,38,662.0],[174,39,53.0],[174,40,51.0],[174,42,73.0],[174,47,139.0],[174,48,252.0],[174,52,59.0],[174,54,124.0],[174,57,267.0],[174,60,121.0],[175,5,86.0],[175,6,46.0],[175,7,76.0],[175,8,30.0],[175,9,122.0],[175,13,115.0],[175,15,108.0],[175,16,56.0],[175,18,18.0],[175,25,25.0],[175,34,6.0],[175,35,133.0],[175,38,11.0],[175,40,42.0],[175,41,110.0],[176,4,7.0],[176,5,53.0],[176,6,19.0],[176,7,6.0],[176,8,111.0],[176,9,56.0],[176,12,4.0],[176,13,9.0],[176,16,13.0],[176,18,31.0],[176,25,3.0],[176,29,1.0],[176,33,7.0],[176,34,132.0],[176,35,247.0],[176,38,2.0],[176,39,67.0],[176,40,18.0],[176,41,30.0],[176,42,1.0],[176,47,32.0],[176,52,2.0],[176,53,99.0],[176,55,23.0],[176,56,20.0],[176,57,5.0],[176,60,3.0],[177,5,529.0],[177,6,128.0],[177,7,218.0],[177,8,21.0],[177,9,147.0],[177,14,8.0],[177,15,149.0],[177,19,22.0],[177,21,19.0],[177,34,12.0],[177,35,10.0],[177,38,36.0],[177,40,218.0],[177,41,34.0],[178,1,11.0],[178,4,46.0],[178,10,17.0],[178,12,9.0],[178,13,36.0],[178,18,8.0],[178,21,58.0],[178,22,1.0],[178,28,24.0],[178,29,61.0],[178,30,41.0],[178,33,9.0],[178,38,1.0],[178,42,5.0],[178,43,4.0],[178,59,353.0],[179,1,3.0],[179,4,6.0],[179,29,7.0],[179,30,4.0],[179,42,2.0],[179,57,1.0],[179,60,4.0],[180,5,209.0],[180,6,11.0],[180,7,178.0],[180,8,53.0],[180,9,57.0],[180,13,75.0],[180,15,175.0],[180,16,49.0],[180,18,34.0],[180,25,44.0],[180,34,118.0],[180,35,217.0],[180,38,418.0],[180,39,12.0],[180,40,54.0],[180,41,26.0],[181,13,555.0],[181,16,934.0],[181,19,30.0],[181,25,1384.0],[181,38,13.0],[182,5,25.0],[182,6,6.0],[182,7,183.0],[182,9,2.0],[182,13,11.0],[182,15,29.0],[182,33,5.0],[182,34,6.0],[182,38,21.0],[182,40,9.0],[182,41,6.0],[182,52,1.0],[183,4,5.0],[183,7,4.0],[183,9,9.0],[183,34,853.0],[183,35,760.0],[184,5,1575.0],[184,6,1.0],[184,7,2041.0],[184,8,4.0],[184,14,3.0],[184,15,1426.0],[184,21,94.0],[184,28,9.0],[184,32,56.0],[184,34,5.0],[184,35,3.0],[184,37,62.0],[184,38,79.0],[184,39,36.0],[184,40,1768.0],[185,1,143.0],[185,4,147.0],[185,10,73.0],[185,22,34.0],[185,25,1.0],[185,29,84.0],[185,30,70.0],[185,33,4.0],[185,42,9.0],[185,52,161.0],[185,54,27.0],[185,57,6.0],[185,60,5.0],[186,6,107.0],[186,8,37.0],[186,9,182.0],[186,13,365.0],[186,16,495.0],[186,18,79.0],[186,25,700.0],[186,26,8.0],[186,32,16.0],[186,34,5.0],[186,35,2.0],[186,37,17.0],[186,38,14.0],[186,39,19.0],[186,41,204.0],[187,5,2.0],[187,6,251.0],[187,7,22.0],[187,8,5.0],[187,9,5.0],[187,15,22.0],[187,16,3.0],[187,25,8.0],[187,28,11.0],[187,31,1327.0],[187,35,6.0],[187,38,11.0],[187,39,2.0],[187,40,13.0],[187,41,12.0],[188,10,865.0],[188,12,1552.0],[188,33,959.0],[188,42,3.0],[188,52,1900.0],[188,54,1183.0],[189,6,769.0],[189,8,33.0],[189,9,1200.0],[189,13,722.0],[189,16,882.0],[189,17,542.0],[189,18,118.0],[189,25,966.0],[189,26,95.0],[189,32,5.0],[189,34,52.0],[189,35,14.0],[189,39,8.0],[189,41,927.0],[190,18,15.0],[190,19,551.0],[190,26,161.0],[190,38,76.0],[190,39,21.0],[191,1,4.0],[191,4,13.0],[191,12,1.0],[191,15,4.0],[191,22,4.0],[191,29,5.0],[191,30,5.0],[191,42,2.0],[191,45,10.0],[191,48,72.0],[191,51,2.0],[191,52,3.0],[191,57,2.0],[191,60,5.0],[192,1,170.0],[192,4,822.0],[192,6,2.0],[192,8,6.0],[192,10,1512.0],[192,12,2095.0],[192,18,2.0],[192,22,161.0],[192,26,31.0],[192,29,450.0],[192,30,664.0],[192,32,2.0],[192,33,2266.0],[192,34,2.0],[192,39,4.0],[192,40,1.0],[192,42,104.0],[192,43,226.0],[192,45,118.0],[192,48,79.0],[192,49,109.0],[192,50,1207.0],[192,51,9.0],[192,52,1813.0],[192,53,6.0],[192,54,1414.0],[192,55,44.0],[192,56,2.0],[192,57,371.0],[192,59,7.0],[192,60,366.0],[193,1,13.0],[193,4,7.0],[193,10,25.0],[193,29,17.0],[193,30,3.0],[193,33,6.0],[193,43,3.0],[193,44,353.0],[193,47,125.0],[193,49,5.0],[193,50,314.0],[193,52,17.0],[193,54,4.0],[193,55,6.0],[193,56,21.0],[193,57,3.0],[193,59,40.0],[193,60,2.0],[194,7,1.0],[194,17,46.0],[194,18,2.0],[194,23,742.0],[194,26,1.0],[195,5,41.0],[195,6,20.0],[195,7,77.0],[195,9,122.0],[195,15,137.0],[195,18,4.0],[195,19,16.0],[195,21,90.0],[195,28,483.0],[195,32,333.0],[195,37,601.0],[195,38,12.0],[195,39,27.0],[195,40,39.0],[195,41,39.0],[196,15,12.0],[196,19,839.0],[196,21,388.0],[196,38,197.0],[196,48,311.0],[196,54,2.0],[197,4,300.0],[197,29,322.0],[197,30,404.0],[197,52,10.0],[197,54,14.0],[197,56,27.0],[197,57,1.0],[198,31,2994.0],[199,6,21.0],[199,7,14.0],[199,8,28.0],[199,9,178.0],[199,13,116.0],[199,15,16.0],[199,16,103.0],[199,18,43.0],[199,25,87.0],[199,28,1.0],[199,34,3.0],[199,35,25.0],[199,39,179.0],[199,41,178.0],[200,4,16.0],[200,29,27.0],[200,30,26.0],[200,33,2.0],[200,44,372.0],[200,45,344.0],[200,50,120.0],[200,52,2.0],[200,60,6.0],[201,6,8.0],[201,8,8.0],[201,18,5.0],[201,25,33.0],[201,41,23.0],[202,1,377.0],[202,4,169.0],[202,7,1.0],[202,10,236.0],[202,12,171.0],[202,17,1.0],[202,22,200.0],[202,25,9.0],[202,29,203.0],[202,30,152.0],[202,33,152.0],[202,39,1.0],[202,40,1.0],[202,42,365.0],[202,43,1728.0],[202,46,340.0],[202,47,27.0],[202,48,228.0],[202,49,863.0],[202,51,186.0],[202,52,370.0],[202,53,1165.0],[202,54,504.0],[202,55,1143.0],[202,56,63.0],[202,57,198.0],[202,60,113.0],[203,6,871.0],[203,8,111.0],[203,9,1821.0],[203,34,107.0],[203,35,51.0],[203,37,87.0],[203,39,24.0],[203,41,1109.0],[204,1,3.0],[204,3,1.0],[204,4,2.0],[204,5,72.0],[204,6,136.0],[204,7,88.0],[204,8,67.0],[204,9,130.0],[204,10,10.0],[204,12,21.0],[204,13,74.0],[204,14,134.0],[204,15,112.0],[204,16,25.0],[204,17,16.0],[204,18,36.0],[204,19,71.0],[204,21,27.0],[204,25,22.0],[204,29,7.0],[204,30,1.0],[204,33,2.0],[204,34,29.0],[204,35,8.0],[204,38,88.0],[204,39,125.0],[204,40,44.0],[204,41,62.0],[204,42,8.0],[204,48,77.0],[204,52,4.0],[204,54,5.0],[204,57,8.0],[204,60,4.0],[205,1,23.0],[205,4,49.0],[205,10,50.0],[205,12,57.0],[205,22,131.0],[205,29,15.0],[205,30,34.0],[205,33,78.0],[205,42,3.0],[205,52,1.0],[205,57,28.0],[205,60,21.0],[206,0,14.0],[206,1,11.0],[206,2,3.0],[206,5,18.0],[206,7,6.0],[206,8,4.0],[206,9,2.0],[206,10,5.0],[206,12,5.0],[206,13,16.0],[206,16,4.0],[206,18,2.0],[206,19,48.0],[206,22,5.0],[206,25,7.0],[206,29,1.0],[206,33,4.0],[206,34,1.0],[206,36,19.0],[206,38,15.0],[206,39,1.0],[206,40,3.0],[206,42,2.0],[206,43,1.0],[206,47,6.0],[206,57,1.0],[207,13,1863.0],[207,16,1717.0],[207,25,1933.0],[208,10,73.0],[208,12,85.0],[208,33,38.0],[208,56,90.0],[209,5,108.0],[209,7,44.0],[209,15,87.0],[209,40,86.0],[210,2,134.0],[211,1,24.0],[211,5,1.0],[211,10,49.0],[211,12,29.0],[211,15,1.0],[211,22,13.0],[211,29,1.0],[211,30,1.0],[211,33,56.0],[211,42,13.0],[211,43,1.0],[211,45,136.0],[211,51,161.0],[211,52,56.0],[211,53,179.0],[211,54,89.0],[211,55,42.0],[211,57,9.0],[211,60,10.0],[212,5,8.0],[212,14,228.0],[213,16,6.0],[214,1,773.0],[214,4,575.0],[214,7,9.0],[214,10,282.0],[214,12,225.0],[214,14,1.0],[214,16,2.0],[214,18,1.0],[214,22,432.0],[214,29,369.0],[214,30,443.0],[214,33,308.0],[214,34,2.0],[214,40,2.0],[214,42,325.0],[214,43,2031.0],[214,44,235.0],[214,45,3601.0],[214,46,332.0],[214,47,704.0],[214,48,928.0],[214,49,1192.0],[214,50,402.0],[214,51,10.0],[214,52,1622.0],[214,53,198.0],[214,54,565.0],[214,55,1237.0],[214,56,2180.0],[214,57,210.0],[214,58,76.0],[214,59,8.0],[214,60,414.0],[215,3,596.0],[216,1,128.0],[216,4,6.0],[216,5,79.0],[216,6,6.0],[216,7,30.0],[216,8,533.0],[216,9,83.0],[216,13,198.0],[216,15,63.0],[216,16,47.0],[216,18,197.0],[216,22,75.0],[216,25,23.0],[216,30,8.0],[216,34,265.0],[216,35,1340.0],[216,38,17.0],[216,40,11.0],[216,41,24.0],[216,42,57.0],[216,52,14.0],[216,54,8.0],[216,57,971.0],[216,60,533.0],[217,1,3.0],[217,30,20.0],[217,34,4.0],[217,35,7.0],[218,1,353.0],[218,4,927.0],[218,10,42.0],[218,12,56.0],[218,22,212.0],[218,29,746.0],[218,30,770.0],[218,33,28.0],[218,42,221.0],[218,43,36.0],[218,45,274.0],[218,52,163.0],[218,54,102.0],[218,55,3.0],[218,57,143.0],[218,60,164.0],[219,1,11.0],[219,4,4.0],[219,5,32.0],[219,6,34.0],[219,7,31.0],[219,8,1.0],[219,9,73.0],[219,13,2.0],[219,15,92.0],[219,16,11.0],[219,18,3.0],[219,22,4.0],[219,25,19.0],[219,29,6.0],[219,35,4.0],[219,39,26.0],[219,40,21.0],[219,41,38.0],[219,42,15.0],[219,44,12.0],[219,52,2.0],[219,55,16.0],[220,5,6.0],[220,7,40.0],[220,13,16.0],[220,15,4.0],[220,16,11.0],[220,25,10.0],[220,40,65.0],[221,1,56.0],[221,4,60.0],[221,5,82.0],[221,6,4.0],[221,7,66.0],[221,8,19.0],[221,9,15.0],[221,10,13.0],[221,12,6.0],[221,13,110.0],[221,14,2.0],[221,15,49.0],[221,16,59.0],[221,17,38.0],[221,18,29.0],[221,19,22.0],[221,21,24.0],[221,22,30.0],[221,25,138.0],[221,26,21.0],[221,29,58.0],[221,30,47.0],[221,32,10.0],[221,33,4.0],[221,34,19.0],[221,35,11.0],[221,37,7.0],[221,38,48.0],[221,39,11.0],[221,40,88.0],[221,41,35.0],[221,42,22.0],[221,52,2.0],[221,54,5.0],[221,57,77.0],[221,60,203.0],[222,13,6.0],[222,17,27.0],[222,18,2.0],[222,23,240.0],[222,25,9.0],[222,26,53.0],[223,5,57.0],[223,6,42.0],[223,7,101.0],[223,13,30.0],[223,15,146.0],[223,16,13.0],[223,25,41.0],[223,40,68.0],[223,41,11.0],[224,1,23.0],[224,4,2.0],[224,9,9.0],[224,12,3.0],[224,13,11.0],[224,14,132.0],[224,15,9.0],[224,17,104.0],[224,21,1.0],[224,22,20.0],[224,25,1.0],[224,28,152.0],[224,30,3.0],[224,32,64.0],[224,33,6.0],[224,34,10.0],[224,35,24.0],[224,39,48.0],[224,42,29.0],[224,43,60.0],[224,47,11.0],[224,49,65.0],[224,52,7.0],[224,54,5.0],[224,55,20.0],[224,57,7.0],[224,60,5.0],[225,4,331.0],[225,29,149.0],[225,30,146.0],[225,55,2.0],[225,57,5.0],[225,60,9.0],[226,1,655.0],[226,4,254.0],[226,5,66.0],[226,6,6.0],[226,7,255.0],[226,8,61.0],[226,10,300.0],[226,12,146.0],[226,13,150.0],[226,14,5.0],[226,15,201.0],[226,16,99.0],[226,17,163.0],[226,18,22.0],[226,19,278.0],[226,21,8.0],[226,22,479.0],[226,25,120.0],[226,26,56.0],[226,29,275.0],[226,30,175.0],[226,32,85.0],[226,33,180.0],[226,34,55.0],[226,35,15.0],[226,37,45.0],[226,38,36.0],[226,39,214.0],[226,40,26.0],[226,41,38.0],[226,42,411.0],[226,43,26.0],[226,44,6.0],[226,45,187.0],[226,46,34.0],[226,47,224.0],[226,48,11.0],[226,49,106.0],[226,51,296.0],[226,52,183.0],[226,54,212.0],[226,55,514.0],[226,56,135.0],[226,57,343.0],[226,60,171.0],[227,2,98.0],[227,5,49.0],[227,6,2.0],[227,7,35.0],[227,9,169.0],[227,15,21.0],[227,18,13.0],[227,25,21.0],[227,28,36.0],[227,34,30.0],[227,35,30.0],[227,38,35.0],[227,40,11.0],[227,41,67.0],[228,9,34.0],[228,16,4.0],[229,0,25.0],[229,2,6.0],[229,6,3.0],[229,9,3.0],[229,13,11.0],[229,16,9.0],[229,17,282.0],[229,18,54.0],[229,23,489.0],[229,25,24.0],[229,26,184.0],[229,28,38.0],[229,30,1.0],[229,32,58.0],[229,34,2.0],[229,35,4.0],[229,37,50.0],[229,39,7.0],[229,41,1.0],[230,1,110.0],[230,4,2.0],[230,16,80.0],[230,21,40.0],[230,22,7.0],[230,29,23.0],[230,30,21.0],[230,42,50.0],[230,52,2.0],[230,54,1.0],[230,60,3.0],[231,1,93.0],[231,5,49.0],[231,7,34.0],[231,10,56.0],[231,12,19.0],[231,13,50.0],[231,15,159.0],[231,16,27.0],[231,17,261.0],[231,19,24.0],[231,22,51.0],[231,25,22.0],[231,30,9.0],[231,32,8.0],[231,33,33.0],[231,38,11.0],[231,39,1.0],[231,40,106.0],[231,42,61.0],[231,43,20.0],[231,46,256.0],[231,54,2.0],[231,57,3.0],[232,42,9.0],[233,1,120.0],[233,2,74.0],[233,4,2.0],[233,5,20.0],[233,12,6.0],[233,13,15.0],[233,15,31.0],[233,18,1.0],[233,22,43.0],[233,29,3.0],[233,33,14.0],[233,36,449.0],[233,40,1.0],[233,42,41.0],[233,54,7.0],[233,55,5.0],[234,9,56.0],[234,38,16.0],[234,41,34.0],[235,1,219.0],[235,4,115.0],[235,5,17.0],[235,6,6.0],[235,7,101.0],[235,8,41.0],[235,9,6.0],[235,10,63.0],[235,12,19.0],[235,13,15.0],[235,15,70.0],[235,16,8.0],[235,18,9.0],[235,22,92.0],[235,29,114.0],[235,30,63.0],[235,33,67.0],[235,34,47.0],[235,35,116.0],[235,38,322.0],[235,39,35.0],[235,40,59.0],[235,41,16.0],[235,42,102.0],[235,47,11.0],[235,52,115.0],[235,53,1.0],[235,54,111.0],[235,55,100.0],[235,57,51.0],[235,60,67.0],[236,6,129.0],[236,9,196.0],[236,28,6.0],[236,32,50.0],[236,35,2.0],[236,37,59.0],[236,39,63.0],[236,41,108.0],[236,42,2.0],[237,6,11.0],[237,8,172.0],[237,9,105.0],[237,13,34.0],[237,16,49.0],[237,18,60.0],[237,25,25.0],[237,34,83.0],[237,35,458.0],[237,39,53.0],[237,41,174.0],[238,7,8.0],[238,8,45.0],[238,9,4.0],[238,11,1.0],[238,28,236.0],[238,32,198.0],[238,34,23.0],[238,35,39.0],[238,37,619.0],[238,39,21.0],[238,40,12.0],[239,0,193.0],[239,4,7.0],[239,6,6.0],[239,8,123.0],[239,9,21.0],[239,13,115.0],[239,16,50.0],[239,17,213.0],[239,18,14.0],[239,21,126.0],[239,25,25.0],[239,26,223.0],[239,28,377.0],[239,32,126.0],[239,34,14.0],[239,35,303.0],[239,37,268.0],[239,39,154.0],[239,40,27.0],[239,43,3.0],[240,1,18.0],[240,4,9.0],[240,7,12.0],[240,10,6.0],[240,15,4.0],[240,16,4.0],[240,19,35.0],[240,22,29.0],[240,28,130.0],[240,29,10.0],[240,33,5.0],[240,37,17.0],[240,38,3.0],[240,40,5.0],[240,42,86.0],[240,52,1.0],[241,5,17.0],[241,7,2.0],[241,9,23.0],[241,13,5.0],[241,15,4.0],[241,16,58.0],[241,18,4.0],[241,25,5.0],[241,26,1.0],[241,32,38.0],[241,39,5.0],[242,5,16.0],[242,7,8.0],[242,15,8.0],[242,38,12.0],[242,41,5.0],[243,2,180.0],[243,26,59.0],[243,37,54.0],[243,39,21.0],[243,41,22.0],[244,1,84.0],[244,4,17.0],[244,5,9.0],[244,7,45.0],[244,8,10.0],[244,9,69.0],[244,10,85.0],[244,12,63.0],[244,13,16.0],[244,14,34.0],[244,15,20.0],[244,16,9.0],[244,22,45.0],[244,25,10.0],[244,29,36.0],[244,30,34.0],[244,33,68.0],[244,34,10.0],[244,35,3.0],[244,38,24.0],[244,39,57.0],[244,42,57.0],[244,43,78.0],[244,45,196.0],[244,52,131.0],[244,53,45.0],[244,54,86.0],[244,55,87.0],[244,57,35.0],[244,60,15.0],[245,15,14.0],[245,28,56.0],[245,32,24.0],[245,57,1.0],[246,4,9.0],[246,6,76.0],[246,8,30.0],[246,9,78.0],[246,13,1.0],[246,16,30.0],[246,25,1.0],[246,35,320.0],[246,38,38.0],[246,41,89.0],[246,54,5.0],[247,4,25.0],[247,5,91.0],[247,6,101.0],[247,7,76.0],[247,8,24.0],[247,9,103.0],[247,12,3.0],[247,13,29.0],[247,14,18.0],[247,15,58.0],[247,16,44.0],[247,18,17.0],[247,25,48.0],[247,29,7.0],[247,30,7.0],[247,34,12.0],[247,35,26.0],[247,38,76.0],[247,39,15.0],[247,40,55.0],[247,41,35.0],[247,52,1.0],[247,54,1.0],[247,57,2.0],[247,60,1.0],[248,0,23.0],[248,1,18.0],[248,2,20.0],[248,4,6.0],[248,5,26.0],[248,6,44.0],[248,7,21.0],[248,8,143.0],[248,9,150.0],[248,12,3.0],[248,13,61.0],[248,15,13.0],[248,16,114.0],[248,17,9.0],[248,18,45.0],[248,22,4.0],[248,25,89.0],[248,28,4.0],[248,29,21.0],[248,30,21.0],[248,34,92.0],[248,35,77.0],[248,36,23.0],[248,37,9.0],[248,38,49.0],[248,39,267.0],[248,40,13.0],[248,41,78.0],[248,42,4.0],[248,43,7.0],[248,48,1.0],[248,52,13.0],[248,54,4.0],[248,55,3.0],[248,57,11.0],[248,60,21.0],[249,1,1364.0],[249,4,926.0],[249,5,597.0],[249,6,18.0],[249,7,412.0],[249,9,96.0],[249,10,880.0],[249,12,643.0],[249,15,343.0],[249,18,11.0],[249,19,121.0],[249,22,488.0],[249,25,1.0],[249,27,68.0],[249,29,668.0],[249,30,564.0],[249,33,541.0],[249,34,11.0],[249,35,7.0],[249,38,281.0],[249,39,35.0],[249,40,307.0],[249,41,39.0],[249,42,413.0],[249,43,248.0],[249,45,64.0],[249,48,537.0],[249,49,5.0],[249,52,928.0],[249,53,123.0],[249,54,955.0],[249,55,242.0],[249,56,92.0],[249,57,1135.0],[249,60,190.0],[250,11,2718.0],[251,9,6.0],[252,0,54.0],[252,2,255.0],[252,4,10.0],[252,6,5.0],[252,7,14.0],[252,10,37.0],[252,12,28.0],[252,19,13.0],[252,30,6.0],[252,33,17.0],[252,36,763.0],[252,40,6.0],[253,6,31.0],[253,8,39.0],[253,9,22.0],[253,13,17.0],[253,16,24.0],[253,18,46.0],[253,22,1.0],[253,34,48.0],[253,35,33.0],[253,41,39.0],[254,5,35.0],[254,7,25.0],[254,8,3.0],[254,9,13.0],[254,13,37.0],[254,16,22.0],[254,18,4.0],[254,25,11.0],[254,35,2.0],[254,38,8.0],[254,39,13.0],[254,40,1.0],[254,41,4.0],[255,1,29.0],[255,4,13.0],[255,22,6.0],[255,29,23.0],[255,30,40.0],[255,42,9.0],[255,45,57.0],[255,52,2.0],[255,57,2.0],[256,5,634.0],[256,7,435.0],[256,15,303.0],[256,16,2.0],[256,32,54.0],[256,39,83.0],[256,40,427.0],[257,1,15.0],[257,5,42.0],[257,7,92.0],[257,8,3.0],[257,10,2.0],[257,12,4.0],[257,13,16.0],[257,15,27.0],[257,16,6.0],[257,21,17.0],[257,22,3.0],[257,25,1.0],[257,33,4.0],[257,34,6.0],[257,35,1.0],[257,38,45.0],[257,40,42.0],[257,42,3.0],[257,52,2.0],[257,54,5.0],[258,12,5.0],[258,22,10.0],[258,29,1.0],[258,33,10.0],[259,35,21.0],[259,39,48.0],[260,1,126.0],[260,4,137.0],[260,6,12.0],[260,9,18.0],[260,10,44.0],[260,12,28.0],[260,13,16.0],[260,15,19.0],[260,16,5.0],[260,22,86.0],[260,25,16.0],[260,29,137.0],[260,30,127.0],[260,33,61.0],[260,34,6.0],[260,38,2.0],[260,40,14.0],[260,41,15.0],[260,42,161.0],[260,43,2.0],[260,47,470.0],[260,48,61.0],[260,52,79.0],[260,54,129.0],[260,57,87.0],[260,60,58.0],[261,14,26.0],[261,19,20.0],[261,21,93.0],[262,5,37.0],[262,7,13.0],[262,13,15.0],[262,15,30.0],[262,16,4.0],[262,25,8.0],[262,40,6.0],[263,0,61.0],[263,2,1.0],[263,7,1.0],[263,8,87.0],[263,14,1.0],[263,17,2.0],[263,18,1.0],[263,19,1.0],[263,20,233.0],[263,21,301.0],[263,23,17.0],[263,24,2.0],[263,26,26.0],[263,28,543.0],[263,31,2384.0],[263,32,535.0],[263,34,98.0],[263,35,84.0],[263,36,173.0],[263,37,863.0],[263,39,243.0],[263,46,1.0],[264,5,44.0],[264,6,93.0],[264,7,20.0],[264,8,24.0],[264,9,71.0],[264,13,11.0],[264,15,32.0],[264,16,15.0],[264,17,37.0],[264,18,7.0],[264,21,37.0],[264,25,37.0],[264,26,11.0],[264,34,11.0],[264,38,5.0],[264,39,7.0],[264,40,62.0],[264,41,35.0],[265,1,67.0],[265,7,1.0],[265,10,530.0],[265,11,1.0],[265,12,334.0],[265,22,19.0],[265,30,1.0],[265,33,876.0],[265,42,30.0],[265,44,187.0],[265,45,41.0],[265,51,90.0],[265,52,119.0],[265,54,71.0],[265,57,5.0],[265,60,2.0],[266,5,1.0],[266,11,1.0],[266,33,1.0],[266,37,1.0],[266,39,101.0],[266,41,2.0],[267,1,34.0],[267,4,15.0],[267,10,9.0],[267,12,18.0],[267,22,12.0],[267,29,41.0],[267,30,19.0],[267,33,1.0],[267,42,11.0],[267,52,17.0],[267,54,26.0],[267,56,9.0],[267,57,6.0],[267,60,3.0],[268,1,133.0],[268,4,204.0],[268,10,110.0],[268,12,38.0],[268,22,314.0],[268,29,165.0],[268,30,63.0],[268,33,10.0],[268,42,77.0],[268,43,126.0],[268,45,5.0],[268,46,147.0],[268,48,333.0],[268,49,252.0],[268,52,16.0],[268,53,110.0],[268,54,1.0],[268,55,25.0],[268,56,14.0],[268,57,118.0],[268,60,124.0],[269,6,22.0],[270,6,1.0],[270,27,1460.0],[271,4,4.0],[271,16,11.0],[271,29,10.0],[271,60,2.0],[272,5,8.0],[272,7,34.0],[272,19,60.0],[272,38,78.0],[272,40,33.0],[273,6,3.0],[273,8,22.0],[273,9,14.0],[273,13,17.0],[273,15,7.0],[273,16,23.0],[273,18,11.0],[273,19,19.0],[273,25,31.0],[273,34,4.0],[273,35,12.0],[273,38,113.0],[273,39,7.0],[273,40,4.0],[273,41,5.0],[274,5,20.0],[274,7,54.0],[274,8,11.0],[274,9,19.0],[274,13,14.0],[274,15,7.0],[274,17,36.0],[274,18,7.0],[274,35,3.0],[274,38,11.0],[274,41,14.0],[274,42,2.0],[274,52,21.0],[274,54,61.0],[275,6,260.0],[275,9,256.0],[275,41,155.0],[276,1,4.0],[276,5,13.0],[276,6,2.0],[276,7,4.0],[276,8,13.0],[276,9,4.0],[276,10,6.0],[276,12,3.0],[276,13,8.0],[276,14,5.0],[276,15,6.0],[276,16,3.0],[276,17,7.0],[276,18,1.0],[276,19,12.0],[276,21,37.0],[276,22,3.0],[276,25,14.0],[276,26,5.0],[276,28,2.0],[276,29,2.0],[276,30,2.0],[276,32,3.0],[276,33,3.0],[276,34,1.0],[276,36,15.0],[276,37,11.0],[276,38,8.0],[276,39,7.0],[276,40,11.0],[276,42,2.0],[276,43,15.0],[276,46,65.0],[276,48,33.0],[276,50,7.0],[276,52,3.0],[276,53,12.0],[276,55,12.0],[276,56,9.0],[276,57,8.0],[276,58,95.0],[276,59,36.0],[276,60,5.0],[277,5,760.0],[277,7,81.0],[277,15,95.0],[277,38,2.0],[277,40,204.0],[278,6,66.0],[278,8,7.0],[278,9,149.0],[278,10,15.0],[278,13,13.0],[278,15,5.0],[278,18,6.0],[278,22,4.0],[278,30,1.0],[278,34,20.0],[278,35,13.0],[278,39,11.0],[278,40,8.0],[278,41,128.0],[278,54,5.0],[279,10,61.0],[280,1,59.0],[280,4,71.0],[280,10,113.0],[280,12,68.0],[280,22,30.0],[280,28,47.0],[280,29,40.0],[280,30,45.0],[280,33,150.0],[280,42,37.0],[280,52,226.0],[280,54,134.0],[280,57,7.0],[280,60,2.0],[281,0,44.0],[281,2,10.0],[281,6,5.0],[281,8,1.0],[281,9,2.0],[281,13,13.0],[281,16,19.0],[281,17,391.0],[281,18,81.0],[281,23,673.0],[281,25,23.0],[281,26,221.0],[281,28,83.0],[281,32,69.0],[281,34,1.0],[281,35,1.0],[281,37,72.0],[281,39,7.0],[282,1,391.0],[282,4,84.0],[282,6,205.0],[282,9,229.0],[282,13,631.0],[282,16,431.0],[282,18,5.0],[282,22,346.0],[282,25,462.0],[282,29,24.0],[282,30,60.0],[282,38,12.0],[282,41,118.0],[282,42,326.0],[282,43,8.0],[282,55,29.0],[282,57,47.0],[282,60,12.0],[283,19,1868.0],[284,1,9.0],[284,4,19.0],[284,10,1.0],[284,12,11.0],[284,15,11.0],[284,22,22.0],[284,29,11.0],[284,30,14.0],[284,42,24.0],[284,48,33.0],[284,51,183.0],[284,52,3.0],[284,54,1.0],[284,57,9.0],[284,60,7.0],[285,4,21.0],[285,5,34.0],[285,7,16.0],[285,10,38.0],[285,12,17.0],[285,15,14.0],[285,29,10.0],[285,30,31.0],[285,33,37.0],[285,39,8.0],[285,40,15.0],[285,42,1.0],[285,52,31.0],[285,54,14.0],[285,57,12.0],[285,60,6.0],[286,0,131.0],[286,1,62.0],[286,4,15.0],[286,7,2.0],[286,10,39.0],[286,12,26.0],[286,22,40.0],[286,29,26.0],[286,30,10.0],[286,33,25.0],[286,42,29.0],[286,43,135.0],[286,44,83.0],[286,45,205.0],[286,46,29.0],[286,48,172.0],[286,49,135.0],[286,50,22.0],[286,52,173.0],[286,53,87.0],[286,54,180.0],[286,55,33.0],[286,56,152.0],[286,57,53.0],[286,60,14.0],[287,8,3.0],[287,9,3.0],[287,18,5.0],[287,26,15.0],[287,41,1.0],[288,6,14.0],[288,8,9.0],[288,9,33.0],[288,13,4.0],[288,25,5.0],[288,26,21.0],[288,34,9.0],[288,35,4.0],[288,38,11.0],[288,39,4.0],[288,41,23.0],[289,1,9.0],[289,4,5.0],[289,10,2.0],[289,12,2.0],[289,22,3.0],[289,52,1.0],[289,57,8.0],[289,60,2.0],[290,1,3.0],[290,4,4.0],[290,5,10.0],[290,7,4.0],[290,9,8.0],[290,15,18.0],[290,29,10.0],[290,40,29.0],[290,42,3.0],[291,5,55.0],[291,6,38.0],[291,7,27.0],[291,8,25.0],[291,9,58.0],[291,13,65.0],[291,15,35.0],[291,16,29.0],[291,18,127.0],[291,25,27.0],[291,34,12.0],[291,35,2.0],[291,38,33.0],[291,39,27.0],[291,40,45.0],[291,41,15.0],[291,60,3.0],[292,0,61.0],[292,1,1.0],[292,2,101.0],[292,5,20.0],[292,6,41.0],[292,7,13.0],[292,8,97.0],[292,9,59.0],[292,13,9.0],[292,14,5.0],[292,15,39.0],[292,16,11.0],[292,17,36.0],[292,18,77.0],[292,19,41.0],[292,21,86.0],[292,25,16.0],[292,26,39.0],[292,28,205.0],[292,32,95.0],[292,34,70.0],[292,35,18.0],[292,36,169.0],[292,37,192.0],[292,38,40.0],[292,39,159.0],[292,40,17.0],[292,41,57.0],[292,52,2.0],[292,54,2.0],[293,1,169.0],[293,4,11.0],[293,5,129.0],[293,7,121.0],[293,8,30.0],[293,10,24.0],[293,12,23.0],[293,15,153.0],[293,19,15.0],[293,21,62.0],[293,22,68.0],[293,28,6.0],[293,29,9.0],[293,30,14.0],[293,33,44.0],[293,34,57.0],[293,35,48.0],[293,38,41.0],[293,39,8.0],[293,40,158.0],[293,42,121.0],[293,51,5.0],[293,52,9.0],[293,54,25.0],[293,55,239.0],[293,57,16.0],[293,60,4.0],[294,1,37.0],[294,4,4.0],[294,10,7.0],[294,12,1.0],[294,22,94.0],[294,29,72.0],[294,30,6.0],[294,33,1.0],[294,42,10.0],[294,52,9.0],[294,54,18.0],[294,60,2.0],[295,22,3.0],[295,29,6.0],[295,30,9.0],[295,52,3.0],[295,57,3.0],[296,8,4.0],[296,9,8.0],[296,26,24.0],[296,32,44.0],[296,34,8.0],[296,35,2.0],[296,37,15.0],[296,39,2.0],[297,1,3.0],[297,4,9.0],[297,22,10.0],[297,29,10.0],[297,42,13.0],[297,52,3.0],[297,57,10.0],[297,60,2.0],[298,37,32.0],[299,28,248.0],[300,1,30.0],[300,4,8.0],[300,8,5.0],[300,9,48.0],[300,13,14.0],[300,17,40.0],[300,22,9.0],[300,29,4.0],[300,30,17.0],[300,34,21.0],[300,35,85.0],[300,36,229.0],[300,39,161.0],[300,42,27.0],[300,49,3.0],[300,54,1.0],[300,57,1.0],[300,60,4.0],[301,4,18.0],[301,5,5.0],[301,10,4.0],[301,12,9.0],[301,13,3.0],[301,22,3.0],[301,29,17.0],[301,30,8.0],[301,33,3.0],[301,42,1.0],[301,52,1.0],[301,54,24.0],[301,55,4.0],[301,60,33.0],[302,16,3.0],[302,25,3.0],[302,34,126.0],[303,5,24.0],[303,6,28.0],[303,8,3.0],[303,9,12.0],[303,15,10.0],[303,16,38.0],[303,22,2.0],[303,34,17.0],[303,35,11.0],[303,41,11.0],[303,42,2.0],[304,5,55.0],[304,7,74.0],[304,8,31.0],[304,13,23.0],[304,15,35.0],[304,16,23.0],[304,25,10.0],[304,34,8.0],[304,35,65.0],[304,38,29.0],[304,40,29.0],[305,38,11.0],[306,1,4.0],[306,4,9.0],[306,10,21.0],[306,12,9.0],[306,22,2.0],[306,29,7.0],[306,30,10.0],[306,33,13.0],[306,42,4.0],[306,57,1.0],[306,60,7.0],[307,4,2.0],[307,5,5.0],[307,6,5.0],[307,7,22.0],[307,8,24.0],[307,9,19.0],[307,10,6.0],[307,13,18.0],[307,15,37.0],[307,18,2.0],[307,21,11.0],[307,25,20.0],[307,29,2.0],[307,34,7.0],[307,38,8.0],[307,39,3.0],[307,40,18.0],[307,41,22.0],[307,45,12.0],[307,54,3.0],[307,55,4.0],[307,57,2.0],[307,60,3.0],[308,6,15.0],[308,7,7.0],[308,9,37.0],[308,13,79.0],[308,16,89.0],[308,17,19.0],[308,18,15.0],[308,25,112.0],[308,28,62.0],[308,34,10.0],[308,38,2.0],[308,40,4.0],[308,41,2.0],[309,1,73.0],[309,4,49.0],[309,10,47.0],[309,12,46.0],[309,14,108.0],[309,22,64.0],[309,29,55.0],[309,30,46.0],[309,33,48.0],[309,42,113.0],[309,43,218.0],[309,44,763.0],[309,45,1038.0],[309,46,1053.0],[309,47,706.0],[309,48,175.0],[309,49,448.0],[309,50,1117.0],[309,51,1033.0],[309,52,82.0],[309,53,185.0],[309,54,126.0],[309,55,217.0],[309,56,114.0],[309,57,92.0],[309,58,67.0],[309,59,361.0],[309,60,17.0],[310,18,343.0],[311,6,94.0],[311,9,819.0],[311,34,8.0],[311,35,4.0],[311,39,15.0],[311,41,171.0],[312,8,239.0],[312,13,730.0],[312,16,352.0],[312,25,630.0],[312,26,20.0],[312,28,4.0],[312,34,195.0],[312,35,146.0],[312,39,2.0],[313,8,9.0],[313,18,15.0],[313,26,22.0],[313,39,107.0],[313,41,18.0],[313,57,2.0],[314,1,2.0],[314,4,4.0],[314,12,6.0],[314,29,2.0],[314,30,1.0],[314,33,5.0],[315,5,22.0],[315,6,28.0],[315,7,33.0],[315,8,5.0],[315,9,9.0],[315,13,6.0],[315,15,19.0],[315,16,6.0],[315,34,21.0],[315,35,11.0],[315,38,4.0],[315,39,40.0],[315,41,11.0],[316,0,35.0],[316,1,209.0],[316,2,14.0],[316,4,111.0],[316,5,48.0],[316,7,4.0],[316,8,3.0],[316,10,5.0],[316,12,14.0],[316,13,17.0],[316,14,264.0],[316,15,90.0],[316,16,1.0],[316,17,48.0],[316,18,13.0],[316,19,310.0],[316,20,423.0],[316,21,1243.0],[316,22,149.0],[316,25,7.0],[316,26,173.0],[316,27,1.0],[316,28,24.0],[316,29,62.0],[316,30,60.0],[316,32,4.0],[316,33,16.0],[316,34,3.0],[316,35,4.0],[316,36,29.0],[316,37,14.0],[316,38,62.0],[316,40,18.0],[316,41,1.0],[316,42,219.0],[316,43,130.0],[316,45,1.0],[316,46,392.0],[316,47,14.0],[316,48,2.0],[316,49,346.0],[316,52,7.0],[316,53,35.0],[316,54,11.0],[316,55,86.0],[316,57,44.0],[316,59,107.0],[316,60,22.0],[317,7,8.0],[318,28,49.0],[318,32,62.0],[318,39,150.0],[319,6,10.0],[319,19,30.0],[319,26,66.0],[319,28,75.0],[319,34,6.0],[319,35,5.0],[320,1,22.0],[320,4,3.0],[320,10,14.0],[320,12,15.0],[320,22,2.0],[320,30,2.0],[320,33,4.0],[320,40,6.0],[320,42,11.0],[320,43,19.0],[320,54,1.0],[320,55,7.0],[321,29,81.0],[322,1,18.0],[322,4,14.0],[322,5,4.0],[322,7,15.0],[322,8,24.0],[322,10,28.0],[322,12,31.0],[322,13,3.0],[322,18,3.0],[322,22,16.0],[322,29,6.0],[322,30,2.0],[322,33,15.0],[322,34,17.0],[322,35,4.0],[322,38,10.0],[322,40,14.0],[322,42,9.0],[322,49,1.0],[322,54,8.0],[322,55,80.0],[322,56,11.0],[322,57,10.0],[322,60,7.0],[323,13,34.0],[323,16,15.0],[323,25,61.0],[324,30,4.0],[324,42,5.0],[324,57,1.0],[325,1,10.0],[325,4,122.0],[325,10,2.0],[325,29,140.0],[325,30,36.0],[325,53,423.0],[325,60,3.0],[326,6,68.0],[326,7,2.0],[326,8,232.0],[326,9,38.0],[326,13,143.0],[326,16,240.0],[326,18,188.0],[326,19,46.0],[326,25,196.0],[326,34,70.0],[326,35,422.0],[326,38,3.0],[326,39,34.0],[326,41,11.0],[327,1,83.0],[327,4,31.0],[327,5,1.0],[327,7,4.0],[327,9,43.0],[327,10,6.0],[327,12,6.0],[327,15,1.0],[327,22,8.0],[327,29,16.0],[327,30,25.0],[327,33,1.0],[327,34,1.0],[327,38,9.0],[327,39,24.0],[327,40,35.0],[327,41,6.0],[327,42,22.0],[327,51,3.0],[327,52,17.0],[327,54,8.0],[327,55,29.0],[327,57,20.0],[327,60,12.0],[328,5,103.0],[328,7,318.0],[328,8,469.0],[328,15,111.0],[328,32,24.0],[328,34,172.0],[328,35,199.0],[328,40,135.0],[329,4,21.0],[329,29,11.0],[329,30,4.0],[330,5,8.0],[330,8,12.0],[330,14,17.0],[330,20,1.0],[330,21,280.0],[330,35,4.0],[330,38,2.0],[330,39,6.0],[330,43,27.0],[330,46,504.0],[330,50,9.0],[330,51,2.0],[330,57,7.0],[330,58,20.0],[330,59,171.0],[330,60,3.0],[331,13,15.0],[331,18,2.0],[331,34,6.0],[331,39,32.0],[332,0,109.0],[332,1,183.0],[332,2,78.0],[332,4,1.0],[332,5,131.0],[332,7,103.0],[332,10,6.0],[332,14,22.0],[332,15,102.0],[332,17,53.0],[332,18,2.0],[332,19,123.0],[332,21,125.0],[332,22,75.0],[332,29,4.0],[332,30,1.0],[332,33,3.0],[332,34,5.0],[332,35,7.0],[332,36,281.0],[332,38,13.0],[332,39,6.0],[332,40,51.0],[332,42,100.0],[332,43,5.0],[332,46,173.0],[332,51,6.0],[332,52,16.0],[332,54,15.0],[332,55,10.0],[332,56,3.0],[332,57,14.0],[332,60,13.0],[333,28,224.0],[334,5,3.0],[334,7,2.0],[334,8,1.0],[334,9,1.0],[334,13,12.0],[334,16,5.0],[334,18,2.0],[334,25,5.0],[334,34,2.0],[334,41,4.0],[334,60,2.0],[335,1,43.0],[335,4,1.0],[335,22,1.0],[335,29,2.0],[335,30,7.0],[335,42,6.0],[335,48,122.0],[335,57,1.0],[336,1,15.0],[336,4,4.0],[336,5,1.0],[336,10,21.0],[336,12,16.0],[336,15,5.0],[336,22,2.0],[336,29,16.0],[336,30,7.0],[336,33,24.0],[336,37,1.0],[336,41,1.0],[336,43,67.0],[336,50,11.0],[336,52,12.0],[336,53,6.0],[336,54,31.0],[336,55,73.0],[336,56,26.0],[336,57,19.0],[336,59,4.0],[336,60,1.0],[337,1,20.0],[337,4,7.0],[337,7,2.0],[337,10,7.0],[337,12,9.0],[337,22,2.0],[337,28,107.0],[337,30,3.0],[337,33,7.0],[337,39,32.0],[337,42,3.0],[337,43,4.0],[337,45,5.0],[337,48,45.0],[337,54,2.0],[337,59,9.0],[338,6,328.0],[338,7,8.0],[338,9,368.0],[338,41,262.0],[339,4,1.0],[339,5,12.0],[339,6,36.0],[339,7,6.0],[339,8,124.0],[339,9,98.0],[339,10,1.0],[339,13,13.0],[339,15,5.0],[339,16,11.0],[339,18,9.0],[339,25,7.0],[339,30,1.0],[339,32,11.0],[339,34,35.0],[339,35,23.0],[339,38,7.0],[339,39,16.0],[339,40,3.0],[339,41,43.0],[339,55,1.0],[340,8,61.0],[340,34,7.0],[340,35,65.0],[340,40,10.0],[341,13,365.0],[341,16,628.0],[341,25,878.0],[342,16,14.0],[343,5,193.0],[343,7,128.0],[343,13,16.0],[343,15,212.0],[343,40,112.0],[344,9,1023.0],[345,0,60.0],[345,1,41.0],[345,4,11.0],[345,5,168.0],[345,6,107.0],[345,7,296.0],[345,8,59.0],[345,9,204.0],[345,10,1.0],[345,12,1.0],[345,13,186.0],[345,15,316.0],[345,16,59.0],[345,17,129.0],[345,18,64.0],[345,19,370.0],[345,21,363.0],[345,22,55.0],[345,25,81.0],[345,26,144.0],[345,28,149.0],[345,29,5.0],[345,32,263.0],[345,34,58.0],[345,35,47.0],[345,36,128.0],[345,37,317.0],[345,38,181.0],[345,39,149.0],[345,40,219.0],[345,41,90.0],[345,42,79.0],[345,43,55.0],[345,49,74.0],[345,52,3.0],[345,54,2.0],[345,55,15.0],[345,56,18.0],[345,57,39.0],[345,60,12.0],[346,9,10.0],[346,35,1.0],[346,41,1.0],[347,6,6.0],[347,8,2.0],[347,9,11.0],[347,13,9.0],[347,16,15.0],[347,25,2.0],[347,35,173.0],[348,21,98.0],[349,1,179.0],[349,4,2.0],[349,22,751.0],[349,42,109.0],[349,54,3.0],[350,5,4.0],[350,10,7.0],[350,18,3.0],[350,32,138.0],[350,37,85.0],[350,39,6.0],[350,45,25.0],[350,57,1.0],[351,1,76.0],[351,8,5.0],[351,10,11.0],[351,12,5.0],[351,14,65.0],[351,22,52.0],[351,27,15.0],[351,28,51.0],[351,30,1.0],[351,33,15.0],[351,34,2.0],[351,35,3.0],[351,38,4.0],[351,39,3.0],[351,42,103.0],[351,47,1487.0],[351,52,45.0],[351,54,52.0],[351,56,3539.0],[351,57,11.0],[351,58,173.0],[351,60,4.0],[352,26,106.0],[352,49,126.0],[352,59,753.0],[353,7,17.0],[353,40,6.0],[354,1,208.0],[354,4,10.0],[354,5,225.0],[354,7,209.0],[354,8,2.0],[354,10,183.0],[354,12,474.0],[354,13,13.0],[354,15,52.0],[354,16,78.0],[354,21,26.0],[354,22,190.0],[354,25,14.0],[354,29,1.0],[354,30,18.0],[354,33,285.0],[354,34,5.0],[354,35,1.0],[354,38,56.0],[354,40,56.0],[354,42,245.0],[354,52,359.0],[354,54,289.0],[354,55,29.0],[355,4,99.0],[355,29,80.0],[355,30,99.0],[355,42,5.0],[355,57,46.0],[355,60,85.0],[356,1,20.0],[356,10,48.0],[356,12,51.0],[356,15,36.0],[356,22,67.0],[356,33,29.0],[356,42,164.0],[357,1,19.0],[357,4,2.0],[357,8,4.0],[357,10,3.0],[357,12,4.0],[357,13,4.0],[357,16,1.0],[357,18,4.0],[357,22,10.0],[357,25,11.0],[357,29,15.0],[357,30,2.0],[357,33,1.0],[357,38,1.0],[357,39,7.0],[357,41,4.0],[357,42,11.0],[357,45,2.0],[357,52,51.0],[357,54,11.0],[357,55,9.0],[357,57,1.0],[357,60,5.0],[358,1,7.0],[358,5,2.0],[358,10,3.0],[358,12,1.0],[358,15,6.0],[358,22,2.0],[358,30,1.0],[358,33,1.0],[358,40,4.0],[358,42,1.0],[358,52,1.0],[358,55,5.0],[358,57,11.0],[358,60,1.0],[359,4,8.0],[359,29,6.0],[359,30,9.0],[360,5,61.0],[360,7,30.0],[360,13,43.0],[360,15,65.0],[360,16,1.0],[360,25,6.0],[360,40,41.0],[361,5,15.0],[361,7,7.0],[361,13,13.0],[361,17,49.0],[361,19,92.0],[361,26,42.0],[361,38,7.0],[361,41,3.0],[362,5,3.0],[362,7,5.0],[362,13,312.0],[362,16,170.0],[362,25,129.0],[363,4,2.0],[363,10,4.0],[363,32,6.0],[364,13,67.0],[364,16,21.0],[364,18,25.0],[364,37,1124.0],[364,41,12.0],[365,1,2.0],[365,9,4.0],[365,14,5.0],[365,19,38.0],[365,22,2.0],[365,26,26.0],[365,30,1.0],[365,34,1.0],[365,38,2.0],[365,42,1.0],[365,47,6.0],[365,57,2.0],[365,60,2.0],[366,1,7.0],[366,4,14.0],[366,7,12.0],[366,15,10.0],[366,22,17.0],[366,29,5.0],[366,30,8.0],[366,42,29.0],[367,5,6.0],[367,6,5.0],[367,7,35.0],[367,8,15.0],[367,9,38.0],[367,13,22.0],[367,15,16.0],[367,16,11.0],[367,18,5.0],[367,25,18.0],[367,35,10.0],[367,38,3.0],[367,40,13.0],[367,41,34.0],[368,6,8.0],[368,7,5.0],[368,8,1.0],[368,13,15.0],[368,14,1.0],[368,18,38.0],[368,25,13.0],[369,25,3.0],[369,36,350.0],[369,41,10.0],[370,4,4.0],[370,5,30.0],[370,6,17.0],[370,7,31.0],[370,9,54.0],[370,10,24.0],[370,12,10.0],[370,13,12.0],[370,15,16.0],[370,25,21.0],[370,29,5.0],[370,30,3.0],[370,34,17.0],[370,35,55.0],[370,39,51.0],[370,40,24.0],[370,41,6.0],[370,42,8.0],[370,43,39.0],[370,48,1.0],[370,54,1.0],[370,57,1.0],[371,1,14.0],[371,4,1.0],[371,5,11.0],[371,7,6.0],[371,12,17.0],[371,22,25.0],[371,29,2.0],[371,30,8.0],[371,33,5.0],[371,42,9.0],[371,54,12.0],[371,57,9.0],[372,3,2.0],[372,7,3.0],[372,14,9.0],[372,15,7.0],[372,17,8.0],[372,18,1.0],[372,19,5.0],[372,20,138.0],[372,22,1.0],[372,23,1.0],[372,24,562.0],[372,26,4.0],[372,34,1.0],[372,36,1.0],[372,37,1.0],[372,38,3.0],[372,47,44.0],[373,5,9.0],[373,6,78.0],[373,8,88.0],[373,9,43.0],[373,13,57.0],[373,16,67.0],[373,18,37.0],[373,25,77.0],[373,34,75.0],[373,35,81.0],[373,36,184.0],[373,38,19.0],[373,39,40.0],[373,41,88.0],[374,5,360.0],[374,6,85.0],[374,7,74.0],[374,9,108.0],[374,13,253.0],[374,15,20.0],[374,16,424.0],[374,25,364.0],[374,32,41.0],[374,34,6.0],[374,35,2.0],[374,40,78.0],[374,41,35.0],[375,5,7.0],[375,6,13.0],[375,7,41.0],[375,8,18.0],[375,9,70.0],[375,13,44.0],[375,15,14.0],[375,16,10.0],[375,18,2.0],[375,21,43.0],[375,25,40.0],[375,34,3.0],[375,35,8.0],[375,38,2.0],[375,39,7.0],[375,40,16.0],[375,41,16.0],[376,1,1.0],[376,4,110.0],[376,5,30.0],[376,6,24.0],[376,7,133.0],[376,8,113.0],[376,9,159.0],[376,13,70.0],[376,15,58.0],[376,16,47.0],[376,17,22.0],[376,18,299.0],[376,21,1.0],[376,25,118.0],[376,28,59.0],[376,29,94.0],[376,30,215.0],[376,32,21.0],[376,34,110.0],[376,35,58.0],[376,38,17.0],[376,39,79.0],[376,40,15.0],[376,41,105.0],[376,48,4.0],[376,52,2.0],[376,54,3.0],[376,57,14.0],[376,60,32.0],[377,15,5.0],[378,6,26.0],[378,8,12.0],[378,18,5.0],[378,34,8.0],[378,35,62.0],[378,42,21.0],[378,60,2.0],[379,5,422.0],[379,7,134.0],[379,13,3.0],[379,14,24.0],[379,15,170.0],[379,40,220.0],[380,1,12.0],[380,4,1.0],[380,9,39.0],[380,10,1.0],[380,12,20.0],[380,33,7.0],[380,34,5.0],[380,35,2.0],[380,38,9.0],[380,39,13.0],[380,40,4.0],[380,41,3.0],[380,52,5.0],[380,54,6.0],[380,57,9.0],[381,1,7.0],[381,6,12.0],[381,8,7.0],[381,13,17.0],[381,15,6.0],[381,16,16.0],[381,17,81.0],[381,18,11.0],[381,19,60.0],[381,21,119.0],[381,22,2.0],[381,25,81.0],[381,27,1.0],[381,29,2.0],[381,30,2.0],[381,34,13.0],[381,38,1.0],[381,39,16.0],[381,40,2.0],[381,41,6.0],[381,42,13.0],[382,10,42.0],[383,0,57.0],[383,5,30.0],[383,7,17.0],[383,8,4.0],[383,13,56.0],[383,15,5.0],[383,16,21.0],[383,18,7.0],[383,19,25.0],[383,25,10.0],[383,34,12.0],[383,35,1.0],[383,38,9.0],[383,40,7.0],[384,13,4.0],[384,16,4.0],[384,25,4.0],[385,13,14.0],[385,22,4.0],[385,33,4.0],[385,36,357.0],[385,46,12.0],[385,48,74.0],[385,53,65.0],[386,1,12.0],[386,4,277.0],[386,10,363.0],[386,12,770.0],[386,22,18.0],[386,29,246.0],[386,30,129.0],[386,33,253.0],[386,42,7.0],[386,44,133.0],[386,45,4.0],[386,52,196.0],[386,54,116.0],[386,57,114.0],[386,58,723.0],[386,60,172.0],[387,1,28.0],[387,21,1.0],[387,23,1050.0],[387,26,148.0],[387,27,1048.0],[387,29,8.0],[387,30,9.0],[387,42,10.0],[387,52,10.0],[387,54,1.0],[388,5,673.0],[388,7,755.0],[388,15,318.0],[388,16,6.0],[388,40,433.0],[389,8,6.0],[389,9,35.0],[389,13,25.0],[389,18,9.0],[389,25,25.0],[389,34,5.0],[389,35,7.0],[389,41,4.0],[390,6,29.0],[390,9,36.0],[390,13,42.0],[390,16,6.0],[390,25,10.0],[390,41,37.0],[391,6,52.0],[391,8,16.0],[391,9,113.0],[391,13,25.0],[391,16,21.0],[391,18,12.0],[391,25,13.0],[391,34,11.0],[391,35,5.0],[391,39,89.0],[391,41,66.0],[392,1,2.0],[392,4,4.0],[392,10,20.0],[392,12,10.0],[392,22,6.0],[392,29,18.0],[392,30,2.0],[392,33,13.0],[392,42,3.0],[392,52,5.0],[392,54,3.0],[392,56,18.0],[392,57,2.0],[392,60,1.0],[393,5,13.0],[393,7,1.0],[393,13,17.0],[393,14,35.0],[393,15,3.0],[393,16,3.0],[393,18,2.0],[393,20,666.0],[393,25,2.0],[393,40,11.0],[394,4,12.0],[394,14,410.0],[395,1,96.0],[395,4,115.0],[395,10,15.0],[395,12,5.0],[395,22,49.0],[395,29,148.0],[395,30,111.0],[395,33,9.0],[395,35,15.0],[395,42,109.0],[395,47,64.0],[395,48,42.0],[395,49,14.0],[395,50,15.0],[395,52,45.0],[395,54,78.0],[395,55,14.0],[395,56,31.0],[395,57,137.0],[395,60,82.0],[396,15,2.0],[396,32,13.0],[396,41,2.0],[397,22,13.0],[397,42,2.0],[397,46,159.0],[397,49,51.0],[397,55,17.0],[397,57,3.0],[397,60,1.0],[398,9,22.0],[398,38,9.0],[398,41,106.0],[399,1,63.0],[399,4,14.0],[399,5,74.0],[399,6,108.0],[399,7,53.0],[399,9,71.0],[399,13,37.0],[399,15,91.0],[399,16,144.0],[399,22,58.0],[399,25,85.0],[399,30,177.0],[399,38,8.0],[399,40,26.0],[399,41,48.0],[399,42,28.0],[400,5,9.0],[400,7,16.0],[400,8,1.0],[400,9,9.0],[400,15,30.0],[400,34,3.0],[400,40,17.0],[401,9,3.0],[401,32,81.0],[401,41,1.0],[402,5,35.0],[402,7,20.0],[402,9,8.0],[402,15,40.0],[402,16,12.0],[402,38,54.0],[402,40,13.0],[402,41,6.0],[403,13,8.0],[403,15,12.0],[404,20,1016.0],[404,40,8.0],[405,1,108.0],[405,4,19.0],[405,6,17.0],[405,9,13.0],[405,10,680.0],[405,12,429.0],[405,22,53.0],[405,29,8.0],[405,30,3.0],[405,33,479.0],[405,35,1.0],[405,39,5.0],[405,41,1.0],[405,42,39.0],[405,52,9.0],[405,54,7.0],[405,57,22.0],[405,60,75.0],[406,5,15.0],[406,6,22.0],[406,7,10.0],[406,8,15.0],[406,9,61.0],[406,13,38.0],[406,16,16.0],[406,18,9.0],[406,25,11.0],[406,28,10.0],[406,32,35.0],[406,34,11.0],[406,35,4.0],[406,38,14.0],[406,39,10.0],[406,40,9.0],[406,41,9.0],[407,15,41.0],[408,8,7.0],[408,18,3.0],[408,25,6.0],[408,36,102.0],[408,47,7.0],[409,6,42.0],[409,8,23.0],[409,9,24.0],[409,28,406.0],[409,34,42.0],[409,35,122.0],[409,37,26.0],[409,41,60.0],[410,6,56.0],[410,9,36.0],[410,13,15.0],[410,35,5.0],[410,39,7.0],[410,41,66.0],[411,21,338.0],[412,1,59.0],[412,4,6.0],[412,10,1.0],[412,22,160.0],[412,29,3.0],[412,30,5.0],[412,42,24.0],[412,52,2.0],[413,1,13.0],[413,4,85.0],[413,10,6.0],[413,12,36.0],[413,22,4.0],[413,29,40.0],[413,30,53.0],[413,33,4.0],[413,42,9.0],[413,52,2.0],[413,54,5.0],[413,57,8.0],[413,60,7.0],[414,1,4.0],[414,4,15.0],[414,5,26.0],[414,7,6.0],[414,10,21.0],[414,12,6.0],[414,13,31.0],[414,15,22.0],[414,16,29.0],[414,25,111.0],[414,29,1.0],[414,33,18.0],[414,34,11.0],[414,40,4.0],[414,42,2.0],[414,57,11.0],[414,60,9.0],[415,13,26.0],[415,16,11.0],[415,25,30.0],[415,39,11.0],[416,0,390.0],[416,5,58.0],[416,6,52.0],[416,7,11.0],[416,9,45.0],[416,13,3.0],[416,14,28.0],[416,15,20.0],[416,16,44.0],[416,17,135.0],[416,18,14.0],[416,22,5.0],[416,25,10.0],[416,28,187.0],[416,32,423.0],[416,34,12.0],[416,35,42.0],[416,37,190.0],[416,38,8.0],[416,39,52.0],[416,40,3.0],[416,41,33.0],[416,42,9.0],[417,1,25.0],[417,3,838.0],[417,21,187.0],[417,22,3.0],[417,30,3.0],[417,42,13.0],[417,51,558.0],[417,54,1.0],[418,1,14.0],[418,10,33.0],[418,12,2.0],[418,22,6.0],[418,29,14.0],[418,30,15.0],[418,33,3.0],[418,42,19.0],[418,44,374.0],[418,52,1.0],[419,1,1.0],[419,4,10.0],[419,5,13.0],[419,6,6.0],[419,7,11.0],[419,9,2.0],[419,10,3.0],[419,15,3.0],[419,16,5.0],[419,22,6.0],[419,25,4.0],[419,30,1.0],[419,38,10.0],[419,40,19.0],[419,42,29.0],[419,57,12.0],[419,60,22.0],[420,0,27.0],[420,10,2.0],[420,12,4.0],[420,13,9.0],[420,14,16.0],[420,17,23.0],[420,18,67.0],[420,21,299.0],[420,32,33.0],[420,33,2.0],[420,34,1.0],[420,37,66.0],[420,39,80.0],[421,1,8.0],[421,5,8.0],[421,6,19.0],[421,7,7.0],[421,8,112.0],[421,9,10.0],[421,13,30.0],[421,15,10.0],[421,16,17.0],[421,18,96.0],[421,25,52.0],[421,26,5.0],[421,34,47.0],[421,35,6.0],[421,37,2.0],[421,38,73.0],[421,39,154.0],[421,40,1.0],[421,41,13.0],[421,60,11.0],[422,6,264.0],[422,8,1.0],[422,9,545.0],[422,13,3.0],[422,16,41.0],[422,25,33.0],[422,34,1.0],[422,35,11.0],[422,37,1.0],[422,39,17.0],[422,41,560.0],[423,7,10.0],[423,15,8.0],[424,8,273.0],[424,18,5.0],[424,34,90.0],[424,35,439.0],[424,39,163.0],[425,1,55.0],[425,4,5.0],[425,5,119.0],[425,7,40.0],[425,8,38.0],[425,9,30.0],[425,10,3.0],[425,12,18.0],[425,15,60.0],[425,16,25.0],[425,18,62.0],[425,22,56.0],[425,25,36.0],[425,29,10.0],[425,30,14.0],[425,34,17.0],[425,35,142.0],[425,38,177.0],[425,39,64.0],[425,40,5.0],[425,41,10.0],[425,42,34.0],[425,45,56.0],[425,52,120.0],[425,54,79.0],[425,57,210.0],[425,60,91.0],[426,1,57.0],[426,4,27.0],[426,10,13.0],[426,12,46.0],[426,22,25.0],[426,29,11.0],[426,30,12.0],[426,33,32.0],[426,42,16.0],[426,44,175.0],[426,46,5.0],[426,50,297.0],[426,52,80.0],[426,54,90.0],[426,55,7.0],[426,57,6.0],[426,60,1.0],[427,5,9.0],[427,7,11.0],[427,15,37.0],[427,19,13.0],[427,21,214.0],[427,34,2.0],[427,38,19.0],[427,40,17.0],[428,1,8.0],[428,4,253.0],[428,10,12.0],[428,12,49.0],[428,22,4.0],[428,29,101.0],[428,30,207.0],[428,33,12.0],[428,40,12.0],[428,42,5.0],[428,52,186.0],[428,53,162.0],[428,54,239.0],[428,57,14.0],[428,60,19.0],[429,13,180.0],[430,5,217.0],[430,7,17.0],[430,15,4.0],[430,40,26.0],[431,0,128.0],[431,1,6.0],[431,2,104.0],[431,4,1.0],[431,5,2.0],[431,6,6.0],[431,7,15.0],[431,8,11.0],[431,17,11.0],[431,19,14.0],[431,21,17.0],[431,22,3.0],[431,29,1.0],[431,36,128.0],[431,38,5.0],[431,39,1.0],[431,40,5.0],[431,42,5.0],[431,54,2.0],[431,57,6.0],[431,60,1.0],[432,16,14.0],[432,38,47.0],[433,4,37.0],[433,29,6.0],[434,1,63.0],[434,4,19.0],[434,5,40.0],[434,6,8.0],[434,7,57.0],[434,8,3.0],[434,9,14.0],[434,10,11.0],[434,12,12.0],[434,13,40.0],[434,15,33.0],[434,16,17.0],[434,17,28.0],[434,18,16.0],[434,21,41.0],[434,22,25.0],[434,25,38.0],[434,29,15.0],[434,30,21.0],[434,33,28.0],[434,34,8.0],[434,35,17.0],[434,38,14.0],[434,39,19.0],[434,40,19.0],[434,41,2.0],[434,42,45.0],[434,52,4.0],[434,54,15.0],[434,55,2.0],[434,57,5.0],[435,1,3.0],[435,5,7.0],[435,6,14.0],[435,7,18.0],[435,8,11.0],[435,9,3.0],[435,13,3.0],[435,15,21.0],[435,17,27.0],[435,18,4.0],[435,19,49.0],[435,20,1.0],[435,21,149.0],[435,28,71.0],[435,32,2.0],[435,34,8.0],[435,35,9.0],[435,37,50.0],[435,38,15.0],[435,39,12.0],[435,40,9.0],[435,41,4.0],[435,42,1.0],[435,57,3.0],[436,5,4.0],[436,9,1.0],[436,13,6.0],[436,16,8.0],[436,17,21.0],[436,23,108.0],[436,25,1.0],[436,41,7.0],[437,1,20.0],[437,4,25.0],[437,5,119.0],[437,6,89.0],[437,7,108.0],[437,8,62.0],[437,9,98.0],[437,10,3.0],[437,12,2.0],[437,13,54.0],[437,15,89.0],[437,16,48.0],[437,18,18.0],[437,22,11.0],[437,25,64.0],[437,29,24.0],[437,30,24.0],[437,34,53.0],[437,35,22.0],[437,38,23.0],[437,39,57.0],[437,40,132.0],[437,41,67.0],[437,42,9.0],[437,47,4.0],[437,52,14.0],[437,54,20.0],[437,56,5.0],[437,57,24.0],[437,60,16.0],[438,13,89.0],[438,16,11.0],[438,25,161.0],[439,1,8.0],[439,4,107.0],[439,10,151.0],[439,12,81.0],[439,22,7.0],[439,29,137.0],[439,30,134.0],[439,33,34.0],[439,42,11.0],[439,52,371.0],[439,53,1.0],[439,54,398.0],[439,56,90.0],[439,57,54.0],[439,60,50.0],[440,4,23.0],[440,6,2.0],[440,9,54.0],[440,22,2.0],[440,29,35.0],[440,30,21.0],[440,41,2.0],[441,6,17.0],[441,8,34.0],[441,18,3.0],[441,34,7.0],[441,35,17.0],[441,39,14.0],[442,5,23.0],[442,7,17.0],[442,30,1.0],[442,40,21.0],[443,1,56.0],[443,4,3.0],[443,7,4.0],[443,22,13.0],[443,29,5.0],[443,30,8.0],[443,33,3.0],[443,38,7.0],[443,42,18.0],[443,52,1.0],[444,16,1.0],[444,22,11.0],[444,25,12.0],[444,42,3.0],[445,10,80.0],[445,12,77.0],[445,33,39.0],[445,52,11.0],[445,54,4.0],[446,16,28.0],[447,1,3.0],[447,2,3.0],[447,5,1.0],[447,7,4.0],[447,9,3.0],[447,10,1.0],[447,12,1.0],[447,13,3.0],[447,15,2.0],[447,17,3.0],[447,21,4.0],[447,22,1.0],[447,29,3.0],[447,30,1.0],[447,33,2.0],[447,36,43.0],[447,40,1.0],[447,43,7.0],[447,44,8.0],[447,46,3.0],[447,47,31.0],[447,50,21.0],[447,51,1.0],[447,52,1.0],[447,53,4.0],[447,57,1.0],[447,58,23.0],[447,59,4.0],[448,29,19.0],[448,60,4.0],[449,13,2.0],[449,16,2.0],[449,20,730.0],[449,23,1.0],[450,4,15.0],[450,6,3.0],[450,8,6.0],[450,9,10.0],[450,10,1.0],[450,15,69.0],[450,16,19.0],[450,29,2.0],[450,30,2.0],[450,34,2.0],[450,39,2.0],[450,40,16.0],[450,41,9.0],[450,42,2.0],[450,52,1.0],[450,60,1.0],[451,10,75.0],[451,12,61.0],[451,29,3.0],[451,33,45.0],[452,0,460.0],[453,1,358.0],[453,4,110.0],[453,7,1.0],[453,8,1.0],[453,10,10.0],[453,12,16.0],[453,22,227.0],[453,29,131.0],[453,30,112.0],[453,33,54.0],[453,35,13.0],[453,42,378.0],[453,48,89.0],[453,49,21.0],[453,52,134.0],[453,54,215.0],[453,55,438.0],[453,56,219.0],[453,57,697.0],[453,60,184.0],[454,10,2.0],[454,12,2.0],[454,18,1.0],[454,38,1.0],[454,39,1.0],[454,52,1.0],[454,57,2.0],[455,1,59.0],[455,4,36.0],[455,5,19.0],[455,7,7.0],[455,10,38.0],[455,12,29.0],[455,15,29.0],[455,19,24.0],[455,22,86.0],[455,29,26.0],[455,30,55.0],[455,33,17.0],[455,40,7.0],[455,42,15.0],[455,46,93.0],[455,52,19.0],[455,54,14.0],[455,55,13.0],[455,57,7.0],[455,60,11.0],[456,1,7.0],[456,4,3.0],[456,5,2.0],[456,6,50.0],[456,7,46.0],[456,8,18.0],[456,9,7.0],[456,10,6.0],[456,12,3.0],[456,13,158.0],[456,16,1.0],[456,18,4.0],[456,22,5.0],[456,25,75.0],[456,29,5.0],[456,30,5.0],[456,33,5.0],[456,34,25.0],[456,35,65.0],[456,38,15.0],[456,39,4.0],[456,40,4.0],[456,41,9.0],[456,49,60.0],[456,51,162.0],[456,55,348.0],[456,57,103.0],[456,60,15.0],[457,8,1.0],[457,34,7.0],[457,37,28.0],[457,39,1.0],[458,6,14.0],[458,8,6.0],[458,9,55.0],[458,13,12.0],[458,16,25.0],[458,18,4.0],[458,34,21.0],[458,39,32.0],[458,41,31.0],[459,22,8.0],[460,5,18.0],[460,6,38.0],[460,7,89.0],[460,8,33.0],[460,15,127.0],[460,34,16.0],[460,38,18.0],[460,39,10.0],[460,40,92.0],[460,48,252.0],[460,50,397.0],[460,57,11.0],[460,60,24.0],[461,5,2.0],[461,10,4.0],[461,12,14.0],[461,25,10.0],[461,29,9.0],[462,1,112.0],[462,4,63.0],[462,9,3.0],[462,10,11.0],[462,12,17.0],[462,16,9.0],[462,22,42.0],[462,29,9.0],[462,30,56.0],[462,33,4.0],[462,42,60.0],[462,52,193.0],[462,54,138.0],[462,57,13.0],[462,60,10.0],[463,5,7.0],[464,1,23.0],[464,4,6.0],[464,22,1.0],[464,29,5.0],[464,30,6.0],[464,42,2.0],[464,52,1.0],[464,54,1.0],[464,57,3.0],[464,60,10.0],[465,1,400.0],[465,4,178.0],[465,5,37.0],[465,7,10.0],[465,8,1.0],[465,10,170.0],[465,12,216.0],[465,15,22.0],[465,16,1.0],[465,19,24.0],[465,21,119.0],[465,22,330.0],[465,29,213.0],[465,30,247.0],[465,33,135.0],[465,35,93.0],[465,37,69.0],[465,38,5.0],[465,40,14.0],[465,42,442.0],[465,45,1.0],[465,46,11.0],[465,47,303.0],[465,48,273.0],[465,49,118.0],[465,52,110.0],[465,54,198.0],[465,55,295.0],[465,56,7.0],[465,57,157.0],[465,60,123.0],[466,1,4.0],[466,4,4.0],[466,22,15.0],[466,24,1.0],[466,29,8.0],[466,30,3.0],[466,42,7.0],[466,43,94.0],[466,46,9.0],[466,47,6.0],[466,49,260.0],[466,52,26.0],[466,53,65.0],[466,54,27.0],[466,55,41.0],[466,56,140.0],[466,57,20.0],[466,60,20.0],[467,0,56.0],[467,1,3.0],[467,10,4.0],[467,23,170.0],[467,29,4.0],[467,30,5.0],[467,41,3.0],[467,45,386.0],[467,46,12.0],[467,54,2.0],[468,4,1.0],[468,5,61.0],[468,6,5.0],[468,7,23.0],[468,8,7.0],[468,9,4.0],[468,12,2.0],[468,14,39.0],[468,15,24.0],[468,16,3.0],[468,18,4.0],[468,22,10.0],[468,29,8.0],[468,30,5.0],[468,32,27.0],[468,33,9.0],[468,34,8.0],[468,35,10.0],[468,38,11.0],[468,40,16.0],[468,41,1.0],[468,57,1.0],[469,16,3.0],[469,17,18.0],[469,25,2.0],[469,26,2.0],[469,32,2.0],[469,37,6.0],[470,6,88.0],[470,9,59.0],[470,41,29.0],[471,1,37.0],[471,4,6.0],[471,5,7.0],[471,6,3.0],[471,7,15.0],[471,8,2.0],[471,9,1.0],[471,10,2.0],[471,12,1.0],[471,15,12.0],[471,22,47.0],[471,29,6.0],[471,30,2.0],[471,34,2.0],[471,35,3.0],[471,38,3.0],[471,39,2.0],[471,40,7.0],[471,41,11.0],[471,42,53.0],[471,52,33.0],[471,54,67.0],[471,55,2.0],[471,57,1.0],[471,60,3.0],[472,6,4.0],[472,8,116.0],[472,16,11.0],[472,18,5.0],[472,34,130.0],[472,35,31.0],[472,41,2.0],[473,1,4.0],[473,29,4.0],[473,33,10.0],[473,52,1.0],[473,54,2.0],[474,1,6.0],[474,4,5.0],[474,10,27.0],[474,12,1.0],[474,30,1.0],[474,33,11.0],[474,42,1.0],[474,45,37.0],[474,55,20.0],[474,56,12.0],[474,57,1.0],[474,60,23.0],[475,1,108.0],[475,4,51.0],[475,6,34.0],[475,7,38.0],[475,8,7.0],[475,9,9.0],[475,10,106.0],[475,12,44.0],[475,13,14.0],[475,15,48.0],[475,16,3.0],[475,22,55.0],[475,25,43.0],[475,29,149.0],[475,30,48.0],[475,33,68.0],[475,39,1.0],[475,40,2.0],[475,42,122.0],[475,43,3.0],[475,44,182.0],[475,46,11.0],[475,48,14.0],[475,50,405.0],[475,52,168.0],[475,53,367.0],[475,54,166.0],[475,55,65.0],[475,57,250.0],[475,60,194.0],[476,1,43.0],[476,4,16.0],[476,5,38.0],[476,7,64.0],[476,12,2.0],[476,15,25.0],[476,19,6.0],[476,22,6.0],[476,30,7.0],[476,40,5.0],[476,42,27.0],[476,52,1.0],[477,5,77.0],[477,7,120.0],[477,8,11.0],[477,9,66.0],[477,13,22.0],[477,15,41.0],[477,16,21.0],[477,17,20.0],[477,18,2.0],[477,19,17.0],[477,21,48.0],[477,25,1.0],[477,32,25.0],[477,34,37.0],[477,35,8.0],[477,38,25.0],[477,39,5.0],[477,40,71.0],[477,41,19.0],[478,1,309.0],[478,4,17.0],[478,5,43.0],[478,7,25.0],[478,10,8.0],[478,12,11.0],[478,14,22.0],[478,15,41.0],[478,19,29.0],[478,21,60.0],[478,22,182.0],[478,29,23.0],[478,30,25.0],[478,33,25.0],[478,38,6.0],[478,40,11.0],[478,42,169.0],[478,43,1.0],[478,52,10.0],[478,54,3.0],[478,57,14.0],[478,60,6.0],[479,1,25.0],[479,4,43.0],[479,5,2.0],[479,8,3.0],[479,10,10.0],[479,12,10.0],[479,13,1.0],[479,18,35.0],[479,22,33.0],[479,26,69.0],[479,29,38.0],[479,30,35.0],[479,38,15.0],[479,39,32.0],[479,42,75.0],[479,44,14.0],[479,48,152.0],[479,52,101.0],[479,53,65.0],[479,54,58.0],[479,57,54.0],[479,60,47.0],[480,4,2.0],[480,5,32.0],[480,7,15.0],[480,8,24.0],[480,10,1.0],[480,13,2.0],[480,15,35.0],[480,16,4.0],[480,17,31.0],[480,18,5.0],[480,19,3.0],[480,20,160.0],[480,21,494.0],[480,26,41.0],[480,37,75.0],[480,38,78.0],[480,39,4.0],[480,40,46.0],[480,42,5.0],[480,49,3.0],[480,52,3.0],[480,54,4.0],[481,5,9.0],[481,6,3.0],[481,7,11.0],[481,8,10.0],[481,9,9.0],[481,10,5.0],[481,12,9.0],[481,13,10.0],[481,15,5.0],[481,16,32.0],[481,18,10.0],[481,19,7.0],[481,25,4.0],[481,26,18.0],[481,29,5.0],[481,30,2.0],[481,34,18.0],[481,35,1.0],[481,38,26.0],[481,41,5.0],[481,43,14.0],[481,45,61.0],[481,46,6.0],[481,51,1.0],[481,52,4.0],[481,53,6.0],[481,54,1.0],[481,59,287.0],[481,60,3.0],[482,21,119.0],[482,25,2.0],[482,40,3.0],[482,41,8.0],[483,7,2.0],[483,12,6.0],[483,13,2.0],[483,16,7.0],[483,45,87.0],[483,55,1.0],[484,7,6.0],[484,14,113.0],[484,40,5.0],[485,1,52.0],[485,4,15.0],[485,10,14.0],[485,12,3.0],[485,22,368.0],[485,29,11.0],[485,30,7.0],[485,33,10.0],[485,42,45.0],[485,44,163.0],[485,45,18.0],[485,46,201.0],[485,48,4.0],[485,49,26.0],[485,50,22.0],[485,51,12.0],[485,52,2.0],[485,54,1.0],[485,55,22.0],[485,59,183.0],[485,60,1.0],[486,8,105.0],[486,9,11.0],[486,28,38.0],[486,32,57.0],[486,34,53.0],[486,35,30.0],[486,37,40.0],[486,39,12.0],[487,1,3.0],[487,4,9.0],[487,5,4.0],[487,10,5.0],[487,12,5.0],[487,22,22.0],[487,29,30.0],[487,30,12.0],[487,33,7.0],[487,35,2.0],[487,42,12.0],[487,52,3.0],[487,60,8.0],[488,5,1.0],[488,6,27.0],[488,8,54.0],[488,9,7.0],[488,16,32.0],[488,18,17.0],[488,34,12.0],[488,35,52.0],[488,39,29.0],[488,41,94.0],[489,4,3.0],[489,10,8.0],[489,12,9.0],[489,30,9.0],[489,48,1.0],[489,54,1.0],[490,4,32.0],[490,29,31.0],[490,30,67.0],[491,5,676.0],[491,7,196.0],[491,15,236.0],[491,38,13.0],[491,40,307.0],[492,10,115.0],[492,12,209.0],[492,33,206.0],[492,40,2.0],[492,57,21.0],[493,1,16.0],[493,4,45.0],[493,12,7.0],[493,22,16.0],[493,29,19.0],[493,30,35.0],[493,33,12.0],[493,38,5.0],[493,42,12.0],[493,52,17.0],[493,54,27.0],[493,57,35.0],[493,60,28.0],[494,13,67.0],[494,16,22.0],[494,25,45.0],[495,21,649.0],[495,33,5.0],[495,54,1.0],[496,18,14.0],[496,26,314.0],[496,35,59.0],[497,3,1.0],[497,5,21.0],[497,7,11.0],[497,15,7.0],[497,17,164.0],[497,19,133.0],[497,21,170.0],[497,29,8.0],[497,36,1.0],[497,38,57.0],[497,39,1.0],[498,0,17.0],[498,1,2.0],[498,2,12.0],[498,5,1.0],[498,6,3.0],[498,8,1.0],[498,12,3.0],[498,13,3.0],[498,16,4.0],[498,17,4.0],[498,18,5.0],[498,22,3.0],[498,26,4.0],[498,28,3.0],[498,31,538.0],[498,36,11.0],[498,41,4.0],[498,42,1.0],[498,54,2.0],[498,57,2.0],[499,1,26.0],[499,22,10.0],[499,42,32.0],[499,44,240.0],[499,45,1822.0],[499,47,159.0],[499,51,179.0],[499,52,220.0],[499,54,282.0],[500,5,13.0],[500,7,21.0],[500,15,10.0],[500,40,33.0],[501,1,3.0],[501,5,6.0],[501,18,20.0],[501,22,18.0],[501,35,7.0],[501,40,17.0],[501,42,4.0],[501,52,33.0],[501,54,38.0],[502,5,2.0],[502,6,9.0],[502,7,3.0],[502,15,13.0],[502,25,4.0],[503,4,3.0],[503,29,4.0],[503,30,2.0],[503,43,4.0],[503,57,11.0],[503,60,5.0],[504,1,146.0],[504,4,102.0],[504,5,1.0],[504,6,12.0],[504,7,2.0],[504,8,14.0],[504,9,22.0],[504,10,22.0],[504,12,34.0],[504,15,6.0],[504,21,1.0],[504,22,40.0],[504,25,2.0],[504,29,90.0],[504,30,82.0],[504,32,1.0],[504,33,37.0],[504,34,3.0],[504,38,13.0],[504,39,15.0],[504,40,5.0],[504,41,17.0],[504,42,53.0],[504,44,43.0],[504,45,28.0],[504,48,138.0],[504,49,18.0],[504,52,57.0],[504,54,81.0],[504,55,41.0],[504,56,22.0],[504,57,51.0],[504,58,456.0],[504,60,70.0],[505,20,261.0],[505,36,58.0],[505,40,6.0],[506,2,730.0],[506,19,5.0],[507,2,16.0],[507,6,3.0],[507,8,3.0],[507,9,7.0],[507,16,3.0],[507,26,17.0],[507,34,3.0],[507,36,32.0],[507,37,3.0],[507,41,5.0],[508,8,4.0],[508,34,3.0],[508,52,1.0],[509,6,3.0],[509,8,25.0],[509,9,8.0],[509,13,26.0],[509,16,57.0],[509,18,103.0],[509,25,39.0],[509,34,2.0],[509,35,7.0],[509,38,1.0],[509,41,3.0],[510,6,4.0],[510,8,19.0],[510,18,1.0],[510,28,44.0],[510,32,65.0],[510,34,11.0],[510,35,1.0],[510,37,86.0],[510,39,9.0],[510,41,1.0],[511,4,1.0],[511,6,2.0],[511,9,24.0],[511,13,107.0],[511,16,105.0],[511,25,136.0],[511,34,15.0],[511,38,4.0],[511,40,6.0],[511,41,26.0],[512,1,82.0],[512,4,8.0],[512,5,22.0],[512,7,5.0],[512,9,3.0],[512,10,50.0],[512,12,31.0],[512,13,11.0],[512,16,1.0],[512,22,76.0],[512,25,1.0],[512,29,9.0],[512,30,9.0],[512,33,57.0],[512,38,12.0],[512,39,6.0],[512,40,3.0],[512,41,1.0],[512,42,24.0],[512,45,69.0],[512,52,25.0],[512,54,64.0],[512,57,45.0],[512,60,34.0],[513,5,65.0],[513,7,114.0],[513,15,68.0],[513,38,62.0],[513,40,92.0],[514,6,11.0],[514,8,2.0],[514,9,26.0],[514,16,2.0],[514,25,23.0],[514,39,11.0],[514,41,24.0],[515,6,11.0],[515,8,3.0],[515,9,2.0],[515,18,13.0],[515,34,1.0],[515,35,15.0],[516,0,291.0],[516,2,70.0],[516,13,1.0],[516,17,2.0],[516,18,1.0],[516,23,7.0],[516,24,1.0],[516,35,2.0],[516,46,1.0],[517,10,2.0],[517,29,12.0],[517,30,6.0],[518,17,16.0],[518,18,2.0],[518,29,2.0],[518,44,5.0],[518,49,46.0],[518,57,2.0],[519,1,20.0],[519,4,8.0],[519,5,26.0],[519,6,1.0],[519,7,16.0],[519,9,10.0],[519,10,6.0],[519,12,3.0],[519,15,16.0],[519,22,12.0],[519,27,13.0],[519,29,8.0],[519,30,8.0],[519,33,3.0],[519,38,26.0],[519,39,4.0],[519,40,11.0],[519,41,10.0],[519,42,4.0],[519,43,43.0],[519,45,6.0],[519,48,1.0],[519,49,1.0],[519,52,18.0],[519,53,10.0],[519,54,26.0],[519,55,32.0],[519,57,142.0],[519,60,13.0],[520,4,27.0],[520,29,15.0],[520,30,40.0],[520,33,3.0],[520,43,3.0],[520,45,94.0],[520,52,13.0],[520,53,83.0],[520,54,15.0],[520,57,9.0],[520,60,9.0],[521,0,75.0],[521,6,8.0],[521,8,3.0],[521,9,14.0],[521,16,22.0],[521,17,74.0],[521,18,33.0],[521,23,195.0],[521,25,43.0],[521,26,110.0],[521,35,4.0],[521,37,19.0],[521,38,2.0],[521,39,8.0],[522,4,87.0],[522,10,7.0],[522,12,16.0],[522,22,14.0],[522,29,73.0],[522,30,60.0],[522,33,16.0],[522,42,4.0],[522,57,7.0],[522,60,1.0],[523,5,43.0],[523,6,14.0],[523,7,4.0],[523,8,10.0],[523,9,17.0],[523,14,4.0],[523,15,3.0],[523,18,2.0],[523,19,64.0],[523,26,7.0],[523,34,5.0],[523,35,1.0],[523,38,7.0],[523,39,13.0],[523,40,1.0],[523,41,5.0],[523,42,1.0],[523,55,16.0],[524,26,45.0],[524,30,1.0],[525,24,247.0],[526,6,178.0],[526,9,67.0],[526,41,25.0],[527,18,859.0],[527,28,32.0],[528,1,1.0],[528,2,102.0],[528,17,14.0],[528,19,63.0],[528,23,425.0],[528,34,1.0],[528,37,55.0],[528,38,2.0],[528,41,2.0],[529,1,88.0],[529,4,33.0],[529,5,29.0],[529,6,32.0],[529,7,7.0],[529,8,18.0],[529,9,49.0],[529,10,37.0],[529,12,34.0],[529,13,29.0],[529,15,27.0],[529,16,10.0],[529,17,2.0],[529,18,30.0],[529,21,77.0],[529,22,4.0],[529,25,19.0],[529,28,100.0],[529,29,32.0],[529,30,18.0],[529,33,65.0],[529,34,37.0],[529,35,17.0],[529,36,74.0],[529,37,99.0],[529,38,12.0],[529,39,57.0],[529,40,2.0],[529,41,29.0],[529,42,46.0],[529,43,83.0],[529,45,303.0],[529,47,7.0],[529,48,10.0],[529,52,27.0],[529,53,2.0],[529,54,53.0],[529,55,78.0],[529,57,22.0],[529,60,10.0],[530,1,2.0],[530,5,22.0],[530,6,1.0],[530,7,4.0],[530,8,5.0],[530,13,1.0],[530,15,23.0],[530,17,13.0],[530,18,4.0],[530,25,19.0],[530,38,7.0],[530,40,6.0],[530,41,1.0],[530,52,5.0],[530,54,13.0],[531,6,1.0],[531,8,15.0],[531,13,12.0],[531,16,5.0],[531,17,18.0],[531,18,10.0],[531,25,19.0],[531,28,17.0],[531,32,19.0],[531,34,13.0],[531,35,15.0],[531,38,4.0],[531,39,27.0],[531,41,3.0],[532,1,186.0],[532,4,33.0],[532,10,1.0],[532,15,45.0],[532,22,84.0],[532,29,18.0],[532,30,3.0],[532,33,9.0],[532,38,27.0],[532,42,707.0],[532,49,2.0],[532,52,8.0],[532,54,21.0],[532,57,92.0],[532,60,27.0],[533,1,38.0],[533,4,6.0],[533,5,2.0],[533,6,8.0],[533,7,8.0],[533,8,3.0],[533,9,1.0],[533,10,5.0],[533,12,3.0],[533,15,14.0],[533,18,1.0],[533,22,36.0],[533,29,11.0],[533,30,6.0],[533,33,2.0],[533,34,3.0],[533,38,2.0],[533,39,7.0],[533,40,6.0],[533,41,3.0],[533,42,48.0],[533,52,27.0],[533,54,33.0],[533,55,6.0],[533,60,11.0],[534,2,139.0],[534,10,1.0],[534,14,52.0],[534,15,11.0],[534,21,151.0],[534,26,78.0],[534,28,53.0],[534,32,47.0],[534,35,7.0],[534,39,15.0],[534,41,7.0],[535,5,28.0],[535,7,2.0],[535,15,8.0],[535,19,19.0],[535,21,82.0],[535,38,3.0],[535,40,2.0],[536,2,125.0],[536,4,1.0],[536,10,11.0],[536,11,1.0],[536,12,11.0],[536,22,18.0],[536,28,46.0],[536,29,1.0],[536,33,10.0],[536,42,26.0],[536,43,1.0],[536,45,127.0],[536,48,1.0],[536,49,1.0],[536,51,3.0],[536,52,136.0],[536,54,102.0],[536,55,58.0],[536,57,7.0],[536,59,280.0],[536,60,5.0],[537,1,16.0],[537,4,5.0],[537,10,4.0],[537,12,1.0],[537,13,7.0],[537,16,3.0],[537,22,2.0],[537,29,8.0],[537,30,4.0],[537,33,10.0],[537,42,5.0],[537,48,6.0],[537,52,9.0],[537,54,14.0],[537,55,11.0],[537,57,4.0],[537,60,2.0],[538,4,5.0],[538,5,5.0],[538,7,43.0],[538,9,14.0],[538,10,1.0],[538,14,44.0],[538,15,21.0],[538,22,2.0],[538,29,8.0],[538,40,25.0],[538,42,9.0],[538,52,8.0],[538,54,4.0],[539,15,7.0],[539,16,5.0],[539,18,37.0],[539,22,4.0],[539,38,36.0],[539,40,15.0],[539,41,16.0],[539,42,5.0],[539,54,3.0],[539,60,1.0],[540,1,1.0],[540,5,2.0],[540,7,2.0],[540,8,2.0],[540,9,3.0],[540,14,4.0],[540,15,7.0],[540,19,4.0],[540,21,7.0],[540,22,2.0],[540,25,1.0],[540,29,1.0],[540,44,9.0],[540,45,38.0],[540,48,1.0],[540,57,2.0],[541,1,16.0],[541,22,7.0],[542,18,7.0],[542,35,6.0],[543,5,6.0],[544,5,21.0],[544,7,1.0],[544,8,1.0],[544,13,7.0],[544,15,14.0],[544,16,2.0],[544,22,2.0],[544,30,5.0],[544,34,2.0],[544,38,3.0],[544,40,17.0],[545,1,84.0],[545,4,1.0],[545,22,29.0],[545,30,2.0],[545,42,48.0],[545,52,13.0],[545,54,4.0],[546,6,15.0],[546,7,14.0],[546,9,23.0],[546,13,13.0],[546,16,20.0],[546,18,4.0],[546,34,16.0],[546,35,3.0],[546,39,9.0],[546,40,8.0],[546,41,10.0],[547,1,111.0],[547,4,5.0],[547,22,79.0],[547,29,8.0],[547,30,6.0],[547,42,33.0],[547,57,13.0],[547,60,3.0],[548,5,217.0],[548,7,63.0],[548,15,57.0],[548,19,16.0],[548,40,58.0],[549,4,5.0],[549,5,3.0],[549,6,29.0],[549,7,5.0],[549,8,25.0],[549,9,141.0],[549,15,12.0],[549,22,7.0],[549,28,65.0],[549,29,8.0],[549,34,6.0],[549,35,41.0],[549,37,87.0],[549,38,44.0],[549,39,80.0],[549,40,7.0],[549,41,55.0],[549,47,13.0],[549,57,4.0],[550,5,3.0],[550,7,1.0],[550,9,3.0],[550,15,15.0],[550,40,13.0],[551,13,45.0],[551,25,18.0],[552,7,7.0],[553,8,17.0],[553,13,47.0],[553,16,13.0],[553,18,6.0],[553,25,2.0],[553,34,10.0],[553,35,31.0],[553,39,8.0],[553,57,17.0],[554,1,22.0],[554,22,7.0],[554,30,5.0],[555,4,7.0],[555,15,11.0],[555,57,1.0],[555,60,5.0],[556,5,41.0],[556,7,29.0],[556,15,41.0],[556,38,8.0],[556,40,10.0],[557,9,15.0],[557,34,33.0],[557,39,2.0],[558,5,58.0],[558,6,7.0],[558,7,20.0],[558,8,4.0],[558,15,15.0],[558,19,12.0],[558,40,5.0],[558,41,4.0],[558,57,3.0],[559,1,6.0],[559,22,3.0],[559,30,6.0],[559,41,29.0],[559,57,1.0],[560,7,4.0],[560,8,6.0],[560,13,23.0],[560,16,43.0],[560,18,1.0],[560,21,52.0],[560,25,32.0],[560,39,11.0],[561,6,57.0],[561,9,157.0],[561,16,21.0],[561,25,23.0],[561,26,17.0],[562,1,12.0],[562,5,8.0],[562,7,10.0],[562,15,7.0],[562,40,9.0],[562,42,4.0],[562,43,46.0],[562,54,4.0],[563,6,8.0],[563,8,5.0],[563,29,3.0],[563,34,7.0],[563,41,12.0],[564,8,5.0],[564,18,5.0],[564,28,387.0],[564,32,84.0],[564,37,101.0],[565,1,4.0],[565,10,42.0],[565,12,7.0],[565,22,18.0],[565,29,1.0],[565,30,6.0],[565,33,12.0],[565,38,4.0],[565,42,14.0],[565,52,18.0],[565,54,1.0],[565,57,4.0],[565,60,2.0],[566,38,51.0],[567,10,95.0],[567,12,17.0],[567,33,45.0],[567,54,2.0],[568,4,2.0],[568,10,7.0],[568,12,32.0],[568,29,1.0],[568,30,1.0],[568,33,19.0],[568,43,2.0],[568,44,1.0],[568,50,9.0],[569,2,194.0],[569,5,87.0],[569,6,9.0],[569,7,91.0],[569,9,21.0],[569,13,36.0],[569,15,11.0],[569,16,11.0],[569,17,29.0],[569,18,13.0],[569,19,35.0],[569,21,139.0],[569,30,3.0],[569,34,26.0],[569,35,59.0],[569,36,81.0],[569,37,76.0],[569,38,29.0],[569,39,35.0],[569,40,48.0],[569,57,1.0],[570,9,8.0],[570,26,27.0],[570,28,16.0],[571,4,1.0],[571,30,3.0],[571,36,113.0],[572,1,1.0],[572,3,1345.0],[573,14,19.0],[574,13,9.0],[574,17,19.0],[574,52,1.0],[575,4,209.0],[575,29,222.0],[575,30,242.0],[575,60,12.0],[576,5,103.0],[576,7,22.0],[576,15,34.0],[576,17,8.0],[576,21,12.0],[576,38,131.0],[576,39,19.0],[576,40,39.0],[577,4,9.0],[577,6,17.0],[577,8,6.0],[577,25,32.0],[577,29,25.0],[577,30,13.0],[577,41,30.0],[578,1,31.0],[578,4,31.0],[578,10,14.0],[578,12,14.0],[578,22,12.0],[578,29,24.0],[578,30,37.0],[578,33,4.0],[578,42,22.0],[578,43,103.0],[578,45,80.0],[578,46,10.0],[578,47,103.0],[578,48,184.0],[578,49,290.0],[578,52,9.0],[578,53,29.0],[578,54,15.0],[578,55,29.0],[578,56,32.0],[578,57,15.0],[578,60,15.0],[579,7,10.0],[579,40,18.0],[580,13,128.0],[580,16,44.0],[580,25,45.0],[581,1,37.0],[581,4,8.0],[581,5,16.0],[581,6,2.0],[581,7,4.0],[581,10,17.0],[581,12,51.0],[581,13,7.0],[581,22,34.0],[581,25,9.0],[581,29,14.0],[581,30,3.0],[581,33,11.0],[581,38,15.0],[581,41,1.0],[581,42,17.0],[581,54,3.0],[582,26,17.0],[582,32,32.0],[583,5,88.0],[583,7,39.0],[583,15,46.0],[583,38,70.0],[583,40,48.0],[584,6,3.0],[584,13,69.0],[584,16,8.0],[584,17,191.0],[584,19,11.0],[584,25,168.0],[584,26,15.0],[584,28,144.0],[584,32,546.0],[584,33,4.0],[584,37,31.0],[584,47,1.0],[584,49,88.0],[585,6,1.0],[585,17,15.0],[585,18,4.0],[585,35,13.0],[586,5,80.0],[586,7,36.0],[586,15,46.0],[586,18,2.0],[586,38,1.0],[586,40,37.0],[587,39,73.0],[588,1,8.0],[588,10,1.0],[588,12,1.0],[588,29,4.0],[588,30,1.0],[588,42,2.0],[589,9,15.0],[589,13,329.0],[589,16,185.0],[589,18,2.0],[589,25,190.0],[589,41,4.0],[590,1,5.0],[590,5,7.0],[590,8,6.0],[590,10,10.0],[590,16,4.0],[590,22,9.0],[590,29,2.0],[590,33,2.0],[590,34,2.0],[590,42,5.0],[590,45,5.0],[590,46,1.0],[590,47,114.0],[590,52,229.0],[590,54,356.0],[590,56,51.0],[590,57,5.0],[590,58,15.0],[590,60,13.0],[591,5,780.0],[591,7,228.0],[591,8,4.0],[591,13,71.0],[591,15,138.0],[591,16,134.0],[591,17,8.0],[591,25,177.0],[591,34,10.0],[591,35,2.0],[591,40,352.0],[592,1,36.0],[592,4,3.0],[592,10,12.0],[592,15,16.0],[592,17,122.0],[592,22,1.0],[592,30,7.0],[592,33,3.0],[592,42,2.0],[592,52,10.0],[592,53,13.0],[592,54,7.0],[592,56,49.0],[592,57,38.0],[592,60,17.0],[593,1,10.0],[593,4,1.0],[593,7,21.0],[593,10,28.0],[593,12,24.0],[593,29,96.0],[593,33,46.0],[593,38,14.0],[593,40,11.0],[593,42,5.0],[593,52,1.0],[593,57,8.0],[593,60,6.0],[594,2,15.0],[594,16,1.0],[594,17,3.0],[594,19,4.0],[594,21,7.0],[594,26,6.0],[594,27,129.0],[594,32,2.0],[594,34,1.0],[594,37,1.0],[594,38,1.0],[595,18,71.0],[596,14,167.0],[597,0,9.0],[597,5,2.0],[597,6,5.0],[597,7,4.0],[597,8,2.0],[597,9,11.0],[597,10,11.0],[597,12,4.0],[597,13,4.0],[597,14,6.0],[597,16,5.0],[597,19,3.0],[597,22,1.0],[597,25,7.0],[597,29,1.0],[597,30,2.0],[597,33,9.0],[597,38,7.0],[597,39,4.0],[597,41,2.0],[597,42,3.0],[597,43,29.0],[597,44,4.0],[597,49,2.0],[597,52,1.0],[597,56,1.0],[597,60,3.0],[598,1,6.0],[598,4,10.0],[598,7,6.0],[598,9,7.0],[598,10,3.0],[598,13,24.0],[598,15,11.0],[598,16,17.0],[598,22,1.0],[598,29,3.0],[598,33,3.0],[598,35,1.0],[598,42,16.0],[598,52,14.0],[598,60,1.0],[599,15,23.0],[600,3,160.0],[601,17,19.0],[601,18,4.0],[601,26,37.0],[601,39,5.0],[602,1,3.0],[602,9,4.0],[602,10,6.0],[602,12,1.0],[602,22,8.0],[602,25,8.0],[602,33,2.0],[602,60,4.0],[603,6,12.0],[603,7,6.0],[603,8,11.0],[603,9,28.0],[603,13,28.0],[603,16,10.0],[603,17,22.0],[603,18,11.0],[603,25,15.0],[603,35,3.0],[603,37,29.0],[603,38,4.0],[603,39,5.0],[603,41,30.0],[604,4,5.0],[604,6,12.0],[604,7,30.0],[604,8,9.0],[604,9,22.0],[604,15,36.0],[604,16,27.0],[604,25,14.0],[604,33,5.0],[604,34,42.0],[604,35,7.0],[604,38,3.0],[604,39,50.0],[604,40,4.0],[604,41,22.0],[604,60,2.0],[605,0,71.0],[605,32,8.0],[606,1,267.0],[606,4,72.0],[606,5,19.0],[606,6,1.0],[606,7,10.0],[606,8,9.0],[606,9,23.0],[606,10,13.0],[606,12,14.0],[606,15,26.0],[606,16,2.0],[606,22,154.0],[606,29,71.0],[606,30,73.0],[606,33,39.0],[606,34,14.0],[606,35,1.0],[606,38,19.0],[606,39,6.0],[606,40,21.0],[606,42,134.0],[606,43,20.0],[606,46,89.0],[606,48,157.0],[606,52,92.0],[606,54,110.0],[606,55,43.0],[606,57,78.0],[606,60,46.0],[607,1,25.0],[607,22,3.0],[607,42,52.0],[608,4,137.0],[608,10,2.0],[608,12,2.0],[608,29,55.0],[608,30,52.0],[608,33,5.0],[608,42,26.0],[608,48,47.0],[608,52,13.0],[608,54,4.0],[608,57,22.0],[608,60,1.0],[609,2,148.0],[609,3,577.0],[610,7,2.0],[610,13,29.0],[610,15,50.0],[610,18,11.0],[610,25,3.0],[610,40,12.0],[611,1,7.0],[611,4,3.0],[611,12,1.0],[611,40,3.0],[611,52,1.0],[611,54,1.0],[612,4,1.0],[612,10,6.0],[612,12,2.0],[612,22,5.0],[612,30,4.0],[613,4,44.0],[613,12,3.0],[613,22,2.0],[613,29,27.0],[613,30,57.0],[613,33,2.0],[613,41,1.0],[613,44,4.0],[613,45,70.0],[613,50,12.0],[613,52,3.0],[613,53,16.0],[613,54,8.0],[613,60,1.0],[614,4,1.0],[614,5,57.0],[614,6,1.0],[614,7,14.0],[614,10,2.0],[614,15,16.0],[614,19,74.0],[614,22,7.0],[614,29,4.0],[614,30,6.0],[614,38,8.0],[614,40,4.0],[614,42,3.0],[614,43,58.0],[614,52,7.0],[615,1,77.0],[615,4,120.0],[615,5,49.0],[615,6,23.0],[615,7,30.0],[615,9,50.0],[615,10,31.0],[615,12,23.0],[615,13,11.0],[615,15,44.0],[615,16,19.0],[615,22,67.0],[615,25,6.0],[615,29,106.0],[615,30,106.0],[615,33,16.0],[615,40,26.0],[615,41,16.0],[615,42,74.0],[615,52,94.0],[615,54,95.0],[615,56,68.0],[615,57,100.0],[615,60,80.0],[616,1,4.0],[616,7,10.0],[616,9,31.0],[616,10,4.0],[616,15,23.0],[616,17,33.0],[616,21,42.0],[616,22,3.0],[616,28,63.0],[616,30,1.0],[616,38,1.0],[616,41,1.0],[616,42,1.0],[616,57,3.0],[617,6,9.0],[617,8,6.0],[617,34,9.0],[618,1,3.0],[618,39,33.0],[619,7,3.0],[619,9,6.0],[619,15,9.0],[619,21,23.0],[619,37,53.0],[620,4,4.0],[620,22,1.0],[621,4,12.0],[621,5,13.0],[621,7,6.0],[621,29,2.0],[621,30,11.0],[622,5,56.0],[622,9,8.0],[622,16,35.0],[622,39,9.0],[623,1,3.0],[623,4,82.0],[623,10,11.0],[623,12,26.0],[623,29,66.0],[623,30,94.0],[623,33,21.0],[623,42,2.0],[623,52,28.0],[623,54,16.0],[623,56,52.0],[623,57,16.0],[623,60,17.0],[624,5,6.0],[624,7,3.0],[624,38,3.0],[625,0,5.0],[625,19,38.0],[625,20,4.0],[625,27,1.0],[625,28,4.0],[625,31,1.0],[625,32,1.0],[625,34,1.0],[625,36,1.0],[626,26,39.0],[626,32,72.0],[626,37,80.0],[626,40,10.0],[627,1,25.0],[627,4,43.0],[627,10,20.0],[627,12,47.0],[627,22,60.0],[627,29,42.0],[627,30,10.0],[627,33,14.0],[627,42,4.0],[627,52,3.0],[627,54,6.0],[627,57,1.0],[628,13,458.0],[628,16,374.0],[628,17,39.0],[628,18,20.0],[628,19,21.0],[628,25,234.0],[628,38,9.0],[629,5,11.0],[629,6,4.0],[629,7,5.0],[629,9,4.0],[629,13,8.0],[629,15,15.0],[629,39,8.0],[629,40,7.0],[629,41,6.0],[630,4,1.0],[630,5,107.0],[630,6,45.0],[630,8,5.0],[630,9,22.0],[630,15,6.0],[630,38,3.0],[630,40,4.0],[630,41,3.0],[631,1,2.0],[631,42,1.0],[632,4,94.0],[632,8,7.0],[632,15,3.0],[632,29,53.0],[632,30,57.0],[632,40,3.0],[632,57,2.0],[633,8,98.0],[633,13,1.0],[633,34,40.0],[633,35,35.0],[633,39,2.0],[634,14,66.0],[634,16,4.0],[634,25,9.0],[634,41,9.0],[635,17,355.0],[636,8,2.0],[636,19,6.0],[636,26,5.0],[636,34,3.0],[636,35,1.0],[637,13,24.0],[637,18,26.0],[637,34,12.0],[637,41,15.0],[638,13,68.0],[638,16,150.0],[638,17,196.0],[638,25,113.0],[639,6,5.0],[639,9,4.0],[639,16,8.0],[639,17,50.0],[639,18,17.0],[639,34,1.0],[639,35,25.0],[639,41,8.0],[640,1,12.0],[640,7,10.0],[640,10,5.0],[640,22,8.0],[640,29,2.0],[640,30,3.0],[640,33,1.0],[640,42,2.0],[640,43,3.0],[640,47,117.0],[640,52,2.0],[640,54,6.0],[640,55,66.0],[640,57,76.0],[640,60,188.0],[641,4,1.0],[641,5,37.0],[641,6,38.0],[641,8,97.0],[641,9,47.0],[641,13,85.0],[641,18,19.0],[641,25,38.0],[641,26,30.0],[641,29,4.0],[641,34,63.0],[641,35,128.0],[641,38,25.0],[641,39,105.0],[641,40,20.0],[641,41,43.0],[641,52,3.0],[641,54,9.0],[641,60,1.0],[642,4,2.0],[642,12,2.0],[642,15,17.0],[642,33,6.0],[642,36,87.0],[642,42,1.0],[642,57,4.0],[642,60,1.0],[643,6,10.0],[643,8,120.0],[643,9,4.0],[643,13,17.0],[643,16,62.0],[643,25,191.0],[643,34,75.0],[643,35,53.0],[643,39,69.0],[643,41,3.0],[644,2,78.0],[644,6,8.0],[644,8,7.0],[644,9,12.0],[644,21,79.0],[644,30,3.0],[644,35,28.0],[644,39,31.0],[644,41,24.0],[644,52,1.0],[644,54,6.0],[645,5,8.0],[645,7,24.0],[645,8,2.0],[645,9,12.0],[645,13,9.0],[645,15,27.0],[645,25,15.0],[645,34,2.0],[645,35,5.0],[645,38,3.0],[645,39,6.0],[645,40,9.0],[646,6,102.0],[646,7,8.0],[646,9,161.0],[646,10,3.0],[646,13,142.0],[646,25,18.0],[646,39,4.0],[646,41,22.0],[647,1,55.0],[647,5,10.0],[647,7,6.0],[647,8,8.0],[647,10,6.0],[647,12,2.0],[647,15,1.0],[647,19,16.0],[647,21,59.0],[647,22,11.0],[647,33,17.0],[647,34,3.0],[647,35,9.0],[647,38,8.0],[647,39,4.0],[647,40,2.0],[647,42,19.0],[647,53,3.0],[647,55,9.0],[647,57,2.0],[648,8,19.0],[648,13,8.0],[648,34,5.0],[648,35,16.0],[648,38,12.0],[648,40,6.0],[649,1,17.0],[649,4,5.0],[649,7,4.0],[649,8,4.0],[649,10,27.0],[649,12,11.0],[649,15,34.0],[649,20,1.0],[649,22,11.0],[649,29,24.0],[649,30,13.0],[649,34,3.0],[649,35,80.0],[649,38,37.0],[649,42,54.0],[649,52,11.0],[649,54,3.0],[649,57,186.0],[649,60,58.0],[650,1,24.0],[650,4,25.0],[650,6,10.0],[650,7,8.0],[650,8,16.0],[650,10,3.0],[650,12,1.0],[650,13,63.0],[650,14,42.0],[650,15,2.0],[650,16,26.0],[650,17,24.0],[650,18,14.0],[650,19,157.0],[650,21,31.0],[650,22,13.0],[650,25,11.0],[650,29,26.0],[650,30,18.0],[650,34,7.0],[650,39,31.0],[650,40,1.0],[650,41,11.0],[650,42,17.0],[650,43,70.0],[650,44,6.0],[650,45,265.0],[650,47,81.0],[650,49,6.0],[650,51,21.0],[650,52,25.0],[650,54,35.0],[650,55,24.0],[650,57,20.0],[650,60,20.0],[651,8,4.0],[651,21,17.0],[651,22,4.0],[651,36,139.0],[652,1,11.0],[652,4,5.0],[652,22,8.0],[652,30,5.0],[652,40,1.0],[652,42,10.0],[653,6,12.0],[653,7,8.0],[653,8,5.0],[653,9,6.0],[653,38,11.0],[654,1,197.0],[654,4,25.0],[654,5,64.0],[654,7,35.0],[654,12,23.0],[654,15,15.0],[654,19,21.0],[654,22,33.0],[654,30,2.0],[654,33,12.0],[654,39,63.0],[654,40,45.0],[654,42,107.0],[654,52,1.0],[654,54,312.0],[654,57,25.0],[654,60,24.0],[655,27,715.0],[656,6,2.0],[656,8,7.0],[656,18,19.0],[656,34,19.0],[656,35,92.0],[656,38,1.0],[656,41,4.0],[657,5,13.0],[657,22,15.0],[657,25,7.0],[657,40,21.0],[657,54,1.0],[658,10,125.0],[658,12,180.0],[658,33,278.0],[658,45,138.0],[658,52,4.0],[659,5,3.0],[659,7,1.0],[659,15,19.0],[659,40,3.0],[660,1,31.0],[660,4,44.0],[660,5,5.0],[660,6,3.0],[660,7,16.0],[660,8,2.0],[660,9,3.0],[660,10,12.0],[660,12,3.0],[660,13,3.0],[660,15,14.0],[660,22,19.0],[660,29,42.0],[660,30,34.0],[660,33,12.0],[660,34,2.0],[660,35,4.0],[660,38,6.0],[660,39,10.0],[660,40,3.0],[660,41,4.0],[660,42,36.0],[660,52,24.0],[660,54,32.0],[660,55,4.0],[660,57,5.0],[660,60,11.0],[661,1,4.0],[661,4,17.0],[661,6,6.0],[661,8,3.0],[661,10,32.0],[661,12,12.0],[661,16,2.0],[661,22,10.0],[661,29,12.0],[661,30,6.0],[661,33,19.0],[661,35,1.0],[661,41,1.0],[661,42,21.0],[661,52,20.0],[661,54,31.0],[661,57,5.0],[661,60,11.0],[662,33,13.0],[663,1,10.0],[663,4,10.0],[663,16,7.0],[663,22,19.0],[663,29,6.0],[663,30,9.0],[663,33,2.0],[663,42,13.0],[663,53,1.0],[663,54,2.0],[663,57,2.0],[664,1,36.0],[664,42,3.0],[665,1,8.0],[665,4,3.0],[665,12,4.0],[665,18,17.0],[665,29,4.0],[665,34,2.0],[665,35,1.0],[665,39,40.0],[665,42,1.0],[665,52,3.0],[665,55,2.0],[665,56,5.0],[666,6,86.0],[666,9,59.0],[666,35,2.0],[666,41,44.0],[667,1,25.0],[667,4,3.0],[667,5,42.0],[667,7,11.0],[667,8,28.0],[667,9,2.0],[667,12,3.0],[667,13,44.0],[667,15,14.0],[667,16,31.0],[667,17,14.0],[667,18,13.0],[667,19,20.0],[667,22,14.0],[667,25,30.0],[667,29,2.0],[667,30,2.0],[667,33,9.0],[667,34,5.0],[667,35,4.0],[667,38,24.0],[667,40,27.0],[667,41,7.0],[667,42,15.0],[667,54,4.0],[667,55,12.0],[667,57,3.0],[668,9,29.0],[669,5,43.0],[669,7,72.0],[669,8,2.0],[669,13,76.0],[669,15,45.0],[669,16,72.0],[669,25,68.0],[669,34,2.0],[669,35,21.0],[669,38,29.0],[669,40,45.0],[670,28,53.0],[670,32,57.0],[670,37,69.0],[670,39,5.0],[671,0,99.0],[671,5,5.0],[671,6,32.0],[671,8,13.0],[671,9,12.0],[671,21,135.0],[671,34,7.0],[671,37,260.0],[671,40,9.0],[671,41,34.0],[672,0,13.0],[672,5,2.0],[672,19,14.0],[672,21,9.0],[672,25,4.0],[672,38,3.0],[672,42,1.0],[672,43,3.0],[672,46,89.0],[672,54,1.0],[673,37,333.0],[674,1,2.0],[674,4,7.0],[674,12,10.0],[674,29,15.0],[674,30,7.0],[674,34,2.0],[674,35,2.0],[674,42,6.0],[674,52,2.0],[674,54,1.0],[674,60,12.0],[675,4,39.0],[675,10,6.0],[675,15,1.0],[675,24,1.0],[675,29,3.0],[675,30,27.0],[676,1,5.0],[676,4,9.0],[676,5,1.0],[676,7,4.0],[676,8,1.0],[676,10,8.0],[676,12,5.0],[676,13,45.0],[676,15,40.0],[676,16,10.0],[676,25,15.0],[676,29,13.0],[676,38,5.0],[676,40,18.0],[676,42,8.0],[676,53,4.0],[676,54,17.0],[676,57,4.0],[676,60,18.0],[677,5,6.0],[677,14,24.0],[677,17,31.0],[678,1,31.0],[678,4,23.0],[678,5,7.0],[678,10,9.0],[678,15,23.0],[678,29,34.0],[678,30,8.0],[678,42,2.0],[678,54,11.0],[678,57,5.0],[678,60,6.0],[679,21,248.0],[680,22,17.0],[680,30,1.0],[680,47,215.0],[680,49,126.0],[680,52,9.0],[680,54,4.0],[681,19,67.0],[682,13,27.0],[682,16,10.0],[682,17,43.0],[682,18,7.0],[682,26,27.0],[683,5,29.0],[683,7,21.0],[683,8,12.0],[683,9,5.0],[683,14,94.0],[683,15,44.0],[683,16,5.0],[683,25,14.0],[683,41,9.0],[684,1,6.0],[684,5,16.0],[684,7,12.0],[684,8,1.0],[684,12,1.0],[684,18,8.0],[684,21,108.0],[684,29,11.0],[684,30,6.0],[684,42,3.0],[684,43,2.0],[684,45,9.0],[684,47,15.0],[684,52,4.0],[684,54,2.0],[685,5,22.0],[685,7,1.0],[685,9,8.0],[685,13,11.0],[685,16,28.0],[685,17,80.0],[685,18,7.0],[685,22,2.0],[685,25,6.0],[685,35,50.0],[685,37,56.0],[685,38,3.0],[685,40,9.0],[685,41,5.0],[685,54,8.0],[686,4,1.0],[686,8,5.0],[686,10,13.0],[686,13,34.0],[686,16,8.0],[686,18,10.0],[686,25,3.0],[686,30,5.0],[686,34,4.0],[686,35,21.0],[686,39,14.0],[686,41,3.0],[686,43,2.0],[687,1,42.0],[687,4,49.0],[687,10,2.0],[687,12,45.0],[687,16,4.0],[687,22,56.0],[687,29,65.0],[687,30,46.0],[687,33,20.0],[687,34,2.0],[687,42,44.0],[687,52,36.0],[687,54,14.0],[687,57,46.0],[687,60,15.0],[688,7,16.0],[688,13,48.0],[688,34,11.0],[688,40,17.0],[688,41,18.0],[688,42,18.0],[688,57,2.0],[689,5,6.0],[689,15,3.0],[689,30,1.0],[689,41,8.0],[690,1,11.0],[690,22,43.0],[690,42,4.0],[690,43,5.0],[690,49,33.0],[690,54,10.0],[690,57,92.0],[690,60,32.0],[691,7,12.0],[691,8,17.0],[691,9,6.0],[691,34,8.0],[691,35,6.0],[691,38,8.0],[692,18,91.0],[693,1,5.0],[693,13,8.0],[693,38,5.0],[693,40,1.0],[693,41,4.0],[694,8,8.0],[694,35,10.0],[694,39,70.0],[694,41,4.0],[695,38,53.0],[696,1,1.0],[696,6,4.0],[696,13,1.0],[696,14,3.0],[696,16,20.0],[696,17,84.0],[696,30,1.0],[696,42,2.0],[697,25,1.0],[697,28,208.0],[697,32,69.0],[698,1,2.0],[698,4,1.0],[698,5,7.0],[698,7,4.0],[698,8,1.0],[698,12,1.0],[698,17,26.0],[698,18,10.0],[698,19,4.0],[698,21,16.0],[698,34,1.0],[698,37,44.0],[698,41,1.0],[699,36,121.0],[700,1,35.0],[700,4,5.0],[700,10,36.0],[700,12,19.0],[700,22,47.0],[700,29,12.0],[700,30,10.0],[700,33,22.0],[700,42,30.0],[700,52,10.0],[700,54,16.0],[700,55,73.0],[700,56,22.0],[700,57,34.0],[700,60,11.0],[701,26,110.0],[702,9,34.0],[702,34,13.0],[702,41,6.0],[703,5,35.0],[703,7,52.0],[703,15,24.0],[703,18,21.0],[703,40,19.0],[704,10,8.0],[705,12,4.0],[705,22,5.0],[705,52,1.0],[705,54,1.0],[706,4,4.0],[706,29,4.0],[706,30,101.0],[707,17,59.0],[707,29,2.0],[707,30,13.0],[707,52,1.0],[708,0,17.0],[708,2,24.0],[708,3,7.0],[708,5,2.0],[708,7,1.0],[708,8,2.0],[708,9,1.0],[708,13,1.0],[708,14,10.0],[708,17,10.0],[708,18,2.0],[708,19,16.0],[708,20,169.0],[708,21,3.0],[708,23,108.0],[708,26,35.0],[708,28,3.0],[708,32,2.0],[708,35,2.0],[708,36,12.0],[708,37,1.0],[708,38,7.0],[708,40,1.0],[708,41,1.0],[709,5,194.0],[709,7,211.0],[709,15,222.0],[709,38,15.0],[709,40,184.0],[710,16,4.0],[710,21,85.0],[711,1,5.0],[711,4,11.0],[711,22,1.0],[711,29,9.0],[711,30,15.0],[711,42,2.0],[711,48,9.0],[711,56,27.0],[711,60,5.0],[712,0,273.0],[712,10,1.0],[712,55,24.0],[713,1,19.0],[713,4,4.0],[713,5,4.0],[713,7,16.0],[713,8,15.0],[713,9,25.0],[713,12,1.0],[713,15,14.0],[713,18,16.0],[713,19,10.0],[713,22,34.0],[713,30,10.0],[713,33,3.0],[713,34,12.0],[713,38,31.0],[713,40,14.0],[713,42,19.0],[713,52,5.0],[713,53,43.0],[713,54,11.0],[713,55,8.0],[713,57,30.0],[713,60,8.0],[714,1,6.0],[714,4,7.0],[714,5,80.0],[714,7,26.0],[714,12,5.0],[714,15,36.0],[714,21,58.0],[714,22,1.0],[714,28,20.0],[714,29,3.0],[714,40,13.0],[714,42,5.0],[714,48,82.0],[714,50,370.0],[714,52,4.0],[714,53,135.0],[714,56,16.0],[714,57,10.0],[714,60,8.0],[715,13,2.0],[715,25,5.0],[715,35,15.0],[715,40,10.0],[716,1,3.0],[716,10,15.0],[716,11,1.0],[716,12,4.0],[716,13,12.0],[716,22,14.0],[716,33,48.0],[716,48,37.0],[716,53,5.0],[716,56,1.0],[717,1,6.0],[717,4,6.0],[717,5,10.0],[717,6,10.0],[717,25,6.0],[717,34,4.0],[717,35,5.0],[717,38,68.0],[717,40,14.0],[717,41,2.0],[717,42,4.0],[717,57,1.0],[718,6,58.0],[718,13,10.0],[718,16,20.0],[718,18,8.0],[718,25,5.0],[718,39,5.0],[719,5,20.0],[720,1,46.0],[720,4,11.0],[720,10,9.0],[720,12,8.0],[720,22,12.0],[720,29,4.0],[720,30,3.0],[720,42,18.0],[720,54,8.0],[720,57,16.0],[720,60,2.0],[721,1,46.0],[721,4,4.0],[721,7,9.0],[721,9,18.0],[721,10,3.0],[721,15,12.0],[721,26,44.0],[721,30,4.0],[721,35,6.0],[721,42,5.0],[721,43,25.0],[721,45,8.0],[721,48,95.0],[721,49,15.0],[721,50,444.0],[721,52,5.0],[721,53,48.0],[721,54,10.0],[721,55,23.0],[721,56,36.0],[721,57,22.0],[721,60,14.0],[722,6,4.0],[722,8,61.0],[722,9,29.0],[722,16,44.0],[722,18,31.0],[722,30,1.0],[722,34,22.0],[722,35,39.0],[722,39,145.0],[722,41,28.0],[723,1,43.0],[723,4,9.0],[723,10,40.0],[723,12,22.0],[723,22,21.0],[723,29,13.0],[723,30,15.0],[723,33,20.0],[723,42,13.0],[723,45,51.0],[723,47,4.0],[723,52,67.0],[723,54,89.0],[723,57,12.0],[723,60,13.0],[724,18,4.0],[724,38,1.0],[724,39,439.0],[724,41,2.0],[725,9,1.0],[725,13,13.0],[725,16,4.0],[725,17,18.0],[725,18,103.0],[725,28,46.0],[725,32,34.0],[725,34,9.0],[725,37,31.0],[725,39,3.0],[726,19,51.0],[727,5,3.0],[727,7,4.0],[727,13,96.0],[727,15,4.0],[727,16,149.0],[727,25,143.0],[727,40,6.0],[728,13,51.0],[728,16,73.0],[728,25,5.0],[729,6,9.0],[729,9,1.0],[729,13,9.0],[729,18,1.0],[729,34,31.0],[729,39,5.0],[729,41,12.0],[730,1,13.0],[730,4,24.0],[730,22,4.0],[730,29,14.0],[730,30,28.0],[730,33,9.0],[730,38,8.0],[730,42,17.0],[730,57,9.0],[730,60,3.0],[731,1,134.0],[731,4,77.0],[731,7,1.0],[731,9,1.0],[731,12,76.0],[731,22,91.0],[731,29,5.0],[731,30,2.0],[731,33,3.0],[731,38,15.0],[731,39,16.0],[731,41,3.0],[731,42,173.0],[731,43,14.0],[731,48,5.0],[731,49,70.0],[731,52,26.0],[731,54,60.0],[731,55,301.0],[731,57,545.0],[731,60,57.0],[732,8,26.0],[732,9,3.0],[732,18,3.0],[732,34,16.0],[732,35,1.0],[732,38,7.0],[732,39,23.0],[733,2,12.0],[733,3,94.0],[733,6,1.0],[733,8,1.0],[733,17,4.0],[733,18,2.0],[733,30,1.0],[733,41,3.0],[734,4,5.0],[734,22,1.0],[734,29,33.0],[734,30,7.0],[735,41,4.0],[736,4,30.0],[736,29,52.0],[736,30,39.0],[736,52,1.0],[736,57,1.0],[736,60,1.0],[737,1,19.0],[737,4,74.0],[737,10,73.0],[737,29,50.0],[737,30,9.0],[737,33,19.0],[737,42,19.0],[737,52,44.0],[737,54,10.0],[737,57,30.0],[737,60,28.0],[738,1,4.0],[738,5,17.0],[738,7,29.0],[738,14,83.0],[738,15,29.0],[738,16,8.0],[738,18,25.0],[738,19,74.0],[738,22,10.0],[738,25,15.0],[738,34,20.0],[738,35,53.0],[738,38,13.0],[738,39,24.0],[738,40,12.0],[738,41,18.0],[738,42,5.0],[738,54,2.0],[739,15,1.0],[739,16,1.0],[739,21,8.0],[739,24,148.0],[739,40,1.0],[740,4,1.0],[740,22,3.0],[740,34,42.0],[740,35,37.0],[740,39,11.0],[740,41,4.0],[741,7,1.0],[741,14,18.0],[741,21,52.0],[741,26,6.0],[742,28,73.0],[742,32,79.0],[742,37,75.0],[743,1,7.0],[743,7,10.0],[743,13,132.0],[743,16,15.0],[743,17,225.0],[743,22,53.0],[743,25,13.0],[743,28,35.0],[743,29,5.0],[743,30,1.0],[743,32,137.0],[743,38,17.0],[743,40,20.0],[743,42,10.0],[743,55,54.0],[744,17,31.0],[744,18,68.0],[744,28,57.0],[744,32,43.0],[744,37,35.0],[745,1,23.0],[745,4,12.0],[745,10,1.0],[745,12,3.0],[745,13,1.0],[745,16,1.0],[745,22,5.0],[745,29,12.0],[745,30,13.0],[745,33,4.0],[745,38,3.0],[745,42,10.0],[745,48,64.0],[745,52,18.0],[745,53,4.0],[745,54,22.0],[745,56,3.0],[745,57,42.0],[745,60,6.0],[746,6,36.0],[746,8,12.0],[746,9,26.0],[746,34,11.0],[746,35,8.0],[746,41,25.0],[747,40,19.0],[748,15,17.0],[748,25,1.0],[749,18,4.0],[749,39,34.0],[750,10,18.0],[750,12,5.0],[750,30,2.0],[751,17,91.0],[751,18,3.0],[752,4,1.0],[752,5,2.0],[752,6,4.0],[752,7,5.0],[752,8,1.0],[752,9,1.0],[752,10,3.0],[752,13,3.0],[752,15,2.0],[752,16,2.0],[752,22,1.0],[752,28,3.0],[752,30,1.0],[752,33,2.0],[752,37,3.0],[752,38,4.0],[752,43,8.0],[752,54,2.0],[752,59,6.0],[753,7,1.0],[753,21,16.0],[753,41,1.0],[754,0,128.0],[754,1,3.0],[754,5,9.0],[754,6,7.0],[754,7,4.0],[754,10,4.0],[754,12,1.0],[754,13,8.0],[754,15,6.0],[754,16,3.0],[754,17,17.0],[754,18,6.0],[754,21,10.0],[754,26,6.0],[754,28,12.0],[754,30,2.0],[754,37,36.0],[754,38,6.0],[754,39,1.0],[754,42,2.0],[754,43,1.0],[754,44,12.0],[754,46,101.0],[754,47,13.0],[754,50,11.0],[754,51,494.0],[754,52,3.0],[754,54,3.0],[754,55,13.0],[754,56,18.0],[754,57,4.0],[755,4,2.0],[755,5,66.0],[755,7,45.0],[755,10,37.0],[755,12,45.0],[755,14,178.0],[755,15,46.0],[755,33,64.0],[755,38,37.0],[755,40,58.0],[755,57,5.0],[755,60,1.0],[756,1,6.0],[756,4,267.0],[756,10,2.0],[756,12,2.0],[756,13,11.0],[756,22,4.0],[756,25,3.0],[756,29,117.0],[756,30,218.0],[756,33,6.0],[756,42,9.0],[756,43,113.0],[756,54,2.0],[756,55,9.0],[756,57,20.0],[756,60,26.0],[757,10,1.0],[757,22,2.0],[757,33,6.0],[757,54,1.0],[757,55,40.0],[757,57,2.0],[758,6,1.0],[758,31,605.0],[759,6,8.0],[759,8,1.0],[759,9,2.0],[759,13,12.0],[759,16,2.0],[759,25,1.0],[759,35,1.0],[759,39,26.0],[759,41,23.0],[760,1,39.0],[760,10,8.0],[760,12,12.0],[760,22,25.0],[760,29,5.0],[760,30,11.0],[760,33,28.0],[760,42,19.0],[760,43,165.0],[760,45,4.0],[760,46,489.0],[760,47,104.0],[760,49,444.0],[760,52,3.0],[760,53,5.0],[760,54,8.0],[760,57,9.0],[760,59,57.0],[760,60,4.0],[761,1,55.0],[761,7,8.0],[761,10,5.0],[761,12,7.0],[761,22,36.0],[761,25,4.0],[761,33,15.0],[761,38,5.0],[761,42,41.0],[761,54,2.0],[761,57,2.0],[762,1,14.0],[762,4,7.0],[762,7,9.0],[762,15,14.0],[762,16,5.0],[762,22,5.0],[762,29,5.0],[762,30,2.0],[762,38,7.0],[762,40,19.0],[762,42,1.0],[763,5,3.0],[763,7,30.0],[763,34,3.0],[763,40,21.0],[764,14,486.0],[764,56,1.0],[765,6,24.0],[765,8,16.0],[765,18,2.0],[765,25,1.0],[765,34,9.0],[765,35,47.0],[765,39,39.0],[766,22,2.0],[766,42,4.0],[766,43,2.0],[767,10,1.0],[767,12,42.0],[768,1,3.0],[768,4,15.0],[768,10,2.0],[768,12,18.0],[768,18,3.0],[768,22,6.0],[768,29,4.0],[768,30,31.0],[768,35,2.0],[768,42,24.0],[768,43,29.0],[768,48,93.0],[768,52,40.0],[768,53,1.0],[768,54,77.0],[768,56,8.0],[768,57,6.0],[768,60,12.0],[769,1,2.0],[769,4,5.0],[769,10,12.0],[769,12,13.0],[769,16,3.0],[769,18,1.0],[769,25,5.0],[769,29,6.0],[769,30,3.0],[769,34,3.0],[769,35,9.0],[769,41,2.0],[769,42,13.0],[769,45,151.0],[769,46,9.0],[769,49,143.0],[769,52,5.0],[769,53,132.0],[769,54,19.0],[769,58,25.0],[769,60,5.0],[770,1,52.0],[770,4,11.0],[770,5,1.0],[770,7,2.0],[770,10,20.0],[770,16,30.0],[770,22,17.0],[770,29,4.0],[770,30,23.0],[770,33,32.0],[770,38,4.0],[770,40,8.0],[770,42,28.0],[770,52,1.0],[770,60,10.0],[771,9,9.0],[772,1,38.0],[772,22,31.0],[772,42,21.0],[773,8,1.0],[773,13,27.0],[774,0,239.0],[774,9,42.0],[774,26,71.0],[774,37,43.0],[775,5,26.0],[775,7,8.0],[775,15,5.0],[775,39,83.0],[775,40,12.0],[776,1,8.0],[776,8,6.0],[776,10,6.0],[776,25,24.0],[776,42,3.0],[776,52,3.0],[776,54,1.0],[776,55,39.0],[777,24,195.0],[777,39,2.0],[778,10,70.0],[778,12,77.0],[778,25,7.0],[778,30,1.0],[778,33,114.0],[778,43,3.0],[778,44,1.0],[778,50,2.0],[778,57,1.0],[779,4,54.0],[779,29,22.0],[779,30,11.0],[779,48,2.0],[779,56,8.0],[780,1,15.0],[780,4,28.0],[780,10,8.0],[780,12,12.0],[780,21,1.0],[780,22,12.0],[780,29,15.0],[780,33,22.0],[780,42,15.0],[780,47,35.0],[780,52,7.0],[780,57,34.0],[780,60,20.0],[781,8,17.0],[781,16,13.0],[781,25,8.0],[781,35,3.0],[782,8,31.0],[782,13,5.0],[782,34,12.0],[782,35,174.0],[782,39,42.0],[782,41,24.0],[783,1,40.0],[783,7,26.0],[783,8,2.0],[783,10,38.0],[783,12,4.0],[783,14,20.0],[783,15,16.0],[783,18,75.0],[783,19,95.0],[783,21,32.0],[783,22,33.0],[783,33,7.0],[783,35,18.0],[783,38,21.0],[783,40,8.0],[783,42,25.0],[783,43,70.0],[783,49,3328.0],[783,52,155.0],[783,54,369.0],[783,55,278.0],[783,57,11.0],[783,60,10.0],[784,4,2.0],[784,5,14.0],[784,7,7.0],[784,8,4.0],[784,9,4.0],[784,12,3.0],[784,15,11.0],[784,33,2.0],[784,38,12.0],[784,40,5.0],[784,41,3.0],[784,57,1.0],[784,60,3.0],[785,28,76.0],[786,1,1.0],[786,4,2.0],[786,5,17.0],[786,6,3.0],[786,7,11.0],[786,8,28.0],[786,9,31.0],[786,10,1.0],[786,13,18.0],[786,15,34.0],[786,17,3.0],[786,18,3.0],[786,25,3.0],[786,32,1.0],[786,34,25.0],[786,35,14.0],[786,38,12.0],[786,39,26.0],[786,40,12.0],[786,41,11.0],[786,49,3.0],[786,52,1.0],[786,54,1.0],[786,55,3.0],[786,57,1.0],[786,58,3.0],[786,60,6.0],[787,5,40.0],[787,7,14.0],[787,15,15.0],[787,17,4.0],[787,38,23.0],[787,40,29.0],[788,28,137.0],[789,1,55.0],[789,4,75.0],[789,10,16.0],[789,12,22.0],[789,22,73.0],[789,29,58.0],[789,30,126.0],[789,33,151.0],[789,42,92.0],[790,0,2.0],[790,3,260.0],[790,5,1.0],[790,9,1.0],[790,15,1.0],[790,18,1.0],[790,20,61.0],[790,21,1.0],[790,22,2.0],[790,25,1.0],[790,27,4.0],[790,31,3.0],[790,37,19.0],[790,49,1.0],[791,1,3.0],[791,2,56.0],[791,5,4.0],[791,8,4.0],[791,13,24.0],[791,15,6.0],[791,16,1.0],[791,21,32.0],[791,22,30.0],[791,25,4.0],[791,34,4.0],[791,35,3.0],[791,37,37.0],[791,38,15.0],[791,40,6.0],[791,42,26.0],[791,57,1.0],[792,5,4.0],[792,7,15.0],[792,9,3.0],[792,15,27.0],[792,25,23.0],[792,40,17.0],[792,41,2.0],[793,6,10.0],[793,9,12.0],[793,23,40.0],[793,36,88.0],[793,41,13.0],[794,5,14.0],[794,7,11.0],[794,13,15.0],[794,15,17.0],[794,16,5.0],[794,25,1.0],[794,29,5.0],[794,40,2.0],[794,54,3.0],[794,57,1.0],[795,7,6.0],[795,8,2.0],[795,12,1.0],[795,15,7.0],[795,16,5.0],[795,22,1.0],[795,40,3.0],[795,41,2.0],[795,42,1.0],[796,42,8.0],[797,25,3.0],[798,1,123.0],[798,22,37.0],[798,42,86.0],[799,6,16.0],[799,8,4.0],[799,13,13.0],[799,16,9.0],[799,25,6.0],[799,34,15.0],[799,35,10.0],[799,41,1.0],[800,5,5.0],[800,8,4.0],[800,35,1.0],[800,38,6.0],[800,41,9.0],[801,1,34.0],[801,4,13.0],[801,10,3.0],[801,12,4.0],[801,22,18.0],[801,29,13.0],[801,30,13.0],[801,33,18.0],[801,40,24.0],[801,42,9.0],[801,47,92.0],[801,49,77.0],[801,52,11.0],[801,54,21.0],[801,57,5.0],[801,60,12.0],[802,26,61.0],[802,36,709.0],[803,1,7.0],[803,4,1.0],[803,5,10.0],[803,7,7.0],[803,10,2.0],[803,12,1.0],[803,18,4.0],[803,22,3.0],[803,25,3.0],[803,30,1.0],[803,42,5.0],[803,53,136.0],[803,54,10.0],[804,40,6.0],[804,42,5.0],[805,5,9.0],[805,6,33.0],[805,7,10.0],[805,8,6.0],[805,9,104.0],[805,13,5.0],[805,15,13.0],[805,16,7.0],[805,18,28.0],[805,25,4.0],[805,28,25.0],[805,34,18.0],[805,35,9.0],[805,37,28.0],[805,38,13.0],[805,39,10.0],[805,40,6.0],[805,41,26.0],[806,21,90.0],[807,17,20.0],[808,1,59.0],[808,4,10.0],[808,22,7.0],[808,29,5.0],[808,30,6.0],[808,42,18.0],[809,39,19.0],[810,1,1.0],[810,2,12.0],[810,5,3.0],[810,6,1.0],[810,7,2.0],[810,9,1.0],[810,12,2.0],[810,19,11.0],[810,22,2.0],[810,29,1.0],[810,33,1.0],[810,34,1.0],[810,41,1.0],[810,43,7.0],[810,52,2.0],[810,54,3.0],[810,56,1.0],[810,57,2.0],[810,60,2.0],[811,9,29.0],[811,18,4.0],[811,41,7.0],[812,6,7.0],[812,8,31.0],[812,35,10.0],[812,39,18.0],[813,38,12.0],[813,40,6.0],[814,9,30.0],[815,40,28.0],[816,40,12.0],[817,2,66.0],[818,4,3.0],[818,28,56.0],[818,29,15.0],[818,30,6.0],[818,32,94.0],[818,37,257.0],[818,39,8.0],[818,56,5.0],[818,57,1.0],[818,60,3.0],[819,0,23.0],[819,1,1.0],[819,4,3.0],[819,5,1.0],[819,7,1.0],[819,13,1.0],[819,14,4.0],[819,17,8.0],[819,25,3.0],[819,54,1.0],[819,57,1.0],[819,60,1.0],[820,5,7.0],[820,10,8.0],[820,13,15.0],[820,33,6.0],[820,52,10.0],[820,54,12.0],[821,7,5.0],[821,13,10.0],[821,16,1.0],[822,22,31.0],[823,5,13.0],[823,6,3.0],[823,7,10.0],[823,8,18.0],[823,9,8.0],[823,13,72.0],[823,15,6.0],[823,16,40.0],[823,18,90.0],[823,25,11.0],[823,34,19.0],[823,35,9.0],[823,39,2.0],[823,40,3.0],[823,41,8.0],[824,8,16.0],[824,37,68.0],[825,22,19.0],[825,42,16.0],[826,26,121.0],[826,39,3.0],[827,1,18.0],[827,4,36.0],[827,10,43.0],[827,22,10.0],[827,29,54.0],[827,30,23.0],[827,33,169.0],[827,42,9.0],[827,54,2.0],[827,57,6.0],[827,60,4.0],[828,7,2.0],[828,19,5.0],[828,36,69.0],[828,39,6.0],[828,40,4.0],[829,8,25.0],[829,13,10.0],[829,18,7.0],[829,19,97.0],[829,25,8.0],[829,34,34.0],[829,35,11.0],[829,38,126.0],[829,39,61.0],[830,5,6.0],[830,7,2.0],[830,15,2.0],[830,16,2.0],[830,21,19.0],[830,40,8.0],[831,4,1.0],[831,12,1.0],[831,13,2.0],[831,29,2.0],[831,30,1.0],[831,42,22.0],[831,49,167.0],[831,53,6.0],[831,54,2.0],[832,4,3.0],[832,5,19.0],[832,6,336.0],[832,7,7.0],[832,9,147.0],[832,13,1.0],[832,14,6.0],[832,15,3.0],[832,16,1.0],[832,17,8.0],[832,25,3.0],[832,28,31.0],[832,29,1.0],[832,32,18.0],[832,38,3.0],[832,39,1.0],[832,41,51.0],[832,56,41.0],[832,57,5.0],[832,60,15.0],[833,5,9.0],[833,8,7.0],[833,15,5.0],[833,52,3.0],[833,54,8.0],[834,8,11.0],[834,54,3.0],[835,6,1.0],[835,16,1.0],[835,31,172.0],[836,5,2.0],[836,15,13.0],[836,25,9.0],[836,29,1.0],[836,40,5.0],[836,57,12.0],[837,2,1.0],[837,3,1.0],[837,4,1.0],[837,7,2.0],[837,10,1.0],[837,11,1.0],[837,14,1.0],[837,15,1.0],[837,16,1.0],[837,18,1.0],[837,25,1.0],[837,32,36.0],[837,33,5.0],[837,34,36.0],[837,37,1.0],[837,39,1.0],[837,40,1.0],[837,41,1.0],[837,60,2.0],[838,7,1.0],[838,13,9.0],[839,6,5.0],[839,9,41.0],[839,13,21.0],[839,16,49.0],[839,41,6.0],[840,22,7.0],[840,29,4.0],[841,13,34.0],[841,16,142.0],[841,25,84.0],[842,6,152.0],[842,9,74.0],[842,13,388.0],[842,16,64.0],[842,18,22.0],[842,19,12.0],[842,25,129.0],[842,41,46.0],[843,6,3.0],[843,41,49.0],[844,5,18.0],[844,7,22.0],[844,40,7.0],[845,9,1.0],[845,19,191.0],[846,5,46.0],[846,6,25.0],[846,7,35.0],[846,8,13.0],[846,9,52.0],[846,13,98.0],[846,14,26.0],[846,15,64.0],[846,16,51.0],[846,17,9.0],[846,18,16.0],[846,19,25.0],[846,25,23.0],[846,34,3.0],[846,35,1.0],[846,38,96.0],[846,40,27.0],[846,41,8.0],[847,5,121.0],[847,7,23.0],[847,8,1.0],[847,9,2.0],[847,15,18.0],[847,23,14.0],[847,25,2.0],[847,39,1.0],[847,40,32.0],[847,41,4.0],[848,10,6.0],[848,15,6.0],[848,19,38.0],[849,29,2.0],[849,37,37.0],[850,21,188.0],[851,1,14.0],[851,28,25.0],[851,32,13.0],[851,34,1.0],[851,37,45.0],[851,39,55.0],[851,42,1.0],[851,43,187.0],[851,49,116.0],[851,55,7.0],[851,57,3.0],[851,60,1.0],[852,8,4.0],[852,34,13.0],[852,35,46.0],[853,17,63.0],[854,5,32.0],[854,7,21.0],[854,13,5.0],[854,15,22.0],[854,40,50.0],[855,1,3.0],[855,4,2.0],[855,8,5.0],[855,9,15.0],[855,13,44.0],[855,35,97.0],[855,42,5.0],[856,34,2.0],[856,39,7.0],[857,5,7.0],[857,6,12.0],[857,7,5.0],[857,9,26.0],[857,35,3.0],[857,41,7.0],[858,37,267.0],[859,6,5.0],[859,7,2.0],[859,9,2.0],[859,34,2.0],[859,38,3.0],[859,39,6.0],[859,41,6.0],[860,1,35.0],[860,4,1.0],[860,10,9.0],[860,12,4.0],[860,29,18.0],[860,33,5.0],[860,54,1.0],[860,57,3.0],[861,6,24.0],[861,8,47.0],[861,25,24.0],[861,34,16.0],[861,35,50.0],[862,5,33.0],[862,7,4.0],[862,38,48.0],[862,40,19.0],[862,57,1.0],[863,1,19.0],[863,7,16.0],[863,42,6.0],[864,8,6.0],[864,16,13.0],[864,18,17.0],[864,25,9.0],[864,34,4.0],[864,35,39.0],[864,39,17.0],[865,1,27.0],[865,4,3.0],[865,5,11.0],[865,22,19.0],[865,29,10.0],[865,30,2.0],[865,42,8.0],[865,52,6.0],[865,57,23.0],[865,60,19.0],[866,13,20.0],[866,15,7.0],[866,16,2.0],[866,19,10.0],[866,25,2.0],[866,39,3.0],[866,57,1.0],[867,18,5.0],[867,26,29.0],[867,32,5.0],[868,17,21.0],[868,23,210.0],[869,4,2.0],[869,30,7.0],[869,40,3.0],[869,52,2.0],[869,57,1.0],[870,7,23.0],[870,8,68.0],[870,9,31.0],[870,13,42.0],[870,25,23.0],[870,30,3.0],[870,34,29.0],[870,35,3.0],[870,39,90.0],[870,41,10.0],[870,42,10.0],[870,49,9.0],[870,52,32.0],[870,54,26.0],[870,57,33.0],[870,60,6.0],[871,1,62.0],[871,4,25.0],[871,7,8.0],[871,10,21.0],[871,12,3.0],[871,22,1.0],[871,29,15.0],[871,30,18.0],[871,40,2.0],[871,42,28.0],[871,43,30.0],[871,44,254.0],[871,45,331.0],[871,46,666.0],[871,49,85.0],[871,51,305.0],[871,52,16.0],[871,54,49.0],[871,55,292.0],[871,57,58.0],[871,59,240.0],[871,60,6.0],[872,8,47.0],[872,9,43.0],[872,13,13.0],[872,16,7.0],[872,17,32.0],[872,18,22.0],[872,25,55.0],[872,34,52.0],[872,35,67.0],[872,39,15.0],[872,41,16.0],[873,4,3.0],[873,7,2.0],[873,18,2.0],[873,29,1.0],[873,30,4.0],[873,41,18.0],[873,56,16.0],[874,10,5.0],[874,22,4.0],[874,37,183.0],[874,57,3.0],[875,5,25.0],[875,7,53.0],[875,15,9.0],[875,38,3.0],[875,40,30.0],[876,1,1.0],[876,4,25.0],[876,7,10.0],[876,8,36.0],[876,9,18.0],[876,13,9.0],[876,15,11.0],[876,18,2.0],[876,22,3.0],[876,29,7.0],[876,30,19.0],[876,32,45.0],[876,34,1.0],[876,35,14.0],[876,37,54.0],[876,38,14.0],[876,40,8.0],[876,41,10.0],[876,57,8.0],[877,6,1.0],[877,8,14.0],[877,9,2.0],[877,16,2.0],[877,21,60.0],[877,25,8.0],[877,34,23.0],[877,35,10.0],[877,36,175.0],[877,38,4.0],[877,39,79.0],[877,41,7.0],[878,1,55.0],[878,22,76.0],[878,42,30.0],[878,57,72.0],[878,60,3.0],[879,6,3.0],[879,8,1.0],[879,9,4.0],[879,13,13.0],[879,16,11.0],[879,25,17.0],[879,26,17.0],[879,34,2.0],[879,39,39.0],[879,41,4.0],[880,13,17.0],[880,34,7.0],[880,39,13.0],[881,4,6.0],[881,5,24.0],[881,7,1.0],[881,8,4.0],[881,29,1.0],[881,30,3.0],[881,38,4.0],[881,39,15.0],[881,41,16.0],[882,6,10.0],[882,8,7.0],[882,9,6.0],[882,18,1.0],[882,34,9.0],[883,1,4.0],[883,4,3.0],[883,22,2.0],[883,29,1.0],[883,36,247.0],[883,42,1.0],[883,43,11.0],[883,48,14.0],[883,49,47.0],[883,51,16.0],[883,52,6.0],[883,54,1.0],[883,56,14.0],[883,57,2.0],[883,59,105.0],[883,60,2.0],[884,4,4.0],[884,5,10.0],[884,7,14.0],[884,9,9.0],[884,10,2.0],[884,13,7.0],[884,15,23.0],[884,22,1.0],[884,25,2.0],[884,29,1.0],[884,30,1.0],[884,33,1.0],[884,34,3.0],[884,35,9.0],[884,39,21.0],[884,40,23.0],[884,41,6.0],[884,42,2.0],[884,52,1.0],[884,57,1.0],[885,16,57.0],[885,19,84.0],[886,9,6.0],[886,35,17.0],[886,60,1.0],[887,8,12.0],[887,13,4.0],[887,16,3.0],[887,35,68.0],[888,17,217.0],[889,1,7.0],[889,4,12.0],[889,10,53.0],[889,12,31.0],[889,22,6.0],[889,29,5.0],[889,30,13.0],[889,33,40.0],[889,42,2.0],[889,44,18.0],[889,45,42.0],[889,52,209.0],[889,54,206.0],[889,57,19.0],[889,60,92.0],[890,18,3.0],[890,34,7.0],[890,39,39.0],[891,15,28.0],[891,52,4.0],[891,57,1.0],[891,60,3.0],[892,1,1.0],[892,5,6.0],[892,15,17.0],[892,22,1.0],[893,4,13.0],[893,10,42.0],[893,12,50.0],[893,29,18.0],[893,30,51.0],[893,33,34.0],[893,51,2.0],[893,52,7.0],[893,54,8.0],[894,7,2.0],[894,21,158.0],[894,38,129.0],[894,39,20.0],[894,43,21.0],[894,52,5.0],[894,54,4.0],[894,55,266.0],[895,8,2.0],[895,13,6.0],[895,18,38.0],[895,25,16.0],[895,34,2.0],[895,35,14.0],[896,8,5.0],[896,16,3.0],[896,18,2.0],[896,22,4.0],[896,34,3.0],[896,38,3.0],[896,39,7.0],[897,5,61.0],[897,7,68.0],[897,15,107.0],[897,38,9.0],[897,40,82.0],[897,52,2.0],[897,54,2.0],[898,6,18.0],[898,35,1.0],[898,39,1.0],[898,41,7.0],[899,6,80.0],[899,9,152.0],[899,13,18.0],[899,16,26.0],[899,25,32.0],[899,41,113.0],[900,5,8.0],[900,7,14.0],[900,9,16.0],[900,10,1.0],[900,15,1.0],[900,34,4.0],[900,41,51.0],[900,54,3.0],[901,6,35.0],[901,9,79.0],[901,41,60.0],[902,35,14.0],[903,35,150.0],[904,1,1.0],[904,13,1.0],[904,17,4.0],[904,25,3.0],[904,27,193.0],[904,32,2.0],[904,38,2.0],[904,40,1.0],[904,43,2.0],[904,46,4.0],[904,49,43.0],[905,6,8.0],[905,43,2.0],[906,4,15.0],[906,22,1.0],[906,29,6.0],[906,30,14.0],[907,10,6.0],[907,12,14.0],[907,30,3.0],[907,33,55.0],[907,35,81.0],[907,39,23.0],[907,41,17.0],[907,57,1.0],[908,6,4.0],[908,7,6.0],[908,9,13.0],[908,39,75.0],[908,41,1.0],[909,14,38.0],[909,38,11.0],[910,5,34.0],[910,7,24.0],[910,9,19.0],[910,15,46.0],[910,39,14.0],[910,41,5.0],[911,36,59.0],[912,5,32.0],[912,7,50.0],[912,15,82.0],[912,38,5.0],[912,40,17.0],[913,6,31.0],[913,7,1.0],[913,9,11.0],[913,13,6.0],[913,34,3.0],[913,39,152.0],[913,41,9.0],[914,4,180.0],[914,10,1.0],[914,29,64.0],[914,30,80.0],[914,33,3.0],[914,52,6.0],[914,54,1.0],[914,60,8.0],[915,7,9.0],[915,8,110.0],[915,9,31.0],[915,16,13.0],[915,18,67.0],[915,25,9.0],[915,34,106.0],[915,35,136.0],[915,38,255.0],[915,39,23.0],[915,41,29.0],[916,1,3.0],[916,4,3.0],[916,6,19.0],[916,7,3.0],[916,9,26.0],[916,15,3.0],[916,25,7.0],[916,34,2.0],[916,39,6.0],[916,40,9.0],[916,57,10.0],[916,60,1.0],[917,3,46.0],[918,5,67.0],[918,13,37.0],[918,15,31.0],[918,16,25.0],[918,18,16.0],[918,25,2.0],[918,34,3.0],[918,38,3.0],[918,40,8.0],[919,2,100.0],[920,1,4.0],[920,9,3.0],[920,12,16.0],[920,13,4.0],[920,15,1.0],[920,16,5.0],[920,33,3.0],[920,57,1.0],[920,60,2.0],[921,2,44.0],[921,6,3.0],[921,13,9.0],[921,16,1.0],[921,18,1.0],[921,29,1.0],[921,30,1.0],[921,35,1.0],[921,36,83.0],[922,1,1.0],[922,8,1.0],[922,9,3.0],[922,13,3.0],[922,14,15.0],[922,20,321.0],[922,22,3.0],[922,29,1.0],[922,33,1.0],[922,34,1.0],[922,39,20.0],[922,42,1.0],[922,52,10.0],[922,55,8.0],[922,56,6.0],[922,60,1.0],[923,17,22.0],[923,33,1.0],[924,6,1.0],[924,8,20.0],[924,18,21.0],[924,34,8.0],[924,35,42.0],[924,38,2.0],[924,41,14.0],[925,6,17.0],[925,13,12.0],[925,15,4.0],[925,16,14.0],[925,26,29.0],[925,32,93.0],[925,34,8.0],[925,35,18.0],[925,38,18.0],[925,41,4.0],[926,7,7.0],[926,16,12.0],[926,25,10.0],[927,8,5.0],[927,9,21.0],[927,13,100.0],[927,16,17.0],[927,25,51.0],[927,34,8.0],[928,5,4.0],[928,7,1.0],[928,13,11.0],[928,25,4.0],[928,28,41.0],[929,1,3.0],[929,2,18.0],[929,4,1.0],[929,33,3.0],[929,37,2.0],[929,39,1.0],[929,42,1.0],[929,43,7.0],[929,45,5.0],[929,46,4.0],[929,49,6.0],[929,60,1.0],[930,1,9.0],[930,4,1.0],[930,7,10.0],[930,9,6.0],[930,15,8.0],[930,22,10.0],[930,25,19.0],[930,29,18.0],[930,30,6.0],[930,33,4.0],[930,34,3.0],[930,40,4.0],[930,41,2.0],[930,42,17.0],[930,52,7.0],[930,54,12.0],[930,57,5.0],[930,60,4.0],[931,5,1.0],[931,8,14.0],[931,10,2.0],[931,12,3.0],[931,16,1.0],[931,18,5.0],[931,28,51.0],[931,29,1.0],[931,30,5.0],[931,33,12.0],[931,34,2.0],[931,35,7.0],[931,37,88.0],[931,39,6.0],[931,41,2.0],[931,50,115.0],[931,53,1.0],[932,4,3.0],[932,6,2.0],[932,8,11.0],[932,9,34.0],[932,10,22.0],[932,12,1.0],[932,33,11.0],[932,38,10.0],[932,41,9.0],[933,8,7.0],[933,16,3.0],[933,25,25.0],[933,39,12.0],[933,41,12.0],[934,1,24.0],[934,42,3.0],[934,43,519.0],[934,55,2.0],[935,4,1.0],[935,9,30.0],[935,13,20.0],[935,25,29.0],[935,30,4.0],[935,40,8.0],[935,41,9.0],[936,10,7.0],[936,12,2.0],[936,14,20.0],[936,30,1.0],[936,34,1.0],[937,10,11.0],[937,21,15.0],[938,40,12.0],[939,1,18.0],[939,4,1.0],[939,5,4.0],[939,6,2.0],[939,7,2.0],[939,9,3.0],[939,10,23.0],[939,12,9.0],[939,13,7.0],[939,15,5.0],[939,16,2.0],[939,17,9.0],[939,18,2.0],[939,21,17.0],[939,22,8.0],[939,25,7.0],[939,29,5.0],[939,30,6.0],[939,33,3.0],[939,42,6.0],[939,43,3.0],[939,49,1.0],[939,52,19.0],[939,54,3.0],[939,55,17.0],[939,56,9.0],[939,57,11.0],[939,60,3.0],[940,1,5.0],[940,4,6.0],[940,5,6.0],[940,7,20.0],[940,29,6.0],[940,30,3.0],[940,38,2.0],[940,42,8.0],[940,56,9.0],[940,60,6.0],[941,4,56.0],[941,12,3.0],[941,22,6.0],[941,30,5.0],[941,33,3.0],[941,45,218.0],[941,50,75.0],[941,52,69.0],[941,54,42.0],[941,59,7.0],[942,32,92.0],[942,39,56.0],[943,5,17.0],[943,7,3.0],[943,15,11.0],[943,19,48.0],[943,21,72.0],[943,34,3.0],[943,38,7.0],[943,40,4.0],[944,1,67.0],[944,4,24.0],[944,10,2.0],[944,22,95.0],[944,29,6.0],[944,30,2.0],[944,33,3.0],[944,42,60.0],[944,43,74.0],[944,49,3.0],[944,52,1.0],[944,54,2.0],[944,60,4.0],[945,34,86.0],[945,55,39.0],[946,8,19.0],[946,35,6.0],[947,5,11.0],[947,7,1.0],[947,15,5.0],[947,25,4.0],[947,34,1.0],[947,40,8.0],[948,1,1.0],[948,22,6.0],[949,1,17.0],[949,22,8.0],[949,42,5.0],[950,5,397.0],[950,7,48.0],[950,14,7.0],[950,15,30.0],[950,21,19.0],[950,34,7.0],[950,38,12.0],[950,40,63.0],[951,4,11.0],[951,29,4.0],[951,30,3.0],[951,42,2.0],[951,48,2.0],[951,57,2.0],[952,1,1.0],[952,18,1.0],[952,22,2.0],[953,10,34.0],[953,12,20.0],[953,30,2.0],[953,33,6.0],[953,45,195.0],[953,52,38.0],[953,54,25.0],[954,4,3.0],[954,5,7.0],[954,29,3.0],[954,30,3.0],[954,40,1.0],[954,57,1.0],[955,8,14.0],[955,34,4.0],[955,35,10.0],[956,5,12.0],[956,7,3.0],[956,8,3.0],[956,13,48.0],[956,15,8.0],[956,16,14.0],[956,25,13.0],[956,32,21.0],[956,34,2.0],[956,35,3.0],[956,38,5.0],[956,40,10.0],[957,5,10.0],[957,7,6.0],[957,15,36.0],[957,38,3.0],[958,16,7.0],[959,1,16.0],[959,22,24.0],[959,42,65.0],[960,9,8.0],[960,25,21.0],[961,10,11.0],[961,22,1.0],[962,4,2.0],[962,30,1.0],[962,49,68.0],[963,18,5.0],[963,39,6.0],[963,46,146.0],[964,9,63.0],[964,41,37.0],[965,30,3.0],[965,43,35.0],[965,45,137.0],[965,52,26.0],[965,53,73.0],[965,54,24.0],[966,4,4.0],[966,22,10.0],[966,29,2.0],[966,30,5.0],[966,41,9.0],[966,42,3.0],[966,54,2.0],[966,60,1.0],[967,4,4.0],[967,7,4.0],[967,8,5.0],[967,13,3.0],[967,18,54.0],[967,25,9.0],[967,30,1.0],[967,35,21.0],[967,39,4.0],[967,41,1.0],[967,57,1.0],[968,5,12.0],[968,6,6.0],[968,7,30.0],[968,15,3.0],[968,40,22.0],[968,44,3.0],[969,7,4.0],[969,13,21.0],[969,14,25.0],[969,15,10.0],[969,16,9.0],[969,26,29.0],[969,29,1.0],[969,30,1.0],[969,40,3.0],[970,1,3.0],[970,5,103.0],[970,7,98.0],[970,8,3.0],[970,15,82.0],[970,30,2.0],[970,35,11.0],[970,38,30.0],[970,39,2.0],[970,40,75.0],[970,41,4.0],[970,44,57.0],[970,52,2.0],[970,54,6.0],[970,57,5.0],[970,60,2.0],[971,5,1.0],[971,7,23.0],[971,38,1.0],[971,40,20.0],[972,0,48.0],[972,5,31.0],[972,6,11.0],[972,7,20.0],[972,8,2.0],[972,9,1.0],[972,13,5.0],[972,15,14.0],[972,16,2.0],[972,34,3.0],[972,35,2.0],[972,38,13.0],[972,39,13.0],[972,40,22.0],[972,55,11.0],[973,5,67.0],[973,7,9.0],[973,15,15.0],[973,38,6.0],[973,40,3.0],[974,10,20.0],[974,33,22.0],[975,8,4.0],[975,34,14.0],[976,4,1.0],[976,22,3.0],[976,29,8.0],[976,42,3.0],[976,52,2.0],[976,54,8.0],[977,32,104.0],[977,34,1.0],[977,35,40.0],[978,5,12.0],[978,6,2.0],[978,7,12.0],[978,38,13.0],[978,40,6.0],[978,41,4.0],[979,20,320.0],[979,37,9.0],[979,50,20.0],[980,1,10.0],[980,8,4.0],[980,16,6.0],[980,22,5.0],[980,34,9.0],[981,34,10.0],[982,8,2.0],[982,34,1.0],[982,35,1.0],[983,5,42.0],[983,7,11.0],[983,15,17.0],[983,40,31.0],[984,13,13.0],[984,16,11.0],[984,28,30.0],[984,29,2.0],[984,37,53.0],[985,7,7.0],[985,9,22.0],[986,6,7.0],[986,7,1.0],[986,8,9.0],[986,9,13.0],[986,13,20.0],[986,15,5.0],[986,16,23.0],[986,18,6.0],[986,25,8.0],[986,34,18.0],[986,35,10.0],[986,38,9.0],[986,39,1.0],[986,40,3.0],[986,52,11.0],[986,54,5.0],[987,1,43.0],[987,4,3.0],[987,10,16.0],[987,12,5.0],[987,22,24.0],[987,29,17.0],[987,30,4.0],[987,33,22.0],[987,42,10.0],[987,43,42.0],[987,45,36.0],[987,49,5.0],[987,52,18.0],[987,54,94.0],[987,57,12.0],[987,60,2.0],[988,1,36.0],[988,8,11.0],[988,22,36.0],[988,29,9.0],[988,30,3.0],[988,34,3.0],[988,35,1.0],[988,42,4.0],[988,51,111.0],[988,52,3.0],[988,54,4.0],[988,60,9.0],[989,5,15.0],[989,6,2.0],[989,7,15.0],[989,8,66.0],[989,9,36.0],[989,13,15.0],[989,15,53.0],[989,16,277.0],[989,18,50.0],[989,25,11.0],[989,34,42.0],[989,35,54.0],[989,38,17.0],[989,39,60.0],[989,40,8.0],[989,41,7.0],[990,5,69.0],[990,7,28.0],[990,9,5.0],[990,15,32.0],[990,38,3.0],[990,40,23.0],[991,5,39.0],[991,7,37.0],[991,8,13.0],[991,13,15.0],[991,15,44.0],[991,16,39.0],[991,18,16.0],[991,25,115.0],[991,32,41.0],[991,34,9.0],[991,35,5.0],[991,38,21.0],[991,39,8.0],[991,40,29.0],[991,41,24.0],[992,37,47.0],[993,1,6.0],[993,5,15.0],[993,6,43.0],[993,7,6.0],[993,8,2.0],[993,9,72.0],[993,13,20.0],[993,15,44.0],[993,16,9.0],[993,25,4.0],[993,34,10.0],[993,35,1.0],[993,38,39.0],[993,39,30.0],[993,40,13.0],[993,41,78.0],[994,26,81.0],[995,10,41.0],[995,12,73.0],[995,33,87.0],[996,1,23.0],[996,4,32.0],[996,5,34.0],[996,7,26.0],[996,8,5.0],[996,10,3.0],[996,15,25.0],[996,22,8.0],[996,29,16.0],[996,30,40.0],[996,33,22.0],[996,35,17.0],[996,38,24.0],[996,40,6.0],[996,42,9.0],[996,47,89.0],[996,52,12.0],[996,54,9.0],[996,55,14.0],[996,57,38.0],[996,60,18.0],[997,5,7.0],[997,19,67.0],[997,29,1.0],[998,17,54.0],[998,22,2.0],[998,35,2.0],[999,1,2.0],[999,7,2.0],[999,8,5.0],[999,12,1.0],[999,21,18.0],[1000,5,10.0],[1000,15,8.0],[1000,41,11.0],[1001,16,12.0],[1002,13,2.0],[1002,16,20.0],[1002,17,44.0],[1002,26,23.0],[1002,35,4.0],[1003,9,68.0],[1003,13,17.0],[1003,25,25.0],[1004,1,2.0],[1004,5,3.0],[1004,6,12.0],[1004,7,7.0],[1004,8,7.0],[1004,9,2.0],[1004,10,14.0],[1004,12,23.0],[1004,16,3.0],[1004,19,3.0],[1004,22,1.0],[1004,42,1.0],[1004,52,5.0],[1005,5,13.0],[1005,7,7.0],[1005,9,9.0],[1005,15,22.0],[1005,18,8.0],[1005,38,1.0],[1006,1,6.0],[1006,2,17.0],[1006,4,3.0],[1006,28,74.0],[1006,37,20.0],[1006,39,18.0],[1006,42,2.0],[1006,46,200.0],[1007,23,158.0],[1007,38,4.0],[1008,1,1.0],[1008,48,39.0],[1009,10,12.0],[1009,12,13.0],[1009,30,1.0],[1009,33,28.0],[1009,40,1.0],[1009,54,13.0],[1009,57,5.0],[1010,42,55.0],[1011,13,53.0],[1011,16,84.0],[1011,18,2.0],[1011,25,43.0],[1012,1,11.0],[1012,4,3.0],[1012,5,9.0],[1012,6,6.0],[1012,10,9.0],[1012,12,11.0],[1012,13,18.0],[1012,29,7.0],[1012,30,2.0],[1012,33,14.0],[1012,38,14.0],[1012,40,31.0],[1012,42,6.0],[1012,43,41.0],[1012,49,71.0],[1012,52,5.0],[1012,54,13.0],[1012,57,8.0],[1012,60,3.0],[1013,4,17.0],[1013,10,30.0],[1013,12,14.0],[1013,30,6.0],[1013,33,25.0],[1013,52,98.0],[1013,54,57.0],[1014,7,2.0],[1014,35,90.0],[1014,39,14.0],[1015,5,5.0],[1015,6,4.0],[1015,8,3.0],[1015,9,4.0],[1015,13,2.0],[1015,25,1.0],[1015,38,1.0],[1015,39,1.0],[1015,41,13.0],[1016,1,2.0],[1016,4,6.0],[1016,22,3.0],[1016,29,2.0],[1016,30,4.0],[1016,33,3.0],[1016,42,3.0],[1017,1,2.0],[1017,10,203.0],[1017,12,9.0],[1017,33,30.0],[1017,54,3.0],[1018,9,4.0],[1018,18,3.0],[1018,35,3.0],[1018,38,4.0],[1019,8,2.0],[1019,32,9.0],[1019,39,1.0],[1020,5,7.0],[1020,6,22.0],[1020,7,4.0],[1020,9,7.0],[1020,13,10.0],[1020,16,18.0],[1020,25,14.0],[1020,35,3.0],[1020,40,6.0],[1020,41,2.0],[1021,25,78.0],[1021,35,108.0],[1022,13,6.0],[1022,16,8.0],[1023,1,2.0],[1023,4,2.0],[1023,40,8.0],[1024,13,22.0],[1024,16,48.0],[1024,25,76.0],[1025,5,13.0],[1025,7,4.0],[1026,9,9.0],[1026,37,54.0],[1027,13,298.0],[1027,16,8.0],[1027,25,41.0],[1028,1,5.0],[1028,4,8.0],[1028,10,3.0],[1028,19,83.0],[1028,22,26.0],[1028,25,7.0],[1028,29,12.0],[1028,30,18.0],[1028,33,6.0],[1028,38,5.0],[1028,39,12.0],[1028,42,12.0],[1028,43,96.0],[1028,45,10.0],[1028,52,23.0],[1028,54,53.0],[1028,55,31.0],[1028,57,8.0],[1028,60,6.0],[1029,29,8.0],[1029,57,1.0],[1030,1,14.0],[1030,22,20.0],[1030,30,3.0],[1030,42,23.0],[1030,43,211.0],[1030,44,235.0],[1030,45,106.0],[1030,46,7.0],[1030,47,379.0],[1030,49,95.0],[1030,51,8.0],[1030,52,48.0],[1030,54,53.0],[1030,55,43.0],[1030,57,11.0],[1030,59,562.0],[1030,60,2.0],[1031,5,5.0],[1031,7,15.0],[1031,8,4.0],[1031,13,45.0],[1031,15,4.0],[1031,16,42.0],[1031,21,9.0],[1031,25,28.0],[1031,34,4.0],[1031,39,3.0],[1032,6,9.0],[1032,9,12.0],[1032,41,3.0],[1033,1,7.0],[1033,21,38.0],[1033,22,3.0],[1033,33,2.0],[1033,42,3.0],[1034,5,98.0],[1034,7,111.0],[1034,15,119.0],[1034,40,48.0],[1035,10,31.0],[1035,12,13.0],[1035,33,12.0],[1035,52,9.0],[1035,54,48.0],[1036,3,2.0],[1036,14,1.0],[1036,19,1.0],[1036,20,9.0],[1036,21,3.0],[1036,24,7.0],[1036,25,1.0],[1036,26,1.0],[1036,28,1.0],[1036,31,8.0],[1036,40,1.0],[1036,43,1.0],[1036,44,5.0],[1036,45,5.0],[1036,47,26.0],[1036,49,3.0],[1036,58,7.0],[1036,59,1.0],[1037,6,8.0],[1037,9,41.0],[1037,18,4.0],[1037,32,16.0],[1037,41,14.0],[1038,8,8.0],[1038,16,17.0],[1038,22,1.0],[1038,25,10.0],[1038,29,5.0],[1038,34,13.0],[1038,35,45.0],[1038,39,12.0],[1039,8,7.0],[1039,34,29.0],[1040,1,12.0],[1040,4,16.0],[1040,22,22.0],[1040,29,4.0],[1040,30,1.0],[1040,42,19.0],[1040,43,126.0],[1040,44,41.0],[1040,46,170.0],[1040,47,6.0],[1040,49,251.0],[1040,50,19.0],[1040,51,28.0],[1040,53,7.0],[1040,55,136.0],[1040,57,4.0],[1040,58,35.0],[1040,59,17.0],[1040,60,3.0],[1041,9,12.0],[1041,22,30.0],[1041,38,28.0],[1041,40,22.0],[1042,28,79.0],[1043,5,17.0],[1043,7,1.0],[1043,40,15.0],[1044,29,3.0],[1044,42,3.0],[1044,60,1.0],[1045,5,10.0],[1045,7,13.0],[1045,15,42.0],[1045,19,16.0],[1045,40,34.0],[1046,4,55.0],[1046,29,19.0],[1046,30,92.0],[1046,54,3.0],[1047,1,6.0],[1047,4,8.0],[1047,29,3.0],[1047,33,10.0],[1047,42,23.0],[1047,52,12.0],[1047,54,9.0],[1047,57,7.0],[1047,60,6.0],[1048,9,5.0],[1048,13,1.0],[1048,39,10.0],[1049,1,22.0],[1049,4,14.0],[1049,5,21.0],[1049,9,29.0],[1049,10,7.0],[1049,12,14.0],[1049,15,36.0],[1049,16,8.0],[1049,18,3.0],[1049,22,8.0],[1049,29,9.0],[1049,30,5.0],[1049,33,11.0],[1049,38,23.0],[1049,39,11.0],[1049,41,4.0],[1049,42,24.0],[1049,52,5.0],[1049,54,1.0],[1049,57,2.0],[1049,60,3.0],[1050,4,46.0],[1050,5,13.0],[1050,6,13.0],[1050,9,18.0],[1050,12,6.0],[1050,22,8.0],[1050,29,49.0],[1050,30,37.0],[1050,33,7.0],[1050,40,12.0],[1050,42,14.0],[1050,52,23.0],[1050,54,35.0],[1051,14,117.0],[1051,47,11.0],[1051,56,19.0],[1052,1,18.0],[1052,4,14.0],[1052,6,7.0],[1052,7,14.0],[1052,8,15.0],[1052,9,25.0],[1052,10,18.0],[1052,12,14.0],[1052,13,22.0],[1052,16,2.0],[1052,18,10.0],[1052,22,13.0],[1052,25,15.0],[1052,26,25.0],[1052,29,21.0],[1052,30,16.0],[1052,33,23.0],[1052,34,5.0],[1052,35,7.0],[1052,38,8.0],[1052,39,25.0],[1052,40,2.0],[1052,41,11.0],[1052,42,29.0],[1052,43,3.0],[1052,45,49.0],[1052,52,1.0],[1052,53,3.0],[1052,54,1.0],[1052,55,6.0],[1052,57,1.0],[1052,60,3.0],[1053,10,3.0],[1053,29,2.0],[1053,30,9.0],[1053,54,6.0],[1054,1,21.0],[1054,4,6.0],[1054,12,32.0],[1054,22,33.0],[1054,30,25.0],[1054,33,18.0],[1054,42,21.0],[1054,43,20.0],[1054,46,143.0],[1054,48,263.0],[1054,49,301.0],[1054,51,14.0],[1054,52,24.0],[1054,53,157.0],[1054,54,16.0],[1054,55,67.0],[1054,56,17.0],[1054,57,22.0],[1054,58,228.0],[1054,59,366.0],[1054,60,10.0],[1055,1,2.0],[1055,4,6.0],[1055,5,14.0],[1055,7,84.0],[1055,8,42.0],[1055,9,33.0],[1055,13,1.0],[1055,15,28.0],[1055,21,6.0],[1055,22,3.0],[1055,25,33.0],[1055,32,14.0],[1055,34,26.0],[1055,38,10.0],[1055,39,11.0],[1055,40,55.0],[1055,41,4.0],[1055,42,34.0],[1055,43,55.0],[1055,49,106.0],[1055,54,1.0],[1055,56,5.0],[1055,60,2.0],[1056,35,60.0],[1057,2,6.0],[1057,8,2.0],[1057,13,1.0],[1058,7,5.0],[1058,9,3.0],[1058,16,4.0],[1058,29,2.0],[1058,30,1.0],[1058,33,3.0],[1058,34,20.0],[1058,38,1.0],[1059,1,2.0],[1059,4,31.0],[1059,5,6.0],[1059,10,8.0],[1059,29,9.0],[1059,30,13.0],[1059,52,8.0],[1059,53,73.0],[1059,54,2.0],[1059,57,2.0],[1059,60,3.0],[1060,5,1.0],[1060,7,2.0],[1060,13,8.0],[1060,15,13.0],[1060,35,4.0],[1060,40,5.0],[1061,12,7.0],[1061,29,4.0],[1061,30,1.0],[1061,54,7.0],[1062,13,4.0],[1062,16,26.0],[1062,25,31.0],[1062,42,1.0],[1063,29,15.0],[1063,30,1.0],[1064,1,9.0],[1064,4,11.0],[1064,5,36.0],[1064,7,21.0],[1064,10,4.0],[1064,12,15.0],[1064,15,32.0],[1064,18,19.0],[1064,21,7.0],[1064,22,1.0],[1064,29,13.0],[1064,30,13.0],[1064,35,7.0],[1064,38,7.0],[1064,40,17.0],[1064,42,2.0],[1064,52,14.0],[1064,54,11.0],[1064,55,21.0],[1064,57,21.0],[1064,60,15.0],[1065,1,13.0],[1065,4,1.0],[1065,8,13.0],[1065,25,14.0],[1065,29,2.0],[1065,30,3.0],[1065,35,55.0],[1065,38,10.0],[1065,42,8.0],[1065,47,20.0],[1065,48,7.0],[1065,52,11.0],[1065,54,8.0],[1065,57,73.0],[1065,60,39.0],[1066,1,7.0],[1066,4,19.0],[1066,10,16.0],[1066,12,26.0],[1066,16,2.0],[1066,18,31.0],[1066,22,11.0],[1066,25,4.0],[1066,29,36.0],[1066,30,25.0],[1066,32,21.0],[1066,33,22.0],[1066,34,5.0],[1066,42,1.0],[1066,45,1.0],[1066,52,13.0],[1066,54,17.0],[1066,60,9.0],[1067,1,12.0],[1067,4,1.0],[1067,15,5.0],[1067,25,1.0],[1067,30,2.0],[1067,33,1.0],[1067,34,3.0],[1067,38,1.0],[1067,41,6.0],[1067,42,1.0],[1068,1,3.0],[1068,33,11.0],[1069,5,3.0],[1069,12,5.0],[1069,14,86.0],[1069,19,22.0],[1069,33,3.0],[1069,46,18.0],[1069,47,4.0],[1069,52,1.0],[1069,53,2.0],[1069,54,3.0],[1069,55,25.0],[1070,1,1.0],[1070,4,7.0],[1070,10,4.0],[1070,30,4.0],[1070,54,4.0],[1070,55,17.0],[1070,57,2.0],[1070,60,1.0],[1071,9,19.0],[1071,38,2.0],[1071,39,35.0],[1071,57,2.0],[1071,60,3.0],[1072,6,6.0],[1072,8,18.0],[1072,16,21.0],[1072,18,13.0],[1072,25,32.0],[1072,26,19.0],[1072,32,19.0],[1072,39,8.0],[1072,60,5.0],[1073,5,13.0],[1073,7,30.0],[1073,8,6.0],[1073,15,35.0],[1073,25,6.0],[1073,40,21.0],[1074,5,41.0],[1074,7,29.0],[1074,8,7.0],[1074,15,49.0],[1074,35,1.0],[1074,38,21.0],[1074,40,1.0],[1075,2,30.0],[1076,21,35.0],[1077,32,1.0],[1077,41,18.0],[1078,6,23.0],[1078,8,6.0],[1078,39,5.0],[1078,41,4.0],[1079,4,1.0],[1079,5,1.0],[1079,7,9.0],[1079,8,17.0],[1079,9,4.0],[1079,15,10.0],[1079,16,1.0],[1079,30,3.0],[1079,34,75.0],[1079,35,9.0],[1079,39,3.0],[1079,54,1.0],[1079,57,14.0],[1079,60,3.0],[1080,38,5.0],[1081,14,19.0],[1082,7,3.0],[1082,18,1.0],[1082,34,3.0],[1082,38,3.0],[1082,40,6.0],[1082,42,1.0],[1082,43,3.0],[1083,37,135.0],[1084,6,7.0],[1084,9,1.0],[1084,41,3.0],[1085,6,45.0],[1085,9,73.0],[1085,41,115.0],[1086,13,9.0],[1086,28,39.0],[1086,37,41.0],[1087,34,1.0],[1087,35,1.0],[1087,37,35.0],[1087,39,6.0],[1088,1,62.0],[1088,22,14.0],[1088,42,9.0],[1089,15,20.0],[1090,5,20.0],[1090,7,7.0],[1090,9,8.0],[1090,13,16.0],[1090,25,13.0],[1090,35,62.0],[1090,40,14.0],[1090,41,30.0],[1091,1,57.0],[1091,4,45.0],[1091,12,4.0],[1091,22,54.0],[1091,29,37.0],[1091,30,52.0],[1091,33,1.0],[1091,42,53.0],[1091,51,188.0],[1091,52,6.0],[1091,54,10.0],[1091,57,5.0],[1091,58,8.0],[1091,59,1.0],[1091,60,5.0],[1092,5,8.0],[1092,6,19.0],[1092,9,36.0],[1092,41,43.0],[1093,5,4.0],[1093,7,1.0],[1093,9,12.0],[1093,13,13.0],[1093,18,24.0],[1093,25,13.0],[1093,41,16.0],[1094,8,2.0],[1094,13,3.0],[1094,17,6.0],[1094,18,1.0],[1094,28,25.0],[1094,34,3.0],[1094,37,5.0],[1094,39,7.0],[1095,13,4.0],[1095,18,4.0],[1095,26,77.0],[1095,39,6.0],[1096,0,20.0],[1096,31,201.0],[1096,37,3.0],[1097,1,7.0],[1097,4,16.0],[1097,10,45.0],[1097,12,12.0],[1097,22,3.0],[1097,29,7.0],[1097,30,7.0],[1097,33,17.0],[1097,45,18.0],[1097,48,21.0],[1097,50,44.0],[1097,52,75.0],[1097,54,121.0],[1097,55,3.0],[1097,57,32.0],[1097,58,2.0],[1097,60,29.0],[1098,3,168.0],[1098,6,33.0],[1098,7,2.0],[1098,8,4.0],[1098,9,47.0],[1098,13,9.0],[1098,18,3.0],[1098,19,62.0],[1098,21,18.0],[1098,26,34.0],[1098,34,4.0],[1098,37,11.0],[1098,38,4.0],[1098,40,2.0],[1098,41,41.0],[1099,25,8.0],[1100,2,276.0],[1101,10,14.0],[1102,34,2.0],[1102,37,45.0],[1103,42,7.0],[1103,45,46.0],[1103,48,4.0],[1103,53,16.0],[1103,54,1.0],[1104,5,1.0],[1104,8,27.0],[1104,9,21.0],[1104,34,16.0],[1104,35,2.0],[1104,39,23.0],[1104,41,1.0],[1105,13,32.0],[1105,16,17.0],[1105,25,29.0],[1105,29,4.0],[1106,4,86.0],[1106,29,95.0],[1106,30,63.0],[1107,5,6.0],[1107,7,6.0],[1107,14,25.0],[1107,15,42.0],[1107,19,10.0],[1107,30,2.0],[1108,1,11.0],[1108,6,2.0],[1108,13,19.0],[1108,16,17.0],[1108,29,5.0],[1108,40,3.0],[1109,5,4.0],[1109,7,10.0],[1109,8,14.0],[1109,9,12.0],[1109,13,33.0],[1109,15,28.0],[1109,16,8.0],[1109,18,15.0],[1109,22,1.0],[1109,25,23.0],[1109,34,27.0],[1110,4,5.0],[1110,52,3.0],[1110,54,2.0],[1110,57,4.0],[1111,14,134.0],[1111,47,633.0],[1111,58,71.0],[1112,5,8.0],[1112,13,15.0],[1112,15,29.0],[1112,16,10.0],[1112,38,1.0],[1112,39,5.0],[1112,40,4.0],[1112,41,7.0],[1113,1,72.0],[1113,22,3.0],[1113,30,1.0],[1113,42,32.0],[1113,45,71.0],[1113,57,1.0],[1114,0,156.0],[1114,2,55.0],[1114,8,3.0],[1114,9,1.0],[1114,32,16.0],[1114,34,2.0],[1114,35,1.0],[1114,41,15.0],[1115,4,1.0],[1115,7,6.0],[1115,13,13.0],[1115,18,3.0],[1115,25,31.0],[1115,29,7.0],[1115,30,8.0],[1115,37,60.0],[1116,8,22.0],[1117,10,32.0],[1117,12,17.0],[1117,33,26.0],[1117,45,1.0],[1117,48,6967.0],[1118,1,1.0],[1118,4,6.0],[1118,8,9.0],[1118,17,62.0],[1118,22,4.0],[1118,29,8.0],[1118,30,1.0],[1118,35,9.0],[1118,38,9.0],[1118,39,14.0],[1118,40,5.0],[1118,43,27.0],[1118,60,3.0],[1119,41,8.0],[1120,8,1.0],[1120,26,13.0],[1121,15,43.0],[1122,1,19.0],[1122,4,10.0],[1122,7,13.0],[1122,12,4.0],[1122,15,20.0],[1122,22,3.0],[1122,29,4.0],[1122,30,12.0],[1122,33,3.0],[1122,42,1.0],[1122,52,1.0],[1122,57,4.0],[1123,5,12.0],[1123,6,9.0],[1123,8,1.0],[1123,9,40.0],[1123,13,9.0],[1123,16,13.0],[1123,18,1.0],[1123,25,25.0],[1123,28,9.0],[1123,32,14.0],[1123,34,1.0],[1123,38,1.0],[1123,39,9.0],[1123,41,42.0],[1124,1,1.0],[1124,4,3.0],[1124,5,6.0],[1124,6,1.0],[1124,13,3.0],[1124,16,1.0],[1124,21,8.0],[1124,22,3.0],[1124,26,7.0],[1124,28,2.0],[1124,29,6.0],[1124,38,3.0],[1124,39,2.0],[1124,40,2.0],[1124,42,1.0],[1124,43,27.0],[1124,44,224.0],[1124,45,167.0],[1124,46,13.0],[1124,49,60.0],[1124,51,3.0],[1124,54,3.0],[1125,13,140.0],[1125,16,15.0],[1125,18,14.0],[1125,25,31.0],[1125,26,87.0],[1125,39,2.0],[1126,5,15.0],[1126,6,16.0],[1126,7,5.0],[1126,8,11.0],[1126,9,4.0],[1126,19,7.0],[1126,35,4.0],[1126,39,16.0],[1126,41,5.0],[1127,1,2.0],[1127,4,2.0],[1127,10,2.0],[1127,12,2.0],[1127,29,11.0],[1127,30,1.0],[1127,33,9.0],[1127,42,2.0],[1127,57,1.0],[1127,60,6.0],[1128,6,4.0],[1128,7,1.0],[1128,9,21.0],[1128,13,46.0],[1128,16,29.0],[1128,17,72.0],[1128,25,70.0],[1128,34,5.0],[1128,41,5.0],[1129,26,19.0],[1130,5,22.0],[1130,7,34.0],[1130,15,5.0],[1130,35,3.0],[1130,40,28.0],[1131,18,53.0],[1131,25,7.0],[1131,26,80.0],[1132,9,22.0],[1132,13,17.0],[1132,16,3.0],[1132,18,8.0],[1132,41,4.0],[1133,1,9.0],[1133,42,3.0],[1134,8,1.0],[1134,34,94.0],[1135,12,13.0],[1135,22,3.0],[1136,37,24.0],[1136,41,2.0],[1137,5,9.0],[1137,13,17.0],[1137,15,3.0],[1137,21,22.0],[1137,38,8.0],[1138,1,23.0],[1138,4,1.0],[1138,22,33.0],[1138,42,19.0],[1139,16,28.0],[1140,5,7.0],[1140,7,3.0],[1140,18,2.0],[1140,40,3.0],[1141,4,4.0],[1141,5,66.0],[1141,6,47.0],[1141,7,35.0],[1141,8,4.0],[1141,9,50.0],[1141,12,2.0],[1141,15,23.0],[1141,33,7.0],[1141,34,3.0],[1141,38,1.0],[1141,39,8.0],[1141,40,11.0],[1141,41,42.0],[1142,5,10.0],[1142,8,24.0],[1142,34,24.0],[1142,35,4.0],[1142,39,16.0],[1142,41,6.0],[1143,8,43.0],[1143,34,16.0],[1143,35,6.0],[1144,5,10.0],[1144,16,18.0],[1144,26,93.0],[1145,7,16.0],[1145,14,45.0],[1145,38,6.0],[1145,40,15.0],[1146,7,2.0],[1146,17,18.0],[1146,37,16.0],[1146,38,2.0],[1146,39,9.0],[1146,41,2.0],[1147,2,1.0],[1147,14,1.0],[1147,18,6.0],[1147,20,3.0],[1147,23,2.0],[1148,5,6.0],[1148,9,7.0],[1148,13,51.0],[1148,15,6.0],[1148,16,27.0],[1148,25,10.0],[1148,41,19.0],[1149,4,3.0],[1149,29,13.0],[1149,30,7.0],[1149,48,23.0],[1149,50,27.0],[1149,52,7.0],[1149,54,6.0],[1149,56,28.0],[1149,57,30.0],[1149,60,2.0],[1150,10,10.0],[1151,18,4.0],[1151,37,33.0],[1152,32,18.0],[1152,39,6.0],[1152,41,2.0],[1153,9,1.0],[1153,13,3.0],[1153,16,2.0],[1153,25,22.0],[1154,4,1.0],[1154,5,6.0],[1154,7,6.0],[1154,8,3.0],[1154,9,7.0],[1154,16,5.0],[1154,18,1.0],[1154,25,7.0],[1154,30,1.0],[1154,32,4.0],[1154,39,4.0],[1155,6,17.0],[1155,8,6.0],[1155,9,94.0],[1155,30,6.0],[1155,34,1.0],[1155,35,12.0],[1155,41,26.0],[1156,15,47.0],[1156,52,8.0],[1156,57,5.0],[1157,13,10.0],[1158,1,6.0],[1158,2,27.0],[1158,4,1.0],[1158,9,1.0],[1158,25,1.0],[1158,29,18.0],[1158,33,1.0],[1158,34,1.0],[1158,35,1.0],[1158,36,34.0],[1158,41,7.0],[1158,46,37.0],[1158,49,26.0],[1158,52,1.0],[1158,53,46.0],[1158,54,1.0],[1158,60,3.0],[1159,4,1.0],[1159,6,8.0],[1159,32,128.0],[1159,52,3.0],[1160,1,2.0],[1160,2,8.0],[1160,5,2.0],[1160,7,1.0],[1160,9,1.0],[1160,11,1.0],[1160,13,1.0],[1160,15,2.0],[1160,19,1.0],[1160,21,3.0],[1160,22,1.0],[1160,43,22.0],[1160,44,34.0],[1160,45,66.0],[1160,48,39.0],[1160,51,10.0],[1160,52,1.0],[1160,54,3.0],[1160,56,2.0],[1160,58,15.0],[1160,60,2.0],[1161,8,1.0],[1161,19,5.0],[1161,25,7.0],[1161,26,6.0],[1162,8,2.0],[1162,9,11.0],[1163,8,2.0],[1163,9,9.0],[1163,15,1.0],[1163,40,9.0],[1164,6,17.0],[1164,25,45.0],[1164,26,15.0],[1165,8,2.0],[1165,13,1.0],[1165,26,28.0],[1165,39,16.0],[1165,41,1.0],[1166,1,12.0],[1166,4,8.0],[1166,6,30.0],[1166,7,9.0],[1166,9,13.0],[1166,10,3.0],[1166,15,30.0],[1166,16,8.0],[1166,25,16.0],[1166,42,4.0],[1167,5,11.0],[1167,6,7.0],[1167,7,2.0],[1167,9,17.0],[1167,16,4.0],[1167,17,75.0],[1167,34,2.0],[1167,38,3.0],[1167,39,6.0],[1167,41,18.0],[1168,16,22.0],[1168,22,9.0],[1168,25,29.0],[1168,49,4.0],[1169,6,13.0],[1169,9,13.0],[1169,41,19.0],[1170,1,34.0],[1170,19,33.0],[1170,22,5.0],[1170,42,40.0],[1171,7,1.0],[1171,25,16.0],[1171,26,83.0],[1172,12,2.0],[1172,33,1.0],[1172,35,1.0],[1172,39,8.0],[1173,1,4.0],[1173,2,20.0],[1173,5,6.0],[1173,7,1.0],[1173,22,2.0],[1173,29,1.0],[1173,33,4.0],[1173,45,35.0],[1173,49,14.0],[1173,57,2.0],[1173,58,7.0],[1173,60,2.0],[1174,25,263.0],[1175,1,27.0],[1175,22,4.0],[1175,42,13.0],[1176,6,42.0],[1177,5,2.0],[1177,7,1.0],[1177,13,14.0],[1177,16,11.0],[1177,35,2.0],[1177,40,3.0],[1177,55,17.0],[1178,8,4.0],[1178,18,11.0],[1178,34,9.0],[1178,35,6.0],[1178,41,5.0],[1178,43,2.0],[1179,14,25.0],[1180,2,31.0],[1180,3,41.0],[1180,8,7.0],[1180,17,6.0],[1180,23,5.0],[1180,26,6.0],[1180,28,53.0],[1180,32,6.0],[1180,34,6.0],[1180,37,75.0],[1180,39,36.0],[1180,41,6.0],[1181,4,18.0],[1181,29,30.0],[1181,30,5.0],[1182,10,11.0],[1182,29,2.0],[1183,23,580.0],[1183,32,58.0],[1184,8,15.0],[1184,25,17.0],[1184,34,3.0],[1184,35,10.0],[1184,38,2.0],[1185,13,14.0],[1185,16,3.0],[1185,25,17.0],[1186,34,3.0],[1186,35,1.0],[1187,5,1.0],[1187,7,1.0],[1187,19,4.0],[1187,38,1.0],[1187,40,1.0],[1188,13,5.0],[1188,16,4.0],[1188,38,2.0],[1189,7,3.0],[1189,13,56.0],[1189,16,63.0],[1189,17,25.0],[1189,18,3.0],[1189,25,39.0],[1189,26,106.0],[1189,40,4.0],[1190,34,29.0],[1190,35,1.0],[1191,1,16.0],[1191,4,27.0],[1191,10,5.0],[1191,12,1.0],[1191,22,9.0],[1191,29,64.0],[1191,30,5.0],[1191,33,13.0],[1191,42,6.0],[1191,52,2.0],[1191,54,10.0],[1191,57,4.0],[1191,60,5.0],[1192,1,2.0],[1192,5,4.0],[1192,8,1.0],[1192,13,8.0],[1192,18,3.0],[1192,29,1.0],[1192,30,1.0],[1192,34,3.0],[1192,42,1.0],[1192,57,13.0],[1193,9,1.0],[1193,19,1.0],[1193,20,10.0],[1193,21,2.0],[1193,32,2.0],[1193,45,3.0],[1194,8,5.0],[1194,16,29.0],[1194,34,6.0],[1194,35,33.0],[1195,4,2.0],[1195,22,2.0],[1195,42,12.0],[1196,6,13.0],[1196,7,3.0],[1196,8,4.0],[1196,9,21.0],[1196,13,9.0],[1196,15,10.0],[1196,16,3.0],[1196,17,2.0],[1196,18,9.0],[1196,21,5.0],[1196,25,6.0],[1196,28,16.0],[1196,32,10.0],[1196,34,2.0],[1196,37,11.0],[1196,38,3.0],[1196,39,7.0],[1196,41,15.0],[1197,4,8.0],[1197,6,11.0],[1197,9,14.0],[1197,19,33.0],[1197,29,3.0],[1197,30,76.0],[1197,52,1.0],[1197,58,23.0],[1197,60,1.0],[1198,7,19.0],[1199,6,7.0],[1199,16,2.0],[1199,25,3.0],[1199,36,60.0],[1199,37,10.0],[1199,39,17.0],[1200,4,11.0],[1200,12,10.0],[1200,29,6.0],[1200,30,1.0],[1201,7,10.0],[1201,40,41.0],[1202,12,6.0],[1202,18,3.0],[1202,26,31.0],[1202,34,10.0],[1202,38,25.0],[1202,47,19.0],[1203,13,74.0],[1203,25,33.0],[1204,1,15.0],[1205,1,6.0],[1205,2,4.0],[1205,5,5.0],[1205,6,7.0],[1205,7,1.0],[1205,13,4.0],[1205,15,2.0],[1205,17,2.0],[1205,19,7.0],[1205,21,4.0],[1205,25,2.0],[1205,26,20.0],[1205,33,1.0],[1205,34,1.0],[1205,41,2.0],[1205,42,4.0],[1205,43,24.0],[1205,50,2.0],[1205,53,14.0],[1205,60,3.0],[1206,13,14.0],[1206,16,50.0],[1206,25,51.0],[1207,5,14.0],[1208,18,81.0],[1209,9,8.0],[1209,40,16.0],[1210,13,9.0],[1211,1,14.0],[1211,22,7.0],[1211,29,2.0],[1211,42,1.0],[1212,4,4.0],[1212,29,5.0],[1212,30,3.0],[1212,43,2.0],[1212,60,1.0],[1213,1,5.0],[1213,4,8.0],[1213,10,1.0],[1213,12,8.0],[1213,22,11.0],[1213,29,7.0],[1213,30,3.0],[1213,33,12.0],[1213,35,2.0],[1213,42,8.0],[1213,49,5.0],[1213,52,3.0],[1213,54,22.0],[1213,57,7.0],[1213,60,8.0],[1214,6,19.0],[1214,18,4.0],[1214,41,5.0],[1215,1,12.0],[1215,10,9.0],[1215,12,3.0],[1215,22,5.0],[1215,30,2.0],[1215,32,41.0],[1215,33,3.0],[1215,45,35.0],[1215,50,243.0],[1215,52,4.0],[1215,54,37.0],[1215,57,5.0],[1216,5,30.0],[1216,7,13.0],[1216,10,2.0],[1216,15,17.0],[1216,40,4.0],[1217,3,19.0],[1217,8,1.0],[1217,9,1.0],[1217,13,1.0],[1217,17,20.0],[1217,23,29.0],[1217,25,1.0],[1217,26,24.0],[1217,28,2.0],[1217,34,1.0],[1217,37,1.0],[1218,5,10.0],[1218,6,5.0],[1218,7,15.0],[1218,8,6.0],[1218,9,53.0],[1218,13,8.0],[1218,15,3.0],[1218,34,4.0],[1218,35,6.0],[1218,38,6.0],[1218,39,21.0],[1218,41,34.0],[1219,13,8.0],[1219,16,19.0],[1219,18,23.0],[1219,25,19.0],[1220,1,7.0],[1220,5,18.0],[1220,22,2.0],[1220,29,4.0],[1220,30,1.0],[1220,33,8.0],[1220,52,21.0],[1220,54,19.0],[1220,60,6.0],[1221,0,28.0],[1221,6,2.0],[1221,19,2.0],[1221,21,5.0],[1221,26,1.0],[1221,31,186.0],[1221,37,2.0],[1222,5,5.0],[1222,6,12.0],[1222,8,2.0],[1222,9,7.0],[1222,15,3.0],[1222,22,5.0],[1222,34,2.0],[1222,39,11.0],[1222,41,5.0],[1223,7,79.0],[1224,6,57.0],[1224,16,18.0],[1224,41,7.0],[1225,5,14.0],[1225,6,22.0],[1225,7,6.0],[1225,9,7.0],[1225,15,10.0],[1225,21,41.0],[1225,38,7.0],[1225,40,36.0],[1225,41,4.0],[1226,10,13.0],[1226,12,16.0],[1226,33,12.0],[1226,45,527.0],[1226,51,64.0],[1226,52,49.0],[1226,54,42.0],[1226,57,1.0],[1226,60,8.0],[1227,5,8.0],[1227,22,4.0],[1227,40,13.0],[1227,42,1.0],[1227,54,1.0],[1227,57,2.0],[1227,60,2.0],[1228,1,2.0],[1228,5,2.0],[1228,7,1.0],[1228,12,2.0],[1228,13,4.0],[1228,15,3.0],[1228,16,3.0],[1228,19,3.0],[1228,28,7.0],[1228,41,3.0],[1228,42,3.0],[1228,45,4.0],[1229,6,2.0],[1230,8,4.0],[1230,34,7.0],[1231,8,5.0],[1231,34,19.0],[1231,35,17.0],[1232,5,37.0],[1232,6,13.0],[1232,7,16.0],[1232,15,13.0],[1232,18,15.0],[1232,26,27.0],[1232,40,27.0],[1233,5,17.0],[1233,7,26.0],[1233,15,15.0],[1233,40,13.0],[1234,1,6.0],[1234,4,2.0],[1234,12,2.0],[1234,22,1.0],[1235,5,8.0],[1235,7,24.0],[1235,9,5.0],[1235,15,17.0],[1235,38,10.0],[1235,39,5.0],[1235,40,17.0],[1235,41,2.0],[1236,15,18.0],[1236,38,2.0],[1236,40,5.0],[1237,13,20.0],[1238,1,7.0],[1238,4,14.0],[1238,7,2.0],[1238,9,6.0],[1238,15,13.0],[1238,22,6.0],[1238,29,31.0],[1238,30,38.0],[1238,42,1.0],[1238,51,9.0],[1238,52,1.0],[1238,57,3.0],[1239,33,5.0],[1240,21,69.0],[1241,6,11.0],[1241,13,4.0],[1241,16,8.0],[1241,25,6.0],[1242,8,18.0],[1242,9,22.0],[1242,25,14.0],[1242,29,6.0],[1242,42,1.0],[1243,13,3.0],[1243,16,14.0],[1243,17,18.0],[1244,39,39.0],[1244,41,11.0],[1245,1,5.0],[1245,4,1.0],[1245,22,1.0],[1246,1,3.0],[1246,4,5.0],[1246,5,11.0],[1246,6,3.0],[1246,7,24.0],[1246,8,4.0],[1246,9,14.0],[1246,10,4.0],[1246,12,1.0],[1246,13,3.0],[1246,15,17.0],[1246,16,17.0],[1246,22,13.0],[1246,25,6.0],[1246,29,4.0],[1246,30,6.0],[1246,33,19.0],[1246,34,2.0],[1246,40,10.0],[1246,41,3.0],[1246,42,11.0],[1246,49,2.0],[1246,52,5.0],[1246,54,2.0],[1246,57,2.0],[1246,60,2.0],[1247,12,96.0],[1248,34,14.0],[1248,39,34.0],[1248,41,12.0],[1249,15,13.0],[1250,28,91.0],[1251,4,1.0],[1251,29,5.0],[1251,43,35.0],[1251,52,3.0],[1251,54,1.0],[1252,1,24.0],[1252,4,19.0],[1252,6,4.0],[1252,7,27.0],[1252,9,1.0],[1252,10,1.0],[1252,22,17.0],[1252,29,7.0],[1252,30,19.0],[1252,33,18.0],[1252,40,13.0],[1252,42,14.0],[1252,52,3.0],[1252,54,1.0],[1253,1,6.0],[1253,6,20.0],[1253,8,20.0],[1253,9,34.0],[1253,13,50.0],[1253,34,84.0],[1253,35,28.0],[1253,39,60.0],[1253,41,3.0],[1253,43,32.0],[1254,1,13.0],[1254,10,17.0],[1254,42,2.0],[1255,42,6.0],[1256,1,18.0],[1256,5,6.0],[1256,7,13.0],[1256,10,8.0],[1256,12,4.0],[1256,15,50.0],[1256,22,17.0],[1256,29,3.0],[1256,38,5.0],[1256,40,6.0],[1256,42,21.0],[1256,45,10.0],[1256,54,2.0],[1256,57,15.0],[1256,60,4.0],[1257,4,1.0],[1257,32,23.0],[1257,54,1.0],[1258,2,21.0],[1258,5,1.0],[1258,36,3.0],[1259,5,2.0],[1259,15,11.0],[1259,40,2.0],[1260,39,16.0],[1261,1,1.0],[1261,7,3.0],[1261,8,3.0],[1261,16,3.0],[1262,30,5.0],[1262,33,3.0],[1262,60,2.0],[1263,4,24.0],[1263,29,20.0],[1263,30,14.0],[1263,33,7.0],[1263,44,3.0],[1263,45,95.0],[1263,48,32.0],[1263,50,1.0],[1263,51,7.0],[1263,52,5.0],[1263,53,51.0],[1263,54,6.0],[1263,56,31.0],[1263,57,5.0],[1263,58,451.0],[1264,16,16.0],[1265,38,19.0],[1266,5,21.0],[1266,7,64.0],[1267,5,4.0],[1267,19,13.0],[1267,38,2.0],[1268,6,8.0],[1268,14,26.0],[1268,16,15.0],[1268,26,11.0],[1268,34,4.0],[1269,4,11.0],[1269,22,2.0],[1269,29,9.0],[1269,30,2.0],[1269,43,12.0],[1269,48,12.0],[1269,53,9.0],[1269,57,13.0],[1269,60,2.0],[1270,2,16.0],[1271,28,34.0],[1271,38,6.0],[1272,0,12.0],[1273,1,22.0],[1273,22,8.0],[1273,42,11.0],[1274,4,1.0],[1274,29,3.0],[1274,57,1.0],[1274,60,2.0],[1275,25,1.0],[1275,29,3.0],[1275,39,6.0],[1276,8,3.0],[1276,34,54.0],[1276,35,8.0],[1277,5,14.0],[1277,7,9.0],[1277,15,4.0],[1277,34,7.0],[1277,38,1.0],[1277,40,9.0],[1278,4,1.0],[1278,5,13.0],[1278,6,3.0],[1278,8,2.0],[1278,9,4.0],[1278,12,57.0],[1278,15,4.0],[1278,29,6.0],[1278,30,4.0],[1278,38,9.0],[1278,57,7.0],[1278,60,11.0],[1279,16,29.0],[1279,25,10.0],[1280,15,10.0],[1280,38,6.0],[1281,4,1.0],[1281,22,10.0],[1281,29,1.0],[1281,30,5.0],[1281,42,5.0],[1282,1,7.0],[1282,4,18.0],[1282,22,24.0],[1282,29,1.0],[1282,30,6.0],[1282,33,4.0],[1282,42,15.0],[1282,43,25.0],[1282,48,228.0],[1282,49,159.0],[1282,52,5.0],[1282,54,14.0],[1282,55,23.0],[1282,56,22.0],[1282,57,3.0],[1282,60,3.0],[1283,5,18.0],[1283,6,8.0],[1283,8,3.0],[1283,17,29.0],[1283,40,6.0],[1283,41,4.0],[1284,1,3.0],[1284,4,21.0],[1284,10,3.0],[1284,22,12.0],[1284,29,11.0],[1284,30,10.0],[1284,42,11.0],[1284,43,2.0],[1284,52,6.0],[1284,54,4.0],[1284,55,9.0],[1284,57,6.0],[1284,60,4.0],[1285,1,1.0],[1285,7,3.0],[1285,13,5.0],[1285,16,3.0],[1285,18,3.0],[1285,25,1.0],[1285,33,8.0],[1285,38,1.0],[1286,17,39.0],[1287,9,6.0],[1287,18,22.0],[1287,28,34.0],[1287,35,4.0],[1287,38,2.0],[1287,41,9.0],[1288,14,4.0],[1288,39,2.0],[1288,60,1.0],[1289,4,7.0],[1289,22,9.0],[1289,39,21.0],[1289,42,8.0],[1289,50,573.0],[1289,60,1.0],[1290,4,2.0],[1290,9,2.0],[1290,12,2.0],[1290,16,1.0],[1290,29,10.0],[1290,30,1.0],[1290,39,9.0],[1290,42,2.0],[1290,52,4.0],[1290,54,13.0],[1291,8,33.0],[1291,25,11.0],[1291,34,59.0],[1291,35,66.0],[1292,17,36.0],[1293,6,6.0],[1293,16,7.0],[1293,41,2.0],[1294,4,4.0],[1294,54,2.0],[1295,5,10.0],[1295,7,1.0],[1295,15,33.0],[1295,40,5.0],[1296,5,3.0],[1296,8,3.0],[1296,15,1.0],[1296,23,1.0],[1296,26,1.0],[1296,28,3.0],[1296,32,2.0],[1296,39,4.0],[1297,21,2.0],[1297,24,47.0],[1297,36,2.0],[1297,52,1.0],[1298,13,24.0],[1298,16,2.0],[1298,25,56.0],[1299,5,14.0],[1299,15,39.0],[1299,16,7.0],[1299,22,9.0],[1299,40,13.0],[1299,42,11.0],[1299,60,4.0],[1300,15,1.0],[1300,21,14.0],[1301,5,5.0],[1301,21,2.0],[1301,40,13.0],[1302,41,29.0],[1303,5,3.0],[1303,6,3.0],[1303,7,2.0],[1303,8,33.0],[1303,9,5.0],[1303,12,1.0],[1303,13,11.0],[1303,16,3.0],[1303,18,1.0],[1303,25,3.0],[1303,30,3.0],[1303,33,3.0],[1303,34,19.0],[1303,35,87.0],[1303,38,2.0],[1303,39,6.0],[1303,40,2.0],[1303,41,23.0],[1304,6,2.0],[1304,7,3.0],[1304,9,1.0],[1304,28,24.0],[1304,32,77.0],[1304,35,4.0],[1304,37,12.0],[1304,39,13.0],[1305,8,1.0],[1305,17,11.0],[1305,18,1.0],[1305,54,1.0],[1306,4,2.0],[1306,5,3.0],[1306,7,16.0],[1306,8,7.0],[1306,9,20.0],[1306,15,16.0],[1306,33,4.0],[1306,34,4.0],[1306,40,7.0],[1306,41,18.0],[1307,4,6.0],[1307,30,3.0],[1307,52,16.0],[1307,54,2.0],[1307,56,10.0],[1307,57,2.0],[1307,60,1.0],[1308,7,1.0],[1308,8,1.0],[1308,40,3.0],[1308,43,12.0],[1308,51,6.0],[1309,38,62.0],[1309,52,3.0],[1309,54,1.0],[1310,9,14.0],[1311,5,6.0],[1311,7,16.0],[1311,15,3.0],[1311,40,13.0],[1312,5,4.0],[1312,7,14.0],[1312,34,8.0],[1313,1,4.0],[1313,5,3.0],[1313,10,7.0],[1313,12,1.0],[1313,22,5.0],[1313,33,26.0],[1313,42,2.0],[1314,6,3.0],[1314,8,121.0],[1314,34,46.0],[1314,35,23.0],[1314,39,6.0],[1314,41,9.0],[1315,6,4.0],[1315,9,5.0],[1315,36,101.0],[1315,41,6.0],[1316,7,1.0],[1316,8,16.0],[1316,34,9.0],[1316,37,9.0],[1316,38,3.0],[1316,39,2.0],[1316,40,2.0],[1317,1,3.0],[1317,5,26.0],[1317,7,7.0],[1317,22,10.0],[1317,41,13.0],[1317,43,103.0],[1318,6,2.0],[1318,9,4.0],[1318,41,21.0],[1319,7,4.0],[1319,15,17.0],[1319,40,33.0],[1320,18,6.0],[1321,1,10.0],[1321,22,2.0],[1321,42,6.0],[1322,6,56.0],[1322,9,7.0],[1322,18,6.0],[1323,1,22.0],[1323,4,15.0],[1323,5,1.0],[1323,7,1.0],[1323,12,3.0],[1323,13,1.0],[1323,19,15.0],[1323,29,12.0],[1323,30,7.0],[1323,33,6.0],[1323,36,1.0],[1323,40,4.0],[1323,42,12.0],[1323,43,4.0],[1323,44,13.0],[1323,45,125.0],[1323,46,147.0],[1323,49,45.0],[1323,51,78.0],[1323,52,11.0],[1323,54,10.0],[1323,55,21.0],[1323,57,3.0],[1323,59,13.0],[1323,60,3.0],[1324,13,3.0],[1324,15,8.0],[1324,16,4.0],[1324,40,13.0],[1325,1,5.0],[1325,4,4.0],[1325,5,19.0],[1325,7,40.0],[1325,8,4.0],[1325,10,13.0],[1325,15,58.0],[1325,22,3.0],[1325,29,1.0],[1325,30,1.0],[1325,38,158.0],[1325,40,5.0],[1325,42,1.0],[1325,57,10.0],[1325,60,2.0],[1326,4,2.0],[1326,12,1.0],[1326,16,2.0],[1326,26,27.0],[1326,29,5.0],[1326,30,3.0],[1327,7,120.0],[1327,46,10.0],[1328,8,1.0],[1328,39,57.0],[1329,0,56.0],[1329,8,2.0],[1329,9,2.0],[1329,13,3.0],[1329,16,1.0],[1329,17,13.0],[1329,18,3.0],[1329,25,10.0],[1329,26,8.0],[1329,32,23.0],[1329,37,4.0],[1329,41,1.0],[1330,16,10.0],[1330,18,1.0],[1330,25,35.0],[1330,41,3.0],[1331,6,29.0],[1331,60,1.0],[1332,5,37.0],[1332,7,83.0],[1332,13,6.0],[1332,15,71.0],[1332,30,3.0],[1332,38,5.0],[1332,40,35.0],[1333,36,64.0],[1334,1,8.0],[1334,4,22.0],[1334,7,2.0],[1334,12,4.0],[1334,16,1.0],[1334,22,2.0],[1334,29,14.0],[1334,30,22.0],[1334,42,8.0],[1334,43,3.0],[1334,45,105.0],[1334,48,159.0],[1334,52,2.0],[1334,53,43.0],[1334,54,9.0],[1334,56,7.0],[1334,57,4.0],[1334,60,7.0],[1335,4,35.0],[1335,29,10.0],[1335,30,30.0],[1335,33,7.0],[1335,40,29.0],[1335,54,8.0],[1336,24,15.0],[1336,31,95.0],[1337,5,6.0],[1337,7,21.0],[1337,15,7.0],[1337,38,6.0],[1337,40,13.0],[1338,4,1.0],[1338,7,6.0],[1338,13,13.0],[1338,15,16.0],[1338,16,4.0],[1338,22,5.0],[1339,6,12.0],[1339,8,3.0],[1339,9,7.0],[1339,13,3.0],[1339,16,10.0],[1339,17,13.0],[1339,25,1.0],[1339,34,1.0],[1339,35,1.0],[1339,39,5.0],[1339,41,5.0],[1340,40,27.0],[1341,5,11.0],[1341,6,8.0],[1341,9,5.0],[1341,30,1.0],[1341,40,20.0],[1341,57,5.0],[1342,41,37.0],[1343,7,12.0],[1344,4,1.0],[1344,42,8.0],[1345,4,6.0],[1345,13,5.0],[1345,29,7.0],[1345,30,1.0],[1345,60,4.0],[1346,5,12.0],[1346,7,6.0],[1346,9,17.0],[1346,16,7.0],[1346,17,77.0],[1346,25,2.0],[1346,41,10.0],[1347,7,10.0],[1347,13,1.0],[1347,15,6.0],[1347,36,82.0],[1347,38,1.0],[1348,6,18.0],[1348,8,21.0],[1348,9,33.0],[1348,34,14.0],[1348,35,5.0],[1348,41,5.0],[1349,23,55.0],[1350,12,11.0],[1350,22,11.0],[1351,5,38.0],[1351,7,21.0],[1351,15,16.0],[1351,38,4.0],[1351,40,39.0],[1352,5,25.0],[1352,7,9.0],[1352,15,15.0],[1352,38,29.0],[1353,10,1.0],[1353,32,6.0],[1354,34,15.0],[1355,15,4.0],[1355,28,41.0],[1355,40,3.0],[1356,1,6.0],[1356,4,3.0],[1356,5,11.0],[1356,22,37.0],[1356,25,1.0],[1356,29,13.0],[1356,30,8.0],[1356,33,6.0],[1356,42,46.0],[1356,43,3.0],[1356,47,145.0],[1356,48,178.0],[1356,49,10.0],[1356,52,7.0],[1356,54,15.0],[1356,56,9.0],[1356,57,43.0],[1356,60,9.0],[1357,16,16.0],[1357,25,51.0],[1358,4,1.0],[1358,10,9.0],[1358,29,7.0],[1358,30,24.0],[1358,33,12.0],[1358,52,2.0],[1358,53,193.0],[1358,57,24.0],[1358,60,2.0],[1359,41,15.0],[1360,4,4.0],[1360,6,1.0],[1360,7,4.0],[1360,8,5.0],[1360,10,8.0],[1360,12,27.0],[1360,16,15.0],[1360,17,22.0],[1360,18,10.0],[1360,29,5.0],[1360,30,10.0],[1360,35,6.0],[1360,40,6.0],[1360,41,4.0],[1360,43,49.0],[1360,46,12.0],[1361,7,3.0],[1361,16,12.0],[1361,18,7.0],[1361,21,68.0],[1362,26,130.0],[1363,28,26.0],[1364,9,2.0],[1364,37,31.0],[1365,15,6.0],[1365,19,11.0],[1365,38,4.0],[1365,40,20.0],[1366,37,47.0],[1367,9,22.0],[1367,39,7.0],[1367,41,9.0],[1368,5,1.0],[1368,6,10.0],[1368,7,17.0],[1368,13,9.0],[1368,15,1.0],[1368,18,5.0],[1368,34,1.0],[1368,39,5.0],[1369,5,2.0],[1369,7,2.0],[1369,15,5.0],[1369,19,8.0],[1369,21,25.0],[1369,38,1.0],[1369,40,2.0],[1370,7,21.0],[1370,15,9.0],[1371,14,58.0],[1372,5,28.0],[1372,6,9.0],[1372,7,10.0],[1372,9,12.0],[1372,15,4.0],[1372,16,8.0],[1372,40,14.0],[1372,41,5.0],[1373,13,95.0],[1373,16,69.0],[1373,25,74.0],[1374,1,9.0],[1374,4,28.0],[1374,5,9.0],[1374,10,8.0],[1374,12,25.0],[1374,22,8.0],[1374,29,28.0],[1374,30,19.0],[1374,33,27.0],[1374,38,28.0],[1374,40,18.0],[1374,42,30.0],[1374,52,2.0],[1374,54,1.0],[1374,57,1.0],[1374,60,4.0],[1375,6,12.0],[1375,13,32.0],[1376,9,12.0],[1377,2,10.0],[1377,16,1.0],[1377,36,22.0],[1377,38,6.0],[1378,9,5.0],[1379,6,6.0],[1380,8,23.0],[1380,16,74.0],[1381,6,1.0],[1381,9,1.0],[1381,16,5.0],[1381,25,5.0],[1381,26,4.0],[1381,39,3.0],[1381,41,1.0],[1382,1,20.0],[1382,42,7.0],[1383,5,10.0],[1383,15,34.0],[1383,39,14.0],[1383,40,5.0],[1384,4,1.0],[1384,10,3.0],[1384,12,3.0],[1384,29,2.0],[1384,30,6.0],[1384,33,6.0],[1385,32,28.0],[1385,42,1.0],[1385,44,1.0],[1385,57,2.0],[1385,60,1.0],[1386,16,13.0],[1387,18,32.0],[1388,9,20.0],[1389,2,56.0],[1389,5,24.0],[1389,7,6.0],[1389,12,3.0],[1389,13,3.0],[1389,14,59.0],[1389,15,49.0],[1389,16,6.0],[1389,18,1.0],[1389,19,70.0],[1389,34,7.0],[1389,38,4.0],[1390,40,8.0],[1391,13,25.0],[1391,16,13.0],[1391,25,4.0],[1392,34,7.0],[1392,42,4.0],[1393,20,47.0],[1393,36,4.0],[1394,10,12.0],[1394,33,2.0],[1394,42,3.0],[1394,45,318.0],[1394,48,146.0],[1394,52,5.0],[1394,54,20.0],[1394,56,20.0],[1394,57,1.0],[1395,34,34.0],[1395,35,3.0],[1396,40,14.0],[1396,60,1.0],[1397,35,13.0],[1398,38,86.0],[1398,52,7.0],[1398,54,1.0],[1399,1,4.0],[1399,6,27.0],[1399,9,15.0],[1399,35,1.0],[1399,41,14.0],[1399,42,3.0],[1399,52,2.0],[1400,4,9.0],[1400,8,2.0],[1400,16,1.0],[1400,19,16.0],[1400,29,1.0],[1400,30,3.0],[1400,40,5.0],[1400,52,3.0],[1401,6,4.0],[1401,25,24.0],[1401,41,3.0],[1402,1,223.0],[1402,22,4.0],[1402,42,8.0],[1403,29,6.0],[1403,57,5.0],[1404,13,4.0],[1404,15,9.0],[1404,17,26.0],[1404,18,9.0],[1404,25,14.0],[1404,26,31.0],[1404,34,12.0],[1404,35,3.0],[1404,40,6.0],[1404,57,15.0],[1404,60,2.0],[1405,17,37.0],[1405,38,16.0],[1406,8,8.0],[1406,34,5.0],[1407,13,9.0],[1407,34,5.0],[1407,40,2.0],[1407,41,5.0],[1408,1,4.0],[1408,4,4.0],[1408,22,4.0],[1408,29,8.0],[1408,30,7.0],[1408,42,4.0],[1408,57,26.0],[1408,60,6.0],[1409,18,100.0],[1409,57,13.0],[1410,1,12.0],[1410,4,21.0],[1410,8,7.0],[1410,9,6.0],[1410,10,3.0],[1410,12,1.0],[1410,29,5.0],[1410,30,5.0],[1410,35,1.0],[1410,42,1.0],[1410,43,160.0],[1410,45,8.0],[1410,46,7.0],[1410,48,101.0],[1410,52,10.0],[1410,54,5.0],[1410,57,30.0],[1410,58,259.0],[1410,59,83.0],[1410,60,11.0],[1411,4,3.0],[1411,5,5.0],[1411,7,12.0],[1411,13,9.0],[1411,16,4.0],[1411,17,18.0],[1411,22,4.0],[1411,28,42.0],[1411,41,3.0],[1412,6,5.0],[1412,9,50.0],[1412,16,8.0],[1412,41,12.0],[1413,19,22.0],[1413,29,1.0],[1413,30,1.0],[1414,1,17.0],[1414,4,9.0],[1414,10,12.0],[1414,12,1.0],[1414,22,11.0],[1414,25,2.0],[1414,29,10.0],[1414,30,1.0],[1414,33,20.0],[1414,42,7.0],[1414,54,9.0],[1414,57,16.0],[1414,60,22.0],[1415,2,1.0],[1415,8,2.0],[1415,17,3.0],[1415,28,1.0],[1415,32,1.0],[1415,37,4.0],[1415,39,3.0],[1416,7,18.0],[1416,15,2.0],[1416,35,3.0],[1416,38,5.0],[1416,40,3.0],[1416,47,56.0],[1417,28,74.0],[1417,46,109.0],[1417,59,126.0],[1418,9,15.0],[1419,9,6.0],[1419,19,14.0],[1419,25,1.0],[1419,38,6.0],[1419,39,7.0],[1420,8,31.0],[1420,9,45.0],[1420,41,23.0],[1421,9,22.0],[1421,39,2.0],[1421,41,7.0],[1422,7,9.0],[1422,15,6.0],[1423,5,3.0],[1423,6,4.0],[1423,14,20.0],[1423,15,4.0],[1423,41,9.0],[1424,8,7.0],[1425,10,6.0],[1425,33,17.0],[1426,4,18.0],[1426,30,6.0],[1427,4,95.0],[1427,5,9.0],[1427,30,14.0],[1428,1,6.0],[1428,22,17.0],[1428,42,9.0],[1428,43,74.0],[1428,52,45.0],[1428,53,109.0],[1428,54,33.0],[1429,8,2.0],[1429,40,4.0],[1429,42,1.0],[1429,43,51.0],[1430,10,4.0],[1430,22,1.0],[1430,42,1.0],[1430,45,113.0],[1430,52,1.0],[1431,37,100.0],[1432,4,1.0],[1432,9,4.0],[1432,15,1.0],[1432,23,69.0],[1432,40,6.0],[1432,54,3.0],[1433,8,1.0],[1433,34,5.0],[1433,35,31.0],[1433,52,1.0],[1434,10,10.0],[1434,29,2.0],[1435,37,69.0],[1436,4,15.0],[1436,30,8.0],[1437,9,4.0],[1437,13,6.0],[1437,16,13.0],[1437,25,11.0],[1437,40,3.0],[1438,5,70.0],[1438,7,4.0],[1438,15,5.0],[1438,40,6.0],[1439,7,2.0],[1439,13,42.0],[1439,16,26.0],[1439,25,45.0],[1440,25,11.0],[1441,1,9.0],[1441,4,1.0],[1441,7,10.0],[1441,29,8.0],[1441,34,3.0],[1441,38,9.0],[1441,40,4.0],[1441,42,1.0],[1442,11,1.0],[1442,13,14.0],[1442,18,6.0],[1442,38,3.0],[1443,7,7.0],[1444,1,2.0],[1444,4,4.0],[1444,10,2.0],[1444,12,3.0],[1444,33,8.0],[1444,51,1.0],[1444,54,2.0],[1445,1,6.0],[1445,22,6.0],[1445,42,4.0],[1445,48,57.0],[1445,57,19.0],[1445,60,11.0],[1446,1,3.0],[1446,4,1.0],[1446,12,7.0],[1446,29,1.0],[1446,42,2.0],[1447,6,1.0],[1447,9,2.0],[1447,19,15.0],[1447,35,2.0],[1448,13,11.0],[1448,16,13.0],[1448,25,4.0],[1449,5,2.0],[1450,5,4.0],[1450,14,50.0],[1451,4,1.0],[1451,20,89.0],[1451,25,2.0],[1451,40,2.0],[1452,1,10.0],[1452,12,14.0],[1452,13,7.0],[1452,22,12.0],[1452,33,20.0],[1452,42,5.0],[1452,52,5.0],[1452,54,7.0],[1452,57,5.0],[1452,60,20.0],[1453,1,8.0],[1453,4,1.0],[1453,22,2.0],[1453,33,7.0],[1453,42,1.0],[1453,46,2.0],[1453,54,4.0],[1453,57,3.0],[1454,4,1.0],[1454,10,3.0],[1454,22,12.0],[1454,29,3.0],[1454,30,5.0],[1454,42,2.0],[1454,57,23.0],[1454,60,12.0],[1455,18,1.0],[1455,26,17.0],[1455,35,2.0],[1456,1,13.0],[1456,4,11.0],[1456,12,4.0],[1456,22,7.0],[1456,29,48.0],[1456,30,9.0],[1456,33,12.0],[1456,38,18.0],[1456,42,5.0],[1456,52,22.0],[1456,54,6.0],[1456,57,10.0],[1456,60,8.0],[1457,4,6.0],[1457,8,11.0],[1457,10,3.0],[1457,22,9.0],[1457,29,5.0],[1457,30,6.0],[1457,33,10.0],[1457,35,8.0],[1457,42,3.0],[1457,52,32.0],[1457,54,15.0],[1457,57,8.0],[1457,60,5.0],[1458,13,3.0],[1458,16,12.0],[1458,25,11.0],[1459,7,3.0],[1459,15,16.0],[1459,26,19.0],[1460,1,8.0],[1460,4,1.0],[1460,22,2.0],[1460,42,3.0],[1460,43,59.0],[1460,44,621.0],[1460,45,101.0],[1460,46,12.0],[1460,50,213.0],[1460,51,3.0],[1460,52,15.0],[1460,54,18.0],[1460,56,48.0],[1460,60,2.0],[1461,42,10.0],[1462,30,5.0],[1462,38,11.0],[1463,5,6.0],[1463,8,7.0],[1463,9,25.0],[1463,15,21.0],[1463,16,14.0],[1463,35,11.0],[1463,41,5.0],[1464,8,10.0],[1464,34,4.0],[1464,35,7.0],[1464,41,10.0],[1464,54,1.0],[1465,15,35.0],[1466,7,5.0],[1466,9,7.0],[1466,13,12.0],[1466,15,8.0],[1466,25,4.0],[1466,39,18.0],[1466,40,5.0],[1466,41,3.0],[1467,10,2.0],[1467,15,9.0],[1467,21,38.0],[1467,40,5.0],[1467,42,1.0],[1468,8,1.0],[1468,15,7.0],[1468,16,1.0],[1468,19,42.0],[1468,38,4.0],[1468,42,3.0],[1469,6,11.0],[1469,8,1.0],[1469,9,7.0],[1469,13,4.0],[1469,17,1.0],[1469,18,8.0],[1469,21,5.0],[1469,25,2.0],[1469,32,5.0],[1469,35,10.0],[1469,37,9.0],[1469,38,29.0],[1469,39,3.0],[1469,41,9.0],[1470,5,18.0],[1470,21,66.0],[1470,38,10.0],[1471,7,1.0],[1471,13,2.0],[1471,17,3.0],[1471,26,1.0],[1472,6,2.0],[1472,28,13.0],[1472,32,10.0],[1472,37,4.0],[1473,5,1.0],[1473,6,2.0],[1473,7,4.0],[1473,8,16.0],[1473,9,10.0],[1473,13,8.0],[1473,15,26.0],[1473,16,5.0],[1473,18,5.0],[1473,25,15.0],[1473,29,2.0],[1473,30,1.0],[1473,34,4.0],[1473,35,8.0],[1473,38,6.0],[1473,39,3.0],[1473,40,9.0],[1473,41,10.0],[1474,1,4.0],[1474,4,38.0],[1474,29,3.0],[1474,30,7.0],[1474,42,8.0],[1474,52,5.0],[1474,54,11.0],[1474,57,3.0],[1474,60,4.0],[1475,7,1.0],[1475,9,9.0],[1476,28,63.0],[1476,48,4.0],[1477,21,120.0],[1477,60,3.0],[1478,8,5.0],[1478,26,1.0],[1478,34,6.0],[1478,35,8.0],[1478,38,34.0],[1479,5,24.0],[1479,15,5.0],[1480,1,1.0],[1480,5,1.0],[1480,6,4.0],[1480,7,8.0],[1480,8,5.0],[1480,9,14.0],[1480,13,8.0],[1480,14,1.0],[1480,16,4.0],[1480,17,2.0],[1480,18,6.0],[1480,25,19.0],[1480,28,36.0],[1480,33,3.0],[1480,38,13.0],[1480,40,3.0],[1480,41,7.0],[1480,45,7.0],[1481,6,10.0],[1481,9,10.0],[1482,38,16.0],[1483,18,18.0],[1484,4,4.0],[1484,8,1.0],[1484,15,14.0],[1484,22,4.0],[1484,30,1.0],[1484,33,4.0],[1484,42,3.0],[1484,60,3.0],[1485,1,3.0],[1485,42,1.0],[1485,59,2.0],[1486,4,1.0],[1486,29,3.0],[1486,33,15.0],[1487,1,5.0],[1487,5,22.0],[1487,7,10.0],[1487,8,17.0],[1487,9,8.0],[1487,10,26.0],[1487,12,8.0],[1487,16,6.0],[1487,18,11.0],[1487,22,5.0],[1487,25,9.0],[1487,29,6.0],[1487,30,4.0],[1487,33,28.0],[1487,34,22.0],[1487,38,12.0],[1487,40,6.0],[1487,41,6.0],[1487,54,8.0],[1487,60,2.0],[1488,5,9.0],[1488,7,1.0],[1488,15,3.0],[1488,16,2.0],[1488,18,3.0],[1488,21,9.0],[1488,25,3.0],[1488,38,1.0],[1488,39,2.0],[1488,41,1.0],[1489,18,1.0],[1489,34,3.0],[1489,39,6.0],[1490,34,3.0],[1490,35,5.0],[1490,38,15.0],[1490,52,7.0],[1490,55,10.0],[1491,19,66.0],[1492,4,8.0],[1492,29,9.0],[1492,30,6.0],[1492,53,37.0],[1493,6,2.0],[1493,8,5.0],[1493,9,7.0],[1493,13,4.0],[1493,16,3.0],[1493,18,6.0],[1493,34,4.0],[1493,35,2.0],[1493,38,4.0],[1493,39,1.0],[1493,52,1.0],[1493,54,1.0],[1493,57,3.0],[1494,5,11.0],[1494,7,5.0],[1494,15,2.0],[1494,25,7.0],[1494,40,6.0],[1495,4,1.0],[1495,9,18.0],[1495,33,1.0],[1495,40,2.0],[1495,41,1.0],[1495,42,2.0],[1496,14,51.0],[1497,38,48.0],[1497,39,2.0],[1498,5,4.0],[1498,6,8.0],[1498,7,6.0],[1498,9,8.0],[1498,13,10.0],[1498,15,3.0],[1498,16,23.0],[1498,25,10.0],[1498,40,8.0],[1498,41,38.0],[1499,1,14.0],[1499,4,1.0],[1499,5,5.0],[1499,16,4.0],[1499,21,9.0],[1499,22,3.0],[1499,33,1.0],[1499,42,40.0],[1499,54,5.0],[1499,60,6.0],[1500,9,7.0],[1501,1,4.0],[1501,4,5.0],[1501,22,2.0],[1501,30,4.0],[1501,47,139.0],[1501,54,4.0],[1501,57,1.0],[1502,1,11.0],[1502,4,1.0],[1502,22,8.0],[1502,42,62.0],[1503,10,13.0],[1504,13,10.0],[1504,16,10.0],[1504,25,25.0],[1505,1,13.0],[1505,22,4.0],[1506,1,4.0],[1506,4,39.0],[1506,29,12.0],[1506,30,8.0],[1507,5,18.0],[1507,15,3.0],[1507,30,2.0],[1508,6,10.0],[1508,8,20.0],[1508,9,3.0],[1508,18,26.0],[1508,34,21.0],[1508,35,71.0],[1508,39,3.0],[1508,41,20.0],[1509,19,50.0],[1510,1,3.0],[1510,43,8.0],[1510,55,16.0],[1510,57,5.0],[1511,1,5.0],[1511,4,66.0],[1511,10,6.0],[1511,12,1.0],[1511,22,1.0],[1511,42,5.0],[1511,55,9.0],[1511,57,1.0],[1512,4,12.0],[1512,29,5.0],[1512,30,5.0],[1513,8,2.0],[1513,13,2.0],[1513,22,1.0],[1513,52,1.0],[1513,54,1.0],[1514,8,8.0],[1514,34,5.0],[1515,34,16.0],[1515,35,21.0],[1516,1,4.0],[1516,4,6.0],[1516,5,8.0],[1516,6,13.0],[1516,9,9.0],[1516,13,13.0],[1516,16,5.0],[1516,22,1.0],[1516,25,9.0],[1516,29,6.0],[1516,30,3.0],[1516,39,2.0],[1516,52,5.0],[1516,54,1.0],[1516,60,1.0],[1517,4,1.0],[1517,6,21.0],[1517,8,4.0],[1517,9,10.0],[1517,16,9.0],[1517,18,3.0],[1517,25,18.0],[1517,34,1.0],[1517,39,5.0],[1518,1,26.0],[1518,4,2.0],[1518,6,55.0],[1518,10,2.0],[1518,12,1.0],[1518,14,13.0],[1518,16,3.0],[1518,22,7.0],[1518,25,1.0],[1518,28,40.0],[1518,42,24.0],[1518,55,49.0],[1519,14,26.0],[1519,41,2.0],[1520,6,5.0],[1520,15,31.0],[1520,25,15.0],[1520,57,1.0],[1521,3,29.0],[1522,19,25.0],[1522,21,72.0],[1523,13,26.0],[1523,42,1.0],[1524,1,4.0],[1524,4,5.0],[1524,12,6.0],[1524,22,5.0],[1524,29,7.0],[1524,30,8.0],[1524,33,9.0],[1524,52,3.0],[1525,21,34.0],[1526,5,43.0],[1526,7,2.0],[1526,15,15.0],[1526,40,11.0],[1527,1,4.0],[1527,5,6.0],[1527,22,3.0],[1528,1,23.0],[1528,22,3.0],[1528,30,4.0],[1528,42,15.0],[1529,7,6.0],[1529,13,4.0],[1530,9,16.0],[1530,32,7.0],[1530,35,1.0],[1531,39,37.0],[1532,5,15.0],[1532,15,7.0],[1532,16,1.0],[1532,40,4.0],[1533,4,8.0],[1533,10,2.0],[1533,12,2.0],[1533,22,1.0],[1533,29,2.0],[1533,30,2.0],[1533,42,4.0],[1533,52,1.0],[1533,54,8.0],[1534,1,17.0],[1534,42,1.0],[1535,1,4.0],[1535,15,5.0],[1535,22,3.0],[1535,42,8.0],[1535,52,2.0],[1535,54,3.0],[1536,17,20.0],[1536,21,16.0],[1536,52,9.0],[1536,54,1.0],[1537,1,6.0],[1537,12,7.0],[1537,22,2.0],[1537,42,1.0],[1537,54,1.0],[1538,13,2.0],[1538,16,1.0],[1538,18,34.0],[1538,25,10.0],[1538,34,1.0],[1539,5,7.0],[1539,8,8.0],[1539,38,9.0],[1540,9,1.0],[1540,18,1.0],[1540,21,3.0],[1540,28,3.0],[1540,48,4.0],[1541,15,20.0],[1541,33,3.0],[1541,46,4.0],[1541,54,3.0],[1542,1,25.0],[1542,22,2.0],[1542,42,6.0],[1543,22,10.0],[1543,42,5.0],[1544,1,5.0],[1544,22,6.0],[1544,42,6.0],[1545,0,7.0],[1545,1,3.0],[1545,2,4.0],[1545,3,164.0],[1545,8,1.0],[1545,14,5.0],[1545,15,3.0],[1545,17,4.0],[1545,19,1.0],[1545,20,10.0],[1545,21,11.0],[1545,24,32.0],[1545,27,49.0],[1545,28,7.0],[1545,32,2.0],[1545,36,1.0],[1545,37,24.0],[1545,38,1.0],[1545,39,5.0],[1545,46,31.0],[1545,49,1.0],[1545,51,2.0],[1546,7,22.0],[1546,13,8.0],[1546,15,33.0],[1546,16,13.0],[1546,25,81.0],[1546,40,18.0],[1547,4,1.0],[1547,30,5.0],[1548,13,3.0],[1549,5,10.0],[1549,6,3.0],[1549,8,9.0],[1549,18,13.0],[1549,29,2.0],[1549,30,4.0],[1549,34,5.0],[1549,35,3.0],[1549,38,1.0],[1549,41,9.0],[1550,13,10.0],[1550,18,47.0],[1550,25,8.0],[1550,39,14.0],[1551,0,123.0],[1551,35,1.0],[1552,5,5.0],[1552,6,10.0],[1552,26,24.0],[1552,39,4.0],[1553,1,4.0],[1553,4,1.0],[1553,15,11.0],[1553,30,4.0],[1553,33,4.0],[1553,54,5.0],[1553,57,8.0],[1553,60,4.0],[1554,1,9.0],[1554,4,11.0],[1554,9,50.0],[1554,16,14.0],[1554,22,7.0],[1554,25,14.0],[1554,29,1.0],[1554,30,3.0],[1554,42,8.0],[1555,28,21.0],[1556,9,10.0],[1556,13,24.0],[1556,16,14.0],[1556,25,23.0],[1556,41,13.0],[1557,5,17.0],[1557,7,2.0],[1557,15,14.0],[1558,13,11.0],[1558,16,87.0],[1558,25,3.0],[1559,4,10.0],[1559,30,2.0],[1559,48,6.0],[1559,57,19.0],[1559,58,26.0],[1560,1,11.0],[1560,4,3.0],[1560,9,7.0],[1560,12,4.0],[1560,16,5.0],[1560,30,2.0],[1560,43,31.0],[1560,52,3.0],[1560,54,7.0],[1561,13,5.0],[1561,16,44.0],[1561,18,21.0],[1562,1,10.0],[1562,5,16.0],[1562,7,1.0],[1562,10,12.0],[1562,22,4.0],[1562,30,3.0],[1562,33,5.0],[1562,40,24.0],[1562,52,23.0],[1562,54,29.0],[1563,7,6.0],[1563,40,4.0],[1564,5,10.0],[1564,7,27.0],[1564,15,33.0],[1565,16,13.0],[1566,1,12.0],[1566,10,22.0],[1566,53,4.0],[1567,28,10.0],[1567,37,43.0],[1568,1,6.0],[1568,12,3.0],[1568,22,8.0],[1568,29,8.0],[1568,30,1.0],[1568,42,6.0],[1568,43,5.0],[1568,45,308.0],[1568,48,64.0],[1568,49,10.0],[1568,52,8.0],[1568,53,186.0],[1568,54,21.0],[1568,57,17.0],[1568,58,18.0],[1569,37,19.0],[1570,9,1.0],[1570,10,3.0],[1570,13,7.0],[1570,16,3.0],[1570,45,85.0],[1571,1,4.0],[1572,3,2.0],[1572,5,1.0],[1572,9,1.0],[1572,20,2.0],[1572,24,15.0],[1572,27,20.0],[1572,41,1.0],[1573,1,10.0],[1573,13,2.0],[1573,22,3.0],[1573,26,17.0],[1573,29,1.0],[1573,40,7.0],[1573,41,10.0],[1574,9,13.0],[1574,34,7.0],[1574,35,5.0],[1575,19,21.0],[1576,25,10.0],[1577,6,8.0],[1577,7,3.0],[1577,8,8.0],[1577,13,2.0],[1577,16,5.0],[1577,25,9.0],[1577,29,1.0],[1577,30,3.0],[1577,35,3.0],[1577,43,3.0],[1577,45,38.0],[1578,17,24.0],[1579,6,2.0],[1579,7,4.0],[1579,9,46.0],[1579,13,21.0],[1579,15,1.0],[1579,16,1.0],[1579,25,16.0],[1579,39,5.0],[1580,8,2.0],[1580,22,6.0],[1580,29,1.0],[1580,34,25.0],[1580,42,4.0],[1581,4,16.0],[1581,22,12.0],[1581,30,5.0],[1581,42,30.0],[1581,52,1.0],[1581,54,3.0],[1581,57,39.0],[1581,60,10.0],[1582,1,12.0],[1582,4,6.0],[1582,5,7.0],[1582,7,12.0],[1582,8,2.0],[1582,22,4.0],[1582,29,2.0],[1582,40,24.0],[1582,42,15.0],[1582,44,64.0],[1582,52,1.0],[1582,54,6.0],[1582,57,1.0],[1583,1,2.0],[1583,10,1.0],[1583,44,1.0],[1583,50,129.0],[1583,54,2.0],[1584,1,8.0],[1584,4,4.0],[1584,12,5.0],[1584,29,4.0],[1584,42,1.0],[1584,43,38.0],[1584,44,81.0],[1584,45,3.0],[1584,49,63.0],[1584,52,3.0],[1584,53,279.0],[1584,54,7.0],[1584,59,421.0],[1585,1,10.0],[1585,4,2.0],[1585,10,8.0],[1585,19,50.0],[1585,22,8.0],[1585,29,5.0],[1585,30,8.0],[1585,33,19.0],[1585,38,2.0],[1585,42,10.0],[1585,52,1.0],[1585,54,3.0],[1586,1,1.0],[1586,6,2.0],[1586,9,2.0],[1586,46,16.0],[1587,7,13.0],[1587,38,6.0],[1588,1,5.0],[1588,7,8.0],[1588,8,2.0],[1588,9,3.0],[1588,13,2.0],[1588,15,3.0],[1588,17,7.0],[1588,18,3.0],[1588,21,28.0],[1588,25,1.0],[1588,28,34.0],[1588,32,13.0],[1588,34,1.0],[1588,35,1.0],[1588,37,35.0],[1588,39,6.0],[1588,40,3.0],[1588,43,69.0],[1588,57,2.0],[1588,58,5.0],[1589,13,36.0],[1589,16,40.0],[1589,17,1.0],[1589,18,4.0],[1589,25,67.0],[1590,39,19.0],[1591,1,1.0],[1591,5,1.0],[1591,8,3.0],[1591,18,1.0],[1591,21,13.0],[1591,28,1.0],[1591,30,1.0],[1591,32,3.0],[1592,1,6.0],[1592,5,3.0],[1592,17,4.0],[1592,22,1.0],[1592,34,4.0],[1592,54,5.0],[1593,15,3.0],[1593,21,18.0],[1593,40,4.0],[1594,5,2.0],[1594,7,12.0],[1594,9,6.0],[1594,15,7.0],[1594,40,9.0],[1594,41,12.0],[1595,5,4.0],[1595,21,6.0],[1595,40,2.0],[1596,16,6.0],[1596,39,4.0],[1597,1,2.0],[1597,12,1.0],[1597,22,2.0],[1597,33,13.0],[1597,42,2.0],[1597,54,2.0],[1598,4,7.0],[1598,21,45.0],[1598,26,33.0],[1599,7,5.0],[1599,8,3.0],[1599,32,22.0],[1599,34,5.0],[1600,6,1.0],[1600,14,1.0],[1600,28,2.0],[1600,34,1.0],[1600,37,3.0],[1601,16,6.0],[1601,38,32.0],[1601,41,7.0],[1602,6,6.0],[1602,41,34.0],[1603,9,4.0],[1603,15,8.0],[1603,18,3.0],[1603,35,1.0],[1604,40,7.0],[1605,5,11.0],[1605,8,11.0],[1605,15,6.0],[1605,21,33.0],[1605,28,11.0],[1605,34,31.0],[1605,35,3.0],[1605,38,2.0],[1605,39,21.0],[1606,19,1.0],[1606,21,10.0],[1607,39,6.0],[1607,40,1.0],[1608,16,8.0],[1608,25,17.0],[1609,10,13.0],[1609,12,21.0],[1609,33,16.0],[1610,4,4.0],[1610,10,2.0],[1610,12,6.0],[1610,33,6.0],[1610,38,5.0],[1610,39,5.0],[1610,40,14.0],[1610,41,8.0],[1610,57,42.0],[1610,60,42.0],[1611,18,14.0],[1611,26,18.0],[1611,34,10.0],[1612,5,6.0],[1612,7,3.0],[1612,9,1.0],[1612,21,4.0],[1612,30,1.0],[1612,38,1.0],[1612,42,1.0],[1612,49,1.0],[1613,6,10.0],[1613,39,10.0],[1614,9,6.0],[1614,13,16.0],[1614,17,5.0],[1614,18,1.0],[1614,36,1.0],[1615,35,10.0],[1616,5,8.0],[1616,6,3.0],[1616,7,11.0],[1616,9,1.0],[1616,38,31.0],[1617,4,3.0],[1617,22,5.0],[1617,29,10.0],[1617,30,6.0],[1617,42,11.0],[1618,4,1.0],[1618,10,2.0],[1618,16,4.0],[1618,29,3.0],[1618,30,3.0],[1618,33,2.0],[1618,42,2.0],[1618,52,8.0],[1618,54,4.0],[1618,56,10.0],[1618,57,2.0],[1618,60,8.0],[1619,1,16.0],[1619,10,3.0],[1619,42,1.0],[1619,43,291.0],[1619,54,11.0],[1619,57,23.0],[1619,59,390.0],[1619,60,16.0],[1620,1,6.0],[1620,9,2.0],[1620,18,2.0],[1620,22,1.0],[1620,39,31.0],[1620,44,1.0],[1620,53,24.0],[1620,57,3.0],[1621,1,4.0],[1621,10,23.0],[1621,12,1.0],[1621,33,49.0],[1621,42,4.0],[1621,52,8.0],[1621,54,20.0],[1621,56,104.0],[1621,60,2.0],[1622,19,26.0],[1623,4,17.0],[1623,29,21.0],[1623,30,15.0],[1623,57,1.0],[1623,60,1.0],[1624,12,7.0],[1625,13,7.0],[1625,42,4.0],[1626,9,2.0],[1626,41,10.0],[1627,1,15.0],[1627,42,9.0],[1627,57,2.0],[1628,6,1.0],[1628,9,4.0],[1628,41,40.0],[1629,28,59.0],[1629,35,12.0],[1629,44,1.0],[1629,46,1.0],[1629,49,1.0],[1629,50,1.0],[1629,58,1.0],[1630,10,12.0],[1631,22,4.0],[1631,30,3.0],[1631,49,6.0],[1631,51,102.0],[1631,52,16.0],[1631,59,57.0],[1632,7,24.0],[1632,8,3.0],[1632,10,5.0],[1632,13,15.0],[1632,16,16.0],[1632,19,23.0],[1632,21,33.0],[1632,22,2.0],[1632,25,12.0],[1632,34,7.0],[1632,35,16.0],[1632,38,4.0],[1632,39,8.0],[1633,1,5.0],[1633,22,5.0],[1633,42,7.0],[1633,59,14.0],[1634,1,17.0],[1634,12,13.0],[1634,22,4.0],[1634,29,8.0],[1634,30,1.0],[1634,42,7.0],[1634,45,16.0],[1634,54,16.0],[1635,10,1.0],[1635,15,11.0],[1635,22,6.0],[1636,28,26.0],[1637,38,26.0],[1638,2,12.0],[1638,8,2.0],[1638,10,1.0],[1638,28,2.0],[1638,33,1.0],[1639,8,33.0],[1640,6,76.0],[1640,41,13.0],[1641,6,6.0],[1641,52,2.0],[1641,53,8298.0],[1642,4,2.0],[1642,6,9.0],[1642,13,15.0],[1642,16,9.0],[1642,25,11.0],[1642,41,5.0],[1643,1,4.0],[1643,49,6.0],[1644,9,42.0],[1644,13,14.0],[1644,15,8.0],[1644,22,1.0],[1644,57,2.0],[1644,60,17.0],[1645,14,35.0],[1646,1,19.0],[1646,6,12.0],[1646,10,11.0],[1646,12,5.0],[1646,16,10.0],[1646,22,21.0],[1646,26,45.0],[1646,30,3.0],[1646,35,27.0],[1646,42,14.0],[1646,54,3.0],[1646,57,5.0],[1646,60,2.0],[1647,21,28.0],[1648,13,5.0],[1648,18,2.0],[1648,28,5.0],[1648,40,4.0],[1649,17,20.0],[1650,29,8.0],[1650,30,1.0],[1650,45,53.0],[1650,54,4.0],[1650,60,4.0],[1651,9,10.0],[1652,8,5.0],[1652,41,7.0],[1653,6,5.0],[1653,13,27.0],[1653,34,3.0],[1654,33,18.0],[1655,16,11.0],[1656,22,3.0],[1656,29,2.0],[1656,30,2.0],[1657,30,7.0],[1657,54,5.0],[1657,55,47.0],[1657,57,7.0],[1657,60,1.0],[1658,4,10.0],[1658,6,17.0],[1658,8,5.0],[1658,9,7.0],[1658,10,10.0],[1658,13,44.0],[1658,16,31.0],[1658,18,12.0],[1658,25,11.0],[1658,30,6.0],[1658,34,2.0],[1658,35,2.0],[1658,41,2.0],[1658,45,1.0],[1658,52,8.0],[1658,54,5.0],[1658,57,4.0],[1658,60,1.0],[1659,28,24.0],[1660,1,7.0],[1660,7,7.0],[1660,13,4.0],[1660,15,15.0],[1660,22,15.0],[1660,25,19.0],[1660,40,5.0],[1660,42,2.0],[1661,2,143.0],[1662,29,5.0],[1662,30,2.0],[1663,10,22.0],[1663,12,6.0],[1663,33,17.0],[1663,52,2.0],[1664,1,1.0],[1664,5,27.0],[1664,22,7.0],[1664,40,6.0],[1665,8,5.0],[1665,9,16.0],[1665,16,5.0],[1665,34,1.0],[1665,38,2.0],[1665,40,8.0],[1665,41,14.0],[1666,7,18.0],[1666,15,30.0],[1666,40,14.0],[1667,5,6.0],[1667,9,1.0],[1667,15,1.0],[1667,18,1.0],[1667,30,1.0],[1667,34,2.0],[1667,35,1.0],[1667,57,3.0],[1667,60,5.0],[1668,9,18.0],[1668,41,17.0],[1669,15,15.0],[1670,9,11.0],[1670,39,3.0],[1671,9,4.0],[1671,35,18.0],[1672,1,27.0],[1672,10,1.0],[1672,22,16.0],[1672,29,13.0],[1672,30,7.0],[1672,33,2.0],[1672,34,1.0],[1672,42,14.0],[1672,52,19.0],[1672,54,4.0],[1672,57,48.0],[1672,60,49.0],[1673,6,2.0],[1673,7,1.0],[1673,14,3.0],[1673,15,1.0],[1673,26,2.0],[1673,46,11.0],[1674,5,6.0],[1674,7,7.0],[1675,5,5.0],[1675,7,8.0],[1676,6,11.0],[1676,9,20.0],[1676,41,12.0],[1677,1,12.0],[1677,2,47.0],[1677,4,3.0],[1677,15,26.0],[1677,16,10.0],[1677,22,4.0],[1677,25,5.0],[1677,29,1.0],[1677,33,1.0],[1677,39,4.0],[1677,40,3.0],[1677,42,3.0],[1677,55,8.0],[1677,60,2.0],[1678,31,9.0],[1679,42,3.0],[1679,57,1.0],[1679,60,6.0],[1680,5,2.0],[1680,40,13.0],[1681,7,1.0],[1681,9,1.0],[1681,18,1.0],[1681,19,3.0],[1681,21,4.0],[1681,26,1.0],[1681,28,3.0],[1681,33,1.0],[1681,34,1.0],[1681,47,33.0],[1682,1,8.0],[1682,4,27.0],[1682,7,14.0],[1682,10,3.0],[1682,12,3.0],[1682,29,9.0],[1682,30,11.0],[1682,33,24.0],[1682,42,17.0],[1682,44,14.0],[1682,48,6.0],[1682,52,1.0],[1682,54,3.0],[1682,57,14.0],[1682,58,29.0],[1682,60,14.0],[1683,30,10.0],[1683,44,7.0],[1684,18,9.0],[1685,4,2.0],[1685,25,1.0],[1685,29,4.0],[1685,42,17.0],[1685,60,5.0],[1686,6,11.0],[1687,33,5.0],[1688,13,1.0],[1688,26,30.0],[1688,55,27.0],[1689,1,15.0],[1689,4,5.0],[1689,10,8.0],[1689,12,13.0],[1689,22,12.0],[1689,29,4.0],[1689,30,4.0],[1689,42,3.0],[1689,44,70.0],[1689,46,9.0],[1690,1,11.0],[1690,42,20.0],[1691,30,8.0],[1692,1,8.0],[1693,18,14.0],[1694,18,22.0],[1694,38,10.0],[1695,10,19.0],[1695,12,10.0],[1696,4,64.0],[1696,10,5.0],[1696,12,1.0],[1696,29,34.0],[1696,30,41.0],[1696,39,14.0],[1696,60,1.0],[1697,8,2.0],[1697,16,6.0],[1697,34,3.0],[1698,5,14.0],[1698,7,10.0],[1698,21,9.0],[1699,9,2.0],[1699,16,4.0],[1699,41,12.0],[1700,9,3.0],[1700,38,9.0],[1700,52,5.0],[1700,54,8.0],[1701,1,8.0],[1701,4,2.0],[1701,22,3.0],[1701,29,3.0],[1702,7,4.0],[1702,9,15.0],[1702,13,3.0],[1702,16,33.0],[1702,19,19.0],[1702,38,8.0],[1702,41,11.0],[1703,6,6.0],[1703,9,2.0],[1703,13,12.0],[1703,25,9.0],[1703,34,3.0],[1703,35,1.0],[1703,41,6.0],[1704,6,1.0],[1704,9,3.0],[1704,37,5.0],[1704,41,5.0],[1705,34,18.0],[1706,33,13.0],[1706,52,5.0],[1707,2,8.0],[1707,9,1.0],[1707,23,7.0],[1707,32,10.0],[1708,9,2.0],[1708,12,4.0],[1708,41,8.0],[1709,1,2.0],[1709,4,4.0],[1709,30,10.0],[1709,38,2.0],[1709,42,2.0],[1709,45,387.0],[1709,47,174.0],[1709,48,36.0],[1709,49,195.0],[1709,51,172.0],[1709,53,17.0],[1709,56,12.0],[1709,57,8.0],[1709,60,9.0],[1710,16,18.0],[1711,5,18.0],[1711,7,2.0],[1711,8,4.0],[1711,15,38.0],[1711,35,7.0],[1711,38,2.0],[1712,5,28.0],[1712,6,16.0],[1712,7,7.0],[1712,9,38.0],[1712,13,17.0],[1712,15,18.0],[1712,38,1.0],[1712,40,8.0],[1712,41,9.0],[1713,4,1.0],[1713,8,20.0],[1713,30,1.0],[1713,34,7.0],[1713,35,22.0],[1714,1,4.0],[1714,4,5.0],[1714,41,10.0],[1715,14,28.0],[1716,9,23.0],[1717,9,10.0],[1717,16,5.0],[1718,8,9.0],[1718,35,50.0],[1718,38,1.0],[1719,1,2.0],[1719,4,15.0],[1719,7,1.0],[1719,10,21.0],[1719,22,7.0],[1719,29,26.0],[1719,30,13.0],[1719,42,3.0],[1719,52,1.0],[1719,54,5.0],[1719,56,24.0],[1719,57,8.0],[1720,1,20.0],[1720,5,46.0],[1720,7,1.0],[1720,10,2.0],[1720,12,6.0],[1720,13,15.0],[1720,22,5.0],[1720,29,5.0],[1720,38,14.0],[1720,40,17.0],[1720,42,5.0],[1720,52,133.0],[1720,54,377.0],[1720,57,18.0],[1720,60,20.0],[1721,5,14.0],[1721,7,1.0],[1721,15,3.0],[1721,40,15.0],[1722,2,68.0],[1723,29,10.0],[1723,52,1.0],[1723,54,39.0],[1723,55,398.0],[1723,59,13.0],[1724,1,7.0],[1724,30,1.0],[1725,4,11.0],[1725,29,10.0],[1725,30,10.0],[1725,52,2.0],[1725,54,2.0],[1725,56,3.0],[1725,57,9.0],[1725,58,17.0],[1725,60,16.0],[1726,1,1.0],[1726,4,1.0],[1726,8,1.0],[1726,10,1.0],[1726,12,1.0],[1726,13,2.0],[1726,21,3.0],[1726,25,1.0],[1726,42,1.0],[1726,43,4.0],[1727,16,16.0],[1727,39,93.0],[1728,9,11.0],[1729,7,7.0],[1729,13,1.0],[1729,16,2.0],[1729,35,1.0],[1729,39,3.0],[1730,13,5.0],[1730,16,7.0],[1730,18,6.0],[1731,25,9.0],[1731,53,114.0],[1732,13,10.0],[1732,18,15.0],[1732,25,9.0],[1733,1,5.0],[1733,10,5.0],[1733,30,3.0],[1733,48,100.0],[1733,52,20.0],[1733,54,7.0],[1733,57,1.0],[1733,60,1.0],[1734,8,2.0],[1734,34,8.0],[1734,35,4.0],[1735,4,17.0],[1735,29,1.0],[1735,42,4.0],[1736,22,5.0],[1736,33,2.0],[1736,41,9.0],[1736,57,1.0],[1736,60,1.0],[1737,34,8.0],[1738,8,1.0],[1738,19,13.0],[1738,39,1.0],[1739,13,5.0],[1739,16,6.0],[1739,25,11.0],[1740,29,6.0],[1740,54,12.0],[1741,42,10.0],[1742,13,13.0],[1743,0,96.0],[1744,1,1.0],[1744,22,2.0],[1744,42,3.0],[1744,54,4.0],[1745,13,8.0],[1746,5,4.0],[1746,6,1.0],[1746,8,2.0],[1746,13,2.0],[1746,16,2.0],[1746,25,1.0],[1747,5,18.0],[1748,5,4.0],[1748,13,11.0],[1748,40,10.0],[1749,25,6.0],[1749,30,1.0],[1749,39,1.0],[1749,42,2.0],[1749,54,1.0],[1750,6,3.0],[1750,7,1.0],[1750,9,11.0],[1750,18,9.0],[1750,19,6.0],[1750,21,11.0],[1750,25,3.0],[1750,30,1.0],[1750,35,2.0],[1750,38,10.0],[1750,39,3.0],[1750,41,3.0],[1750,52,1.0],[1751,17,28.0],[1752,7,17.0],[1752,13,6.0],[1752,15,12.0],[1752,16,4.0],[1752,25,12.0],[1752,38,14.0],[1752,40,6.0],[1753,1,8.0],[1753,4,4.0],[1753,10,15.0],[1753,12,4.0],[1753,22,2.0],[1753,29,7.0],[1753,30,3.0],[1753,42,9.0],[1753,54,3.0],[1753,60,1.0],[1754,22,3.0],[1754,30,7.0],[1754,42,11.0],[1754,51,772.0],[1754,52,1.0],[1755,10,1.0],[1755,12,15.0],[1755,25,1.0],[1755,40,1.0],[1756,1,21.0],[1756,4,8.0],[1756,7,5.0],[1756,10,24.0],[1756,12,8.0],[1756,22,13.0],[1756,29,7.0],[1756,30,7.0],[1756,33,1.0],[1756,54,2.0],[1756,57,4.0],[1757,28,75.0],[1758,3,72.0],[1758,5,1.0],[1758,12,5.0],[1758,21,7.0],[1758,26,2.0],[1758,28,4.0],[1758,29,1.0],[1758,30,1.0],[1758,32,4.0],[1758,34,4.0],[1758,42,1.0],[1758,45,8.0],[1758,49,36.0],[1758,53,4.0],[1758,57,4.0],[1759,7,5.0],[1759,15,51.0],[1760,6,14.0],[1760,8,20.0],[1760,9,24.0],[1760,16,1.0],[1760,34,5.0],[1760,35,20.0],[1760,41,51.0],[1761,13,11.0],[1762,12,7.0],[1762,22,6.0],[1762,30,5.0],[1762,42,1.0],[1762,57,1.0],[1763,5,5.0],[1763,13,15.0],[1764,4,4.0],[1764,29,3.0],[1764,30,1.0],[1765,10,5.0],[1765,12,45.0],[1765,33,7.0],[1765,37,1.0],[1766,13,20.0],[1767,41,9.0],[1768,1,13.0],[1768,10,8.0],[1769,30,16.0],[1769,54,5.0],[1769,57,2.0],[1770,29,4.0],[1770,30,8.0],[1770,44,6.0],[1771,5,1.0],[1771,15,15.0],[1771,52,3.0],[1772,16,8.0],[1772,29,10.0],[1772,30,14.0],[1772,40,6.0],[1772,42,13.0],[1772,57,2.0],[1773,3,99.0],[1773,5,5.0],[1773,7,8.0],[1773,14,1.0],[1773,15,30.0],[1773,16,3.0],[1773,19,6.0],[1773,21,1.0],[1773,25,3.0],[1773,38,1.0],[1773,40,6.0],[1774,1,4.0],[1774,22,12.0],[1774,29,2.0],[1774,30,3.0],[1774,42,4.0],[1775,33,12.0],[1776,32,78.0],[1776,39,12.0],[1777,25,9.0],[1778,15,2.0],[1778,17,26.0],[1778,18,8.0],[1779,8,1.0],[1779,9,7.0],[1779,35,1.0],[1779,39,8.0],[1779,41,16.0],[1780,1,4.0],[1780,22,3.0],[1780,25,2.0],[1780,42,5.0],[1781,21,46.0],[1782,1,1.0],[1782,4,2.0],[1782,10,4.0],[1782,29,2.0],[1782,30,6.0],[1782,33,4.0],[1782,42,1.0],[1782,47,111.0],[1782,48,7.0],[1782,52,6.0],[1782,54,2.0],[1782,56,34.0],[1783,29,1.0],[1783,33,2.0],[1784,7,5.0],[1784,19,80.0],[1785,38,6.0],[1786,7,4.0],[1787,1,14.0],[1787,4,3.0],[1787,10,15.0],[1787,12,11.0],[1787,22,3.0],[1787,29,6.0],[1787,30,2.0],[1787,33,2.0],[1787,42,15.0],[1787,53,52.0],[1787,54,8.0],[1787,57,2.0],[1787,60,2.0],[1788,6,18.0],[1788,8,67.0],[1788,9,34.0],[1788,13,8.0],[1788,34,51.0],[1788,35,8.0],[1788,39,6.0],[1788,41,21.0],[1789,1,13.0],[1789,22,18.0],[1790,34,8.0],[1791,13,15.0],[1791,25,15.0],[1792,29,15.0],[1793,4,3.0],[1793,29,3.0],[1794,6,21.0],[1794,8,3.0],[1794,9,17.0],[1794,25,19.0],[1794,39,3.0],[1794,41,14.0],[1795,5,3.0],[1795,7,2.0],[1795,8,1.0],[1795,13,3.0],[1795,15,22.0],[1795,18,2.0],[1795,19,11.0],[1795,21,19.0],[1795,26,6.0],[1795,35,1.0],[1795,38,8.0],[1795,39,14.0],[1795,40,7.0],[1796,1,3.0],[1796,4,3.0],[1796,5,4.0],[1796,9,2.0],[1796,19,4.0],[1796,22,2.0],[1796,29,2.0],[1796,30,2.0],[1796,43,248.0],[1796,48,164.0],[1796,52,102.0],[1796,53,32.0],[1796,54,168.0],[1796,56,16.0],[1796,57,9.0],[1796,60,15.0],[1797,18,25.0],[1798,5,2.0],[1798,39,5.0],[1798,46,183.0],[1799,39,33.0],[1800,25,11.0],[1801,37,85.0],[1802,5,1.0],[1802,32,6.0],[1802,34,1.0],[1803,10,1.0],[1803,14,1.0],[1803,21,2.0],[1803,33,1.0],[1803,44,3.0],[1803,50,26.0],[1803,51,66.0],[1803,56,1.0],[1803,57,1.0],[1803,58,14.0],[1804,1,2.0],[1804,4,1.0],[1804,5,24.0],[1804,7,4.0],[1804,10,19.0],[1804,12,3.0],[1804,15,8.0],[1804,29,4.0],[1804,30,3.0],[1804,33,10.0],[1804,42,5.0],[1804,52,7.0],[1804,60,1.0],[1805,4,6.0],[1805,29,4.0],[1805,45,12.0],[1805,47,176.0],[1805,52,10.0],[1805,54,3.0],[1806,1,9.0],[1806,30,1.0],[1806,38,3.0],[1806,39,22.0],[1806,42,1.0],[1807,38,40.0],[1808,7,1.0],[1808,9,1.0],[1808,10,3.0],[1808,12,4.0],[1808,33,1.0],[1809,10,5.0],[1809,12,6.0],[1809,33,9.0],[1810,33,14.0],[1811,16,3.0],[1811,25,1.0],[1811,37,3.0],[1811,39,3.0],[1812,5,35.0],[1812,7,19.0],[1812,15,37.0],[1812,16,73.0],[1813,10,4.0],[1813,30,8.0],[1813,52,37.0],[1813,54,39.0],[1813,57,10.0],[1813,60,18.0],[1814,14,33.0],[1815,31,82.0],[1816,13,41.0],[1817,1,3.0],[1817,4,2.0],[1817,10,8.0],[1817,22,2.0],[1817,25,3.0],[1817,33,2.0],[1817,39,1.0],[1817,42,2.0],[1817,46,10.0],[1817,52,8.0],[1817,54,3.0],[1817,55,4.0],[1818,14,7.0],[1819,8,15.0],[1820,4,6.0],[1820,30,4.0],[1821,1,3.0],[1821,10,1.0],[1821,21,10.0],[1821,28,5.0],[1821,46,3.0],[1822,7,1.0],[1822,20,94.0],[1823,6,19.0],[1824,28,58.0],[1825,34,5.0],[1825,42,1.0],[1825,44,153.0],[1826,10,22.0],[1826,12,23.0],[1826,33,27.0],[1827,5,7.0],[1827,7,1.0],[1827,15,12.0],[1827,40,5.0],[1828,6,16.0],[1828,9,24.0],[1828,37,12.0],[1829,1,3.0],[1829,4,6.0],[1829,6,2.0],[1829,10,7.0],[1829,12,7.0],[1829,13,3.0],[1829,16,9.0],[1829,22,11.0],[1829,25,1.0],[1829,29,2.0],[1829,30,5.0],[1829,33,8.0],[1829,40,1.0],[1829,42,10.0],[1829,52,8.0],[1829,54,1.0],[1829,57,5.0],[1829,60,1.0],[1830,14,4.0],[1830,19,11.0],[1831,5,54.0],[1831,7,20.0],[1832,8,17.0],[1832,34,20.0],[1832,35,26.0],[1833,1,9.0],[1833,4,3.0],[1833,22,6.0],[1833,29,6.0],[1833,42,4.0],[1834,4,9.0],[1834,10,1.0],[1834,12,1.0],[1834,22,7.0],[1835,1,1.0],[1835,2,12.0],[1835,13,2.0],[1835,30,3.0],[1835,34,1.0],[1835,39,8.0],[1836,26,47.0],[1837,18,7.0],[1838,8,4.0],[1838,13,8.0],[1838,18,8.0],[1839,25,9.0],[1840,1,1.0],[1840,4,1.0],[1840,7,1.0],[1840,15,30.0],[1840,22,2.0],[1840,30,1.0],[1840,33,1.0],[1840,40,2.0],[1840,42,1.0],[1841,7,5.0],[1841,19,16.0],[1842,34,1.0],[1842,35,5.0],[1843,9,10.0],[1844,15,10.0],[1844,40,15.0],[1845,19,41.0],[1845,38,12.0],[1846,1,4.0],[1846,10,18.0],[1846,30,1.0],[1846,33,9.0],[1846,42,1.0],[1846,57,2.0],[1847,1,2.0],[1847,25,11.0],[1847,29,2.0],[1847,57,1.0],[1848,9,3.0],[1848,22,3.0],[1848,42,4.0],[1849,8,3.0],[1849,16,29.0],[1849,18,11.0],[1849,25,5.0],[1849,34,1.0],[1849,35,2.0],[1850,4,1.0],[1850,29,2.0],[1851,14,18.0],[1852,13,9.0],[1852,16,3.0],[1852,35,7.0],[1853,9,36.0],[1853,16,11.0],[1853,25,21.0],[1854,34,8.0],[1855,28,4.0],[1855,36,1.0],[1856,1,14.0],[1856,22,8.0],[1857,13,8.0],[1857,16,8.0],[1858,16,1.0],[1858,21,9.0],[1859,37,7.0],[1859,53,7.0],[1860,1,4.0],[1860,33,4.0],[1861,4,2.0],[1861,29,24.0],[1862,1,3.0],[1862,4,1.0],[1862,5,1.0],[1862,7,4.0],[1862,13,1.0],[1862,21,8.0],[1862,25,4.0],[1862,29,1.0],[1862,34,1.0],[1863,19,16.0],[1864,5,38.0],[1864,7,17.0],[1864,15,5.0],[1864,40,13.0],[1864,54,14.0],[1865,4,2.0],[1865,29,8.0],[1865,30,10.0],[1865,42,1.0],[1865,52,29.0],[1865,54,43.0],[1865,55,22.0],[1865,56,7.0],[1865,57,7.0],[1865,58,249.0],[1865,60,22.0],[1866,41,15.0],[1867,39,5.0],[1868,15,12.0],[1868,40,13.0],[1869,28,16.0],[1869,37,7.0],[1870,19,25.0],[1871,15,6.0],[1871,29,6.0],[1871,42,1.0],[1872,22,3.0],[1872,29,8.0],[1872,30,10.0],[1872,47,12.0],[1872,60,1.0],[1873,15,47.0],[1874,1,3.0],[1874,6,4.0],[1874,7,2.0],[1874,9,5.0],[1874,13,5.0],[1874,22,9.0],[1874,29,1.0],[1874,35,2.0],[1874,42,3.0],[1874,43,103.0],[1874,46,4.0],[1874,49,5.0],[1874,50,6.0],[1874,51,3.0],[1874,53,6.0],[1874,58,23.0],[1875,5,2.0],[1875,20,11.0],[1875,22,1.0],[1875,32,1.0],[1875,40,1.0],[1876,1,6.0],[1876,4,6.0],[1876,22,3.0],[1876,29,2.0],[1876,30,4.0],[1876,42,9.0],[1876,52,6.0],[1876,54,4.0],[1877,7,24.0],[1878,1,15.0],[1878,22,5.0],[1878,29,2.0],[1878,30,3.0],[1878,42,12.0],[1878,52,4.0],[1878,54,13.0],[1878,55,9.0],[1878,57,12.0],[1878,60,33.0],[1879,5,14.0],[1879,15,3.0],[1879,40,5.0],[1880,15,21.0],[1881,28,30.0],[1881,33,1.0],[1881,54,4.0],[1882,1,5.0],[1882,5,1.0],[1882,12,1.0],[1882,30,1.0],[1883,21,72.0],[1884,4,4.0],[1884,9,1.0],[1884,13,1.0],[1884,18,2.0],[1884,25,3.0],[1884,29,4.0],[1884,30,5.0],[1884,34,2.0],[1884,35,1.0],[1884,38,7.0],[1884,39,2.0],[1884,52,1.0],[1884,54,1.0],[1885,34,8.0],[1886,12,2.0],[1886,52,1.0],[1886,54,4.0],[1886,60,2.0],[1887,7,15.0],[1887,15,25.0],[1888,4,2.0],[1888,12,1.0],[1888,40,6.0],[1889,5,12.0],[1889,7,12.0],[1889,15,13.0],[1889,29,1.0],[1889,38,1.0],[1889,40,14.0],[1890,1,13.0],[1890,22,13.0],[1890,42,5.0],[1891,12,8.0],[1891,29,4.0],[1891,42,5.0],[1892,10,2.0],[1892,12,7.0],[1892,33,10.0],[1893,6,16.0],[1893,9,5.0],[1893,14,34.0],[1893,38,1.0],[1894,1,4.0],[1895,9,15.0],[1895,41,22.0],[1896,4,1.0],[1896,12,3.0],[1896,30,1.0],[1896,33,11.0],[1896,45,120.0],[1896,52,1.0],[1896,54,7.0],[1896,60,1.0],[1897,9,9.0],[1898,5,1.0],[1898,38,22.0],[1898,40,4.0],[1898,44,2.0],[1898,53,141.0],[1899,16,8.0],[1900,1,6.0],[1900,4,17.0],[1900,18,4.0],[1900,22,14.0],[1900,29,31.0],[1900,30,16.0],[1900,38,3.0],[1900,42,13.0],[1900,55,7.0],[1900,57,7.0],[1900,60,16.0],[1901,1,3.0],[1901,4,2.0],[1901,22,3.0],[1901,30,1.0],[1901,33,1.0],[1901,55,14.0],[1901,57,1.0],[1902,40,6.0],[1903,16,29.0],[1903,18,6.0],[1903,25,6.0],[1904,13,19.0],[1904,41,3.0],[1905,4,2.0],[1905,9,2.0],[1905,25,4.0],[1905,40,12.0],[1906,5,4.0],[1906,25,2.0],[1906,34,1.0],[1906,40,12.0],[1907,22,6.0],[1907,42,10.0],[1907,54,6.0],[1908,13,10.0],[1909,8,5.0],[1909,16,2.0],[1909,34,2.0],[1909,39,3.0],[1909,41,1.0],[1909,57,1.0],[1910,7,2.0],[1910,15,7.0],[1910,40,3.0],[1911,2,39.0],[1911,38,1.0],[1912,13,7.0],[1913,14,4.0],[1913,15,5.0],[1914,6,7.0],[1914,9,15.0],[1915,7,9.0],[1916,1,4.0],[1916,22,1.0],[1916,42,3.0],[1917,4,9.0],[1917,10,18.0],[1917,12,4.0],[1917,22,1.0],[1917,29,5.0],[1917,33,15.0],[1917,52,11.0],[1917,54,48.0],[1917,60,1.0],[1918,1,7.0],[1918,4,1.0],[1918,5,2.0],[1918,7,19.0],[1918,22,3.0],[1918,29,5.0],[1918,40,3.0],[1918,57,2.0],[1919,1,6.0],[1919,4,3.0],[1919,10,20.0],[1919,25,8.0],[1919,40,17.0],[1919,42,5.0],[1920,5,11.0],[1920,8,4.0],[1920,15,10.0],[1920,22,9.0],[1920,34,12.0],[1920,35,7.0],[1920,42,11.0],[1920,57,6.0],[1921,16,3.0],[1921,21,12.0],[1921,36,56.0],[1921,49,36.0],[1922,19,9.0],[1922,21,50.0],[1923,1,5.0],[1923,4,3.0],[1924,5,4.0],[1924,7,10.0],[1924,15,22.0],[1924,38,1.0],[1924,40,23.0],[1925,7,1.0],[1925,15,2.0],[1925,25,1.0],[1925,36,23.0],[1925,38,1.0],[1925,39,2.0],[1925,40,5.0],[1926,13,4.0],[1926,22,1.0],[1926,29,4.0],[1926,42,3.0],[1926,54,2.0],[1926,56,14.0],[1927,4,13.0],[1927,53,5.0],[1927,58,577.0],[1928,1,22.0],[1928,42,2.0],[1928,54,5.0],[1929,16,23.0],[1929,25,7.0],[1929,29,3.0],[1929,32,10.0],[1930,6,8.0],[1930,16,7.0],[1930,18,2.0],[1930,25,3.0],[1930,35,7.0],[1931,1,19.0],[1931,4,17.0],[1931,12,1.0],[1931,22,12.0],[1931,29,24.0],[1931,30,8.0],[1931,33,11.0],[1931,42,5.0],[1931,47,2.0],[1931,52,7.0],[1931,54,6.0],[1931,57,6.0],[1931,60,9.0],[1932,0,17.0],[1932,8,1.0],[1932,26,3.0],[1932,38,3.0],[1933,4,4.0],[1934,39,6.0],[1935,6,9.0],[1935,18,14.0],[1936,25,14.0],[1937,4,1.0],[1937,6,1.0],[1937,7,15.0],[1937,8,17.0],[1937,9,14.0],[1937,34,9.0],[1937,35,38.0],[1937,52,3.0],[1938,15,1.0],[1938,25,2.0],[1938,38,1.0],[1938,40,5.0],[1938,43,5.0],[1939,4,11.0],[1940,5,26.0],[1940,7,20.0],[1940,40,7.0],[1941,1,6.0],[1941,4,25.0],[1941,7,11.0],[1941,40,8.0],[1942,9,14.0],[1943,35,13.0],[1944,39,7.0],[1945,34,5.0],[1945,35,2.0],[1945,40,14.0],[1946,1,9.0],[1946,30,2.0],[1946,43,37.0],[1946,44,10.0],[1946,59,12.0],[1947,1,11.0],[1947,4,1.0],[1947,6,3.0],[1947,9,5.0],[1947,52,2.0],[1948,6,8.0],[1948,8,2.0],[1948,9,1.0],[1948,13,2.0],[1948,16,35.0],[1948,18,6.0],[1948,32,13.0],[1948,34,6.0],[1948,35,2.0],[1948,39,2.0],[1948,40,1.0],[1948,41,6.0],[1949,1,3.0],[1949,4,1.0],[1949,42,3.0],[1949,57,9.0],[1950,26,6.0],[1951,7,7.0],[1952,22,9.0],[1953,13,1.0],[1953,14,2.0],[1953,16,1.0],[1953,17,1.0],[1953,22,1.0],[1953,34,2.0],[1953,38,2.0],[1953,39,3.0],[1953,43,5.0],[1954,28,7.0],[1954,32,3.0],[1954,37,4.0],[1954,52,1.0],[1954,60,1.0],[1955,9,21.0],[1955,39,14.0],[1956,29,1.0],[1956,57,11.0],[1956,60,1.0],[1957,35,9.0],[1958,13,15.0],[1959,1,25.0],[1959,22,23.0],[1959,29,2.0],[1959,30,4.0],[1959,42,7.0],[1960,13,33.0],[1961,4,1.0],[1961,29,2.0],[1961,30,1.0],[1961,48,75.0],[1961,57,2.0],[1962,30,1.0],[1962,54,3.0],[1963,5,3.0],[1963,15,11.0],[1964,4,2.0],[1964,22,11.0],[1964,29,3.0],[1964,30,7.0],[1964,33,6.0],[1964,42,4.0],[1964,57,3.0],[1964,60,3.0],[1965,38,4.0],[1966,6,1.0],[1966,8,4.0],[1966,9,2.0],[1966,16,9.0],[1966,34,9.0],[1966,35,22.0],[1966,41,5.0],[1967,1,1.0],[1967,54,3.0],[1968,1,3.0],[1968,22,3.0],[1969,7,5.0],[1969,9,7.0],[1969,29,1.0],[1970,9,11.0],[1970,41,7.0],[1970,52,8.0],[1970,54,12.0],[1971,22,8.0],[1971,42,9.0],[1972,17,24.0],[1973,1,1.0],[1973,2,23.0],[1973,9,2.0],[1973,13,10.0],[1973,16,5.0],[1973,21,1.0],[1973,26,2.0],[1973,28,3.0],[1973,29,2.0],[1973,42,3.0],[1973,43,49.0],[1973,46,3.0],[1973,57,1.0],[1974,39,7.0],[1975,13,9.0],[1975,16,5.0],[1975,25,5.0],[1976,34,5.0],[1977,37,67.0],[1978,25,24.0],[1979,1,3.0],[1979,16,12.0],[1979,29,4.0],[1979,30,3.0],[1979,35,5.0],[1979,42,5.0],[1979,52,3.0],[1979,57,7.0],[1979,60,7.0],[1980,8,1.0],[1980,38,3.0],[1981,2,1.0],[1981,17,1.0],[1981,32,2.0],[1981,37,2.0],[1982,1,8.0],[1982,4,1.0],[1982,25,17.0],[1982,26,10.0],[1982,33,2.0],[1982,34,4.0],[1982,42,1.0],[1982,43,22.0],[1982,54,8.0],[1983,6,17.0],[1984,4,7.0],[1984,22,3.0],[1984,29,1.0],[1984,30,6.0],[1984,33,3.0],[1985,1,3.0],[1985,4,1.0],[1985,12,1.0],[1985,18,3.0],[1985,22,4.0],[1985,29,1.0],[1985,32,10.0],[1985,33,1.0],[1985,42,2.0],[1986,1,2.0],[1986,29,2.0],[1986,57,5.0],[1987,6,4.0],[1987,35,7.0],[1988,10,3.0],[1988,12,3.0],[1988,13,4.0],[1988,16,3.0],[1988,33,15.0],[1988,34,1.0],[1988,38,1.0],[1988,43,1.0],[1988,45,88.0],[1988,46,2.0],[1988,51,2.0],[1988,52,5.0],[1988,54,1.0],[1989,4,11.0],[1989,12,5.0],[1989,30,6.0],[1989,52,1.0],[1989,54,2.0],[1990,15,11.0],[1991,4,4.0],[1991,30,5.0],[1992,37,19.0],[1993,7,2.0],[1993,9,6.0],[1993,34,5.0],[1993,38,6.0],[1993,39,8.0],[1993,57,6.0],[1994,13,17.0],[1995,6,1.0],[1995,8,1.0],[1995,9,9.0],[1995,16,3.0],[1995,35,1.0],[1995,39,2.0],[1995,41,6.0],[1995,57,10.0],[1995,60,30.0],[1996,8,1.0],[1996,36,41.0],[1997,10,4.0],[1997,12,21.0],[1997,22,4.0],[1997,33,6.0],[1998,12,1.0],[1998,13,6.0],[1998,34,2.0],[1998,35,5.0],[1998,41,7.0],[1999,4,23.0],[1999,22,1.0],[1999,29,6.0],[1999,30,5.0],[1999,42,1.0],[2000,40,30.0],[2001,39,4.0],[2001,40,2.0],[2001,57,1.0],[2002,12,4.0],[2002,22,6.0],[2002,29,3.0],[2002,42,6.0],[2002,43,9.0],[2002,48,56.0],[2002,49,76.0],[2003,17,16.0],[2003,35,1.0],[2003,41,11.0],[2004,4,1.0],[2004,42,27.0],[2005,8,10.0],[2005,34,6.0],[2005,39,16.0],[2006,7,13.0],[2007,30,1.0],[2007,45,133.0],[2007,58,227.0],[2008,21,38.0],[2009,5,23.0],[2010,5,2.0],[2010,8,1.0],[2010,12,1.0],[2010,22,2.0],[2010,36,28.0],[2010,37,7.0],[2010,40,2.0],[2011,10,14.0],[2011,22,6.0],[2011,29,4.0],[2011,43,5.0],[2011,44,490.0],[2011,45,114.0],[2011,53,13.0],[2012,1,16.0],[2012,29,3.0],[2012,30,2.0],[2013,4,3.0],[2013,5,8.0],[2014,7,14.0],[2014,11,1.0],[2014,15,26.0],[2014,40,16.0],[2014,42,6.0],[2014,57,27.0],[2014,60,1.0],[2015,16,6.0],[2015,17,25.0],[2015,26,19.0],[2016,9,7.0],[2016,10,2.0],[2016,12,1.0],[2016,29,1.0],[2016,30,2.0],[2016,41,4.0],[2016,42,1.0],[2016,60,2.0],[2017,35,1.0],[2017,37,21.0],[2018,33,17.0],[2019,1,1.0],[2019,8,2.0],[2019,9,2.0],[2019,15,2.0],[2019,33,1.0],[2019,39,2.0],[2019,40,4.0],[2020,10,3.0],[2020,12,4.0],[2020,33,5.0],[2021,1,6.0],[2021,22,2.0],[2021,29,3.0],[2021,42,21.0],[2021,56,15.0],[2022,10,4.0],[2022,33,5.0],[2022,42,3.0],[2022,60,1.0],[2023,6,14.0],[2023,9,51.0],[2023,41,2.0],[2024,38,10.0],[2025,1,1.0],[2025,4,8.0],[2025,10,2.0],[2025,12,3.0],[2025,18,5.0],[2025,22,5.0],[2025,29,3.0],[2025,30,12.0],[2025,42,3.0],[2025,52,23.0],[2025,53,4.0],[2025,54,12.0],[2025,56,68.0],[2025,57,1.0],[2025,60,2.0],[2026,0,21.0],[2026,2,3.0],[2026,8,1.0],[2026,9,2.0],[2026,28,3.0],[2026,32,4.0],[2026,38,1.0],[2026,39,1.0],[2026,55,2.0],[2027,25,1.0],[2027,35,9.0],[2028,1,14.0],[2028,22,17.0],[2028,42,1.0],[2029,38,19.0],[2030,1,2.0],[2030,39,10.0],[2030,42,2.0],[2030,57,3.0],[2031,13,3.0],[2031,16,15.0],[2031,18,1.0],[2031,25,6.0],[2032,5,5.0],[2032,6,2.0],[2032,9,7.0],[2032,12,9.0],[2032,13,7.0],[2032,15,8.0],[2032,16,4.0],[2032,30,3.0],[2032,38,4.0],[2032,40,2.0],[2033,7,1.0],[2033,22,2.0],[2033,42,6.0],[2034,13,31.0],[2035,26,24.0],[2035,35,4.0],[2036,5,5.0],[2037,22,7.0],[2037,30,1.0],[2037,45,61.0],[2037,48,1.0],[2037,53,39.0],[2037,57,2.0],[2038,5,3.0],[2038,8,1.0],[2038,9,2.0],[2038,21,5.0],[2038,40,2.0],[2039,1,1.0],[2039,4,5.0],[2039,8,2.0],[2039,12,1.0],[2039,13,5.0],[2039,18,1.0],[2039,22,2.0],[2039,29,2.0],[2039,30,3.0],[2039,33,2.0],[2039,38,2.0],[2039,39,2.0],[2039,42,1.0],[2039,49,114.0],[2039,52,12.0],[2039,54,3.0],[2039,55,7.0],[2039,60,1.0],[2040,5,9.0],[2040,7,2.0],[2040,41,10.0],[2041,4,6.0],[2041,29,1.0],[2041,30,2.0],[2042,4,3.0],[2042,29,14.0],[2042,30,1.0],[2042,57,1.0],[2042,60,1.0],[2043,7,8.0],[2043,13,3.0],[2043,52,8.0],[2043,54,16.0],[2044,30,8.0],[2044,60,1.0],[2045,4,3.0],[2045,10,4.0],[2045,29,10.0],[2045,30,16.0],[2045,52,2.0],[2045,60,6.0],[2046,5,5.0],[2046,15,3.0],[2046,35,4.0],[2046,38,2.0],[2046,39,2.0],[2047,10,21.0],[2047,33,1.0],[2048,41,11.0],[2049,18,6.0],[2049,21,23.0],[2050,5,1.0],[2050,14,25.0],[2050,18,1.0],[2051,7,10.0],[2051,29,1.0],[2052,25,9.0],[2053,19,20.0],[2054,6,2.0],[2054,13,13.0],[2054,16,8.0],[2054,34,2.0],[2055,23,8.0],[2056,38,12.0],[2057,6,8.0],[2057,38,3.0],[2058,1,5.0],[2058,12,2.0],[2058,29,6.0],[2058,39,9.0],[2058,43,1.0],[2058,53,7.0],[2059,1,2.0],[2059,2,1.0],[2059,9,2.0],[2059,13,1.0],[2059,17,5.0],[2059,19,1.0],[2059,21,6.0],[2059,25,1.0],[2059,26,12.0],[2059,28,3.0],[2059,33,4.0],[2059,36,8.0],[2059,38,1.0],[2059,40,1.0],[2059,43,15.0],[2059,48,23.0],[2059,49,93.0],[2059,54,1.0],[2059,57,2.0],[2059,59,8.0],[2060,25,10.0],[2060,35,1.0],[2061,37,19.0],[2062,15,5.0],[2062,29,3.0],[2063,5,8.0],[2063,7,9.0],[2063,15,16.0],[2063,21,4.0],[2063,38,1.0],[2064,1,8.0],[2064,4,2.0],[2064,12,2.0],[2064,42,2.0],[2064,43,32.0],[2064,45,156.0],[2064,47,52.0],[2064,49,109.0],[2064,54,1.0],[2064,55,6.0],[2064,57,11.0],[2064,60,5.0],[2065,1,5.0],[2066,8,14.0],[2066,34,25.0],[2066,35,3.0],[2067,1,1.0],[2067,4,4.0],[2067,5,17.0],[2067,15,11.0],[2067,22,2.0],[2067,29,3.0],[2067,30,5.0],[2067,35,1.0],[2067,42,2.0],[2067,48,1.0],[2067,53,13.0],[2067,54,2.0],[2067,57,11.0],[2067,60,8.0],[2068,15,12.0],[2069,9,3.0],[2069,13,4.0],[2069,17,33.0],[2069,25,1.0],[2069,26,4.0],[2069,38,1.0],[2070,34,16.0],[2071,5,5.0],[2072,5,8.0],[2072,7,2.0],[2072,40,1.0],[2072,55,2.0],[2073,4,1.0],[2073,10,8.0],[2073,12,3.0],[2073,54,15.0],[2073,60,1.0],[2074,22,2.0],[2074,33,10.0],[2074,45,98.0],[2074,51,81.0],[2075,32,9.0],[2075,38,1.0],[2076,19,40.0],[2077,1,1.0],[2077,30,2.0],[2077,45,7.0],[2077,48,5.0],[2077,52,1.0],[2077,53,18.0],[2077,60,1.0],[2078,7,9.0],[2078,30,1.0],[2078,60,2.0],[2079,7,12.0],[2080,13,4.0],[2080,15,18.0],[2081,34,16.0],[2082,6,5.0],[2082,8,5.0],[2082,35,1.0],[2082,41,11.0],[2083,4,1.0],[2083,33,7.0],[2083,45,3.0],[2084,29,6.0],[2084,30,13.0],[2084,54,3.0],[2085,22,6.0],[2085,42,39.0],[2086,21,24.0],[2087,26,48.0],[2088,4,1.0],[2088,10,12.0],[2088,12,13.0],[2088,29,1.0],[2088,30,2.0],[2088,33,43.0],[2088,52,1.0],[2088,57,25.0],[2088,60,17.0],[2089,21,24.0],[2090,5,4.0],[2090,7,2.0],[2091,4,11.0],[2091,30,9.0],[2092,16,5.0],[2092,25,6.0],[2093,1,28.0],[2093,4,7.0],[2093,22,31.0],[2093,29,13.0],[2093,30,4.0],[2093,42,3.0],[2093,54,5.0],[2093,60,2.0],[2094,1,8.0],[2094,42,17.0],[2095,1,3.0],[2095,5,4.0],[2095,7,5.0],[2095,15,2.0],[2096,10,1.0],[2096,30,5.0],[2096,42,7.0],[2096,52,1.0],[2096,54,2.0],[2097,2,5.0],[2097,16,1.0],[2097,32,3.0],[2097,45,3.0],[2097,47,4.0],[2098,7,1.0],[2098,8,20.0],[2098,15,4.0],[2099,4,8.0],[2099,50,1128.0],[2099,51,430.0],[2100,8,1.0],[2100,17,4.0],[2100,25,3.0],[2100,26,2.0],[2100,34,1.0],[2100,37,2.0],[2101,4,17.0],[2101,29,16.0],[2101,30,4.0],[2101,52,1.0],[2101,57,2.0],[2101,60,4.0],[2102,35,8.0],[2103,1,2.0],[2103,4,10.0],[2103,22,5.0],[2103,29,3.0],[2103,30,4.0],[2103,60,1.0],[2104,8,37.0],[2104,41,14.0],[2105,9,2.0],[2105,13,15.0],[2106,14,41.0],[2107,4,1.0],[2107,30,11.0],[2108,8,9.0],[2109,5,5.0],[2109,7,1.0],[2109,8,6.0],[2109,15,3.0],[2109,17,9.0],[2109,18,3.0],[2109,34,6.0],[2110,1,5.0],[2110,4,2.0],[2110,10,6.0],[2110,22,1.0],[2110,42,4.0],[2110,52,4.0],[2110,54,2.0],[2110,56,14.0],[2111,22,2.0],[2111,29,1.0],[2111,33,12.0],[2112,26,21.0],[2113,14,20.0],[2113,29,1.0],[2113,33,5.0],[2114,6,13.0],[2115,38,4.0],[2115,58,20.0],[2116,10,2.0],[2116,12,2.0],[2116,33,1.0],[2116,38,28.0],[2117,1,10.0],[2117,22,1.0],[2117,42,5.0],[2118,21,32.0],[2118,41,5.0],[2119,38,29.0],[2120,5,11.0],[2120,7,7.0],[2120,30,2.0],[2121,25,12.0],[2121,41,2.0],[2122,29,2.0],[2122,30,4.0],[2123,14,38.0],[2123,41,5.0],[2124,7,7.0],[2124,13,19.0],[2124,25,7.0],[2124,38,27.0],[2125,10,7.0],[2126,9,7.0],[2126,18,3.0],[2127,5,2.0],[2127,29,2.0],[2128,13,14.0],[2129,1,12.0],[2129,43,1.0],[2129,45,45.0],[2129,47,2.0],[2129,51,240.0],[2129,53,8.0],[2129,54,2.0],[2130,22,12.0],[2130,52,3.0],[2130,54,12.0],[2131,6,13.0],[2131,9,4.0],[2132,33,1.0],[2132,42,8.0],[2133,13,18.0],[2133,16,14.0],[2133,25,7.0],[2134,1,1.0],[2134,4,1.0],[2134,7,1.0],[2134,12,1.0],[2134,22,1.0],[2134,30,1.0],[2134,43,20.0],[2134,57,2.0],[2135,2,30.0],[2135,11,1.0],[2135,28,26.0],[2136,5,7.0],[2136,15,22.0],[2136,25,9.0],[2137,2,17.0],[2137,4,2.0],[2137,6,2.0],[2137,8,1.0],[2137,9,1.0],[2137,18,3.0],[2137,21,8.0],[2137,26,19.0],[2137,28,7.0],[2137,29,3.0],[2137,32,2.0],[2137,49,120.0],[2138,25,5.0],[2138,33,12.0],[2138,52,1.0],[2138,54,3.0],[2138,57,9.0],[2138,60,4.0],[2139,6,2.0],[2139,8,9.0],[2139,32,60.0],[2139,34,13.0],[2139,41,4.0],[2140,8,16.0],[2140,9,8.0],[2140,34,35.0],[2140,35,10.0],[2140,39,3.0],[2140,42,3.0],[2140,43,33.0],[2140,57,3.0],[2141,39,1.0],[2141,42,8.0],[2142,33,22.0],[2143,1,10.0],[2143,5,3.0],[2143,6,3.0],[2143,8,14.0],[2143,9,7.0],[2143,13,7.0],[2143,18,1.0],[2143,22,4.0],[2143,25,4.0],[2143,29,1.0],[2143,33,2.0],[2143,34,3.0],[2143,35,2.0],[2143,39,1.0],[2143,42,8.0],[2143,52,1.0],[2143,54,5.0],[2143,56,37.0],[2143,57,9.0],[2143,60,5.0],[2144,7,20.0],[2145,1,3.0],[2145,22,1.0],[2145,42,3.0],[2145,57,6.0],[2146,5,7.0],[2146,7,3.0],[2146,9,9.0],[2146,15,23.0],[2146,18,7.0],[2146,35,3.0],[2147,7,5.0],[2147,19,26.0],[2148,1,2.0],[2148,42,8.0],[2149,12,3.0],[2149,19,12.0],[2149,29,1.0],[2149,37,6.0],[2149,42,3.0],[2150,5,4.0],[2150,9,1.0],[2150,26,7.0],[2150,40,14.0],[2151,5,7.0],[2151,6,9.0],[2151,8,1.0],[2151,9,5.0],[2151,10,6.0],[2151,13,15.0],[2151,22,6.0],[2151,30,13.0],[2151,34,21.0],[2151,35,2.0],[2151,41,14.0],[2151,42,1.0],[2151,52,7.0],[2151,53,27.0],[2151,54,2.0],[2152,13,11.0],[2153,26,8.0],[2153,30,1.0],[2153,48,4.0],[2154,30,5.0],[2154,38,24.0],[2154,52,2.0],[2154,54,10.0],[2154,55,57.0],[2155,1,1.0],[2155,4,2.0],[2155,9,1.0],[2155,10,5.0],[2155,12,1.0],[2155,16,1.0],[2155,22,1.0],[2155,25,1.0],[2155,30,1.0],[2155,33,3.0],[2155,40,2.0],[2155,49,1.0],[2155,54,1.0],[2155,56,3.0],[2155,57,3.0],[2155,60,1.0],[2156,41,8.0],[2157,34,8.0],[2157,35,31.0],[2158,25,8.0],[2158,38,6.0],[2159,1,6.0],[2159,4,2.0],[2159,52,2.0],[2160,21,40.0],[2161,16,5.0],[2161,35,29.0],[2162,1,5.0],[2162,22,3.0],[2162,33,5.0],[2162,43,46.0],[2162,54,2.0],[2162,56,21.0],[2162,60,1.0],[2163,15,14.0],[2164,28,48.0],[2165,9,19.0],[2166,4,3.0],[2166,13,34.0],[2166,57,1.0],[2166,60,3.0],[2167,9,4.0],[2167,35,4.0],[2167,39,2.0],[2168,38,8.0],[2169,12,1.0],[2169,29,2.0],[2169,34,1.0],[2169,45,6.0],[2170,41,22.0],[2171,34,7.0],[2172,9,6.0],[2172,10,1.0],[2172,16,16.0],[2172,18,12.0],[2172,33,3.0],[2172,41,5.0],[2173,41,4.0],[2174,29,9.0],[2174,30,6.0],[2175,4,5.0],[2175,40,9.0],[2175,52,2.0],[2176,18,15.0],[2177,17,23.0],[2178,28,28.0],[2179,28,60.0],[2180,6,6.0],[2180,9,27.0],[2181,38,46.0],[2182,9,22.0],[2183,5,4.0],[2183,7,2.0],[2183,15,3.0],[2184,16,12.0],[2184,25,15.0],[2185,5,6.0],[2185,7,5.0],[2185,15,1.0],[2185,19,1.0],[2185,34,1.0],[2185,40,2.0],[2186,1,3.0],[2186,22,3.0],[2186,42,1.0],[2187,4,5.0],[2188,13,10.0],[2188,16,21.0],[2188,18,2.0],[2188,25,5.0],[2189,9,15.0],[2189,29,6.0],[2189,30,2.0],[2189,34,2.0],[2190,36,83.0],[2190,37,38.0],[2191,10,18.0],[2191,12,5.0],[2191,33,4.0],[2192,7,23.0],[2193,25,7.0],[2193,36,1.0],[2194,4,2.0],[2194,52,1.0],[2194,54,7.0],[2195,1,4.0],[2195,4,17.0],[2195,22,25.0],[2195,29,11.0],[2195,30,2.0],[2195,42,15.0],[2195,57,5.0],[2195,60,1.0],[2196,2,9.0],[2196,4,1.0],[2196,6,6.0],[2196,18,1.0],[2196,26,2.0],[2196,28,9.0],[2196,29,2.0],[2196,30,1.0],[2196,39,16.0],[2196,60,3.0],[2197,1,3.0],[2197,10,19.0],[2197,12,5.0],[2197,13,14.0],[2197,25,2.0],[2198,13,55.0],[2198,16,12.0],[2198,25,11.0],[2198,29,1.0],[2198,52,3.0],[2198,54,1.0],[2199,9,4.0],[2199,13,31.0],[2200,7,13.0],[2200,15,2.0],[2200,34,2.0],[2200,41,3.0],[2200,43,9.0],[2201,12,3.0],[2202,25,8.0],[2203,16,13.0],[2204,29,1.0],[2204,30,2.0],[2204,47,84.0],[2204,54,1.0],[2205,4,3.0],[2205,30,1.0],[2206,34,2.0],[2206,39,25.0],[2207,1,4.0],[2207,42,3.0],[2208,1,2.0],[2208,5,4.0],[2208,17,46.0],[2208,34,2.0],[2209,0,1.0],[2209,2,1.0],[2209,8,3.0],[2209,17,2.0],[2209,18,1.0],[2209,19,3.0],[2209,24,6.0],[2209,27,2.0],[2209,28,3.0],[2209,31,1.0],[2209,37,1.0],[2209,39,4.0],[2210,1,4.0],[2210,12,9.0],[2210,29,8.0],[2210,30,1.0],[2210,33,7.0],[2210,40,15.0],[2210,42,7.0],[2210,52,4.0],[2210,54,5.0],[2210,57,5.0],[2210,60,1.0],[2211,1,3.0],[2211,4,1.0],[2211,10,5.0],[2211,12,3.0],[2211,29,3.0],[2211,30,3.0],[2211,42,1.0],[2211,53,2.0],[2211,60,1.0],[2212,41,7.0],[2213,8,6.0],[2213,9,5.0],[2213,13,6.0],[2213,16,6.0],[2213,34,5.0],[2213,35,2.0],[2214,40,13.0],[2215,39,14.0],[2216,28,23.0],[2217,5,5.0],[2217,7,13.0],[2217,9,1.0],[2217,15,14.0],[2217,25,7.0],[2217,38,11.0],[2218,1,1.0],[2218,4,1.0],[2218,22,1.0],[2218,33,9.0],[2218,52,3.0],[2218,54,5.0],[2219,6,1.0],[2219,16,1.0],[2219,17,6.0],[2219,21,2.0],[2220,40,22.0],[2221,18,66.0],[2222,5,2.0],[2222,7,1.0],[2222,10,3.0],[2222,12,10.0],[2222,33,1.0],[2222,40,3.0],[2223,29,2.0],[2223,30,2.0],[2224,6,7.0],[2224,9,3.0],[2225,6,4.0],[2225,13,3.0],[2226,1,4.0],[2226,10,14.0],[2226,12,7.0],[2226,22,5.0],[2226,29,1.0],[2226,33,11.0],[2226,42,3.0],[2226,43,25.0],[2226,45,27.0],[2226,51,8.0],[2226,52,30.0],[2226,54,50.0],[2226,60,3.0],[2227,1,10.0],[2228,7,2.0],[2229,19,13.0],[2229,57,15.0],[2230,10,3.0],[2231,8,10.0],[2231,16,3.0],[2231,34,10.0],[2231,35,7.0],[2231,38,1.0],[2231,41,22.0],[2232,7,6.0],[2232,22,2.0],[2232,38,6.0],[2233,10,11.0],[2234,4,2.0],[2234,5,2.0],[2234,7,12.0],[2234,16,20.0],[2235,18,4.0],[2236,15,11.0],[2237,9,3.0],[2237,26,1.0],[2237,29,1.0],[2237,41,3.0],[2238,30,2.0],[2238,57,219.0],[2238,60,24.0],[2239,5,7.0],[2239,38,2.0],[2240,17,17.0],[2240,33,6.0],[2240,57,3.0],[2241,6,10.0],[2241,22,1.0],[2242,9,2.0],[2242,21,2.0],[2243,12,12.0],[2243,43,6.0],[2243,45,149.0],[2243,49,183.0],[2244,2,56.0],[2245,13,6.0],[2245,29,3.0],[2245,30,2.0],[2245,42,3.0],[2245,60,4.0],[2246,25,12.0],[2247,4,16.0],[2247,29,8.0],[2247,30,13.0],[2248,8,8.0],[2248,34,6.0],[2248,35,26.0],[2249,17,23.0],[2249,22,1.0],[2250,42,4.0],[2250,48,56.0],[2250,54,2.0],[2250,58,51.0],[2251,22,4.0],[2252,9,9.0],[2253,14,24.0],[2254,4,4.0],[2254,22,1.0],[2254,52,3.0],[2254,54,2.0],[2254,60,3.0],[2255,0,29.0],[2255,5,1.0],[2255,21,13.0],[2255,32,1.0],[2255,33,3.0],[2255,38,1.0],[2255,43,12.0],[2255,45,1.0],[2255,48,13.0],[2255,50,2.0],[2255,55,3.0],[2255,59,2.0],[2256,6,7.0],[2256,9,4.0],[2256,41,7.0],[2257,4,1.0],[2257,6,1.0],[2257,15,10.0],[2257,29,2.0],[2257,30,1.0],[2258,1,5.0],[2258,4,3.0],[2258,12,3.0],[2258,22,3.0],[2258,29,3.0],[2258,30,2.0],[2258,42,6.0],[2259,1,3.0],[2259,48,37.0],[2259,50,10.0],[2260,13,1.0],[2260,21,19.0],[2260,57,1.0],[2261,26,9.0],[2262,12,25.0],[2263,7,5.0],[2263,13,4.0],[2263,30,1.0],[2263,39,5.0],[2263,42,2.0],[2264,7,3.0],[2264,38,2.0],[2264,40,27.0],[2265,1,2.0],[2265,6,1.0],[2265,7,2.0],[2265,13,2.0],[2265,15,2.0],[2265,17,5.0],[2265,19,1.0],[2265,21,2.0],[2265,22,1.0],[2265,26,8.0],[2265,28,3.0],[2265,29,1.0],[2265,32,1.0],[2265,36,9.0],[2265,37,6.0],[2265,39,1.0],[2265,41,1.0],[2265,42,1.0],[2265,48,1.0],[2265,55,4.0],[2265,57,1.0],[2266,15,6.0],[2267,6,3.0],[2267,9,1.0],[2268,13,2.0],[2268,25,4.0],[2269,12,1.0],[2269,22,3.0],[2269,42,9.0],[2270,13,21.0],[2270,16,5.0],[2270,25,15.0],[2271,5,7.0],[2271,7,4.0],[2271,15,24.0],[2271,38,2.0],[2271,40,25.0],[2272,1,14.0],[2272,22,6.0],[2272,42,18.0],[2272,44,3.0],[2273,1,27.0],[2273,4,7.0],[2273,6,4.0],[2273,30,3.0],[2273,45,121.0],[2273,53,89.0],[2273,54,18.0],[2273,57,1.0],[2274,5,11.0],[2274,7,4.0],[2274,15,3.0],[2274,52,6.0],[2274,54,5.0],[2274,60,1.0],[2275,1,1.0],[2275,4,4.0],[2275,29,2.0],[2275,33,2.0],[2275,52,1.0],[2275,54,1.0],[2275,57,2.0],[2276,15,11.0],[2277,4,1.0],[2277,12,3.0],[2277,30,1.0],[2277,42,3.0],[2277,52,2.0],[2277,54,5.0],[2277,57,2.0],[2277,60,2.0],[2278,5,4.0],[2279,1,1.0],[2279,22,4.0],[2279,42,2.0],[2279,43,59.0],[2279,46,1725.0],[2279,49,258.0],[2279,55,2.0],[2279,57,11.0],[2279,59,38.0],[2279,60,2.0],[2280,4,1.0],[2280,8,2.0],[2280,29,3.0],[2280,53,30.0],[2280,56,36.0],[2281,13,8.0],[2281,25,6.0],[2282,1,14.0],[2282,22,3.0],[2282,42,6.0],[2282,43,1.0],[2283,13,2.0],[2283,16,4.0],[2283,25,6.0],[2283,34,3.0],[2283,52,6.0],[2283,54,4.0],[2283,55,9.0],[2283,58,24.0],[2284,6,1.0],[2284,9,3.0],[2284,13,4.0],[2285,41,27.0],[2286,30,7.0],[2286,60,1.0],[2287,15,12.0],[2287,25,14.0],[2288,5,4.0],[2288,7,4.0],[2288,19,9.0],[2289,30,9.0],[2289,33,2.0],[2289,42,3.0],[2289,57,13.0],[2289,60,2.0],[2290,9,3.0],[2290,13,14.0],[2291,6,8.0],[2292,10,13.0],[2292,12,2.0],[2292,18,3.0],[2292,22,6.0],[2292,28,42.0],[2292,29,2.0],[2292,34,3.0],[2292,39,3.0],[2293,9,14.0],[2293,13,6.0],[2293,42,1.0],[2294,6,10.0],[2294,9,14.0],[2295,5,5.0],[2295,17,1.0],[2295,60,1.0],[2296,5,2.0],[2296,21,9.0],[2296,46,6.0],[2297,5,22.0],[2297,7,24.0],[2297,9,4.0],[2297,34,1.0],[2297,40,14.0],[2298,39,9.0],[2299,40,7.0],[2300,10,7.0],[2301,10,1.0],[2301,33,6.0],[2301,42,1.0],[2301,44,9.0],[2302,6,6.0],[2302,9,1.0],[2303,18,3.0],[2303,48,30.0],[2304,35,23.0],[2305,34,5.0],[2306,7,6.0],[2306,8,13.0],[2306,34,2.0],[2307,1,12.0],[2307,10,3.0],[2307,12,1.0],[2307,22,4.0],[2307,33,3.0],[2307,42,7.0],[2307,52,1.0],[2308,1,6.0],[2308,4,4.0],[2308,22,1.0],[2308,29,1.0],[2308,30,2.0],[2308,42,6.0],[2308,43,6.0],[2308,48,84.0],[2308,52,1.0],[2308,53,6.0],[2308,55,10.0],[2308,56,37.0],[2308,57,8.0],[2308,60,11.0],[2309,25,10.0],[2310,9,12.0],[2311,42,9.0],[2312,1,3.0],[2312,16,2.0],[2312,17,19.0],[2312,22,1.0],[2312,29,1.0],[2312,60,2.0],[2313,29,2.0],[2313,52,1.0],[2313,57,4.0],[2313,60,4.0],[2314,6,14.0],[2315,40,26.0],[2316,3,12.0],[2316,13,1.0],[2316,17,5.0],[2316,23,8.0],[2316,26,16.0],[2316,36,39.0],[2316,39,13.0],[2317,4,1.0],[2317,32,29.0],[2317,35,6.0],[2317,39,10.0],[2317,56,30.0],[2318,13,9.0],[2319,8,1.0],[2319,9,6.0],[2320,7,3.0],[2321,14,1.0],[2321,47,32.0],[2322,4,3.0],[2322,5,1.0],[2322,29,6.0],[2322,30,2.0],[2322,40,2.0],[2322,57,1.0],[2322,60,2.0],[2323,4,5.0],[2323,29,1.0],[2323,30,1.0],[2324,35,5.0],[2325,39,14.0],[2326,34,7.0],[2327,5,6.0],[2328,7,16.0],[2328,52,1.0],[2329,41,13.0],[2330,33,5.0],[2331,1,4.0],[2331,4,2.0],[2331,10,12.0],[2331,18,1.0],[2331,22,6.0],[2331,26,1.0],[2331,30,1.0],[2331,33,5.0],[2331,42,4.0],[2331,46,66.0],[2331,47,93.0],[2331,54,5.0],[2331,55,6.0],[2332,16,16.0],[2333,4,1.0],[2333,29,12.0],[2334,6,4.0],[2335,1,8.0],[2335,4,12.0],[2335,6,6.0],[2335,22,3.0],[2335,29,5.0],[2335,30,12.0],[2335,41,6.0],[2335,52,6.0],[2335,57,55.0],[2335,60,38.0],[2336,5,13.0],[2337,1,4.0],[2337,4,1.0],[2337,30,1.0],[2337,42,1.0],[2337,43,7.0],[2337,44,56.0],[2337,45,107.0],[2337,46,105.0],[2337,47,12.0],[2337,48,132.0],[2337,49,233.0],[2337,50,243.0],[2337,51,202.0],[2337,52,15.0],[2337,54,27.0],[2337,55,12.0],[2337,57,18.0],[2337,58,206.0],[2338,4,1.0],[2338,9,5.0],[2338,34,32.0],[2339,39,14.0],[2340,6,4.0],[2340,34,2.0],[2340,35,6.0],[2340,41,4.0],[2341,41,4.0],[2342,6,5.0],[2342,8,2.0],[2342,41,5.0],[2343,32,10.0],[2343,46,4.0],[2343,54,1.0],[2343,60,7.0],[2344,1,5.0],[2344,4,1.0],[2344,10,7.0],[2344,22,1.0],[2344,29,1.0],[2344,52,1.0],[2345,7,2.0],[2345,30,4.0],[2345,33,1.0],[2345,42,5.0],[2346,4,13.0],[2346,10,4.0],[2346,29,11.0],[2346,30,6.0],[2346,52,11.0],[2346,60,2.0],[2347,1,7.0],[2348,29,1.0],[2348,60,5.0],[2349,10,22.0],[2349,12,1.0],[2349,22,1.0],[2349,33,14.0],[2349,52,1.0],[2349,54,14.0],[2350,42,4.0],[2351,5,6.0],[2351,6,2.0],[2351,8,1.0],[2351,10,2.0],[2351,18,2.0],[2351,29,1.0],[2351,39,7.0],[2351,40,6.0],[2352,7,1.0],[2352,13,4.0],[2353,4,1.0],[2353,17,2.0],[2353,21,5.0],[2353,22,1.0],[2353,28,7.0],[2353,33,1.0],[2353,57,14.0],[2354,1,6.0],[2354,4,2.0],[2354,22,1.0],[2354,29,4.0],[2354,30,4.0],[2355,7,2.0],[2355,14,11.0],[2356,4,4.0],[2356,5,12.0],[2356,22,4.0],[2356,30,2.0],[2356,42,4.0],[2356,54,2.0],[2357,8,1.0],[2357,9,7.0],[2357,25,10.0],[2357,34,1.0],[2357,41,2.0],[2358,32,21.0],[2359,8,17.0],[2359,34,16.0],[2359,38,4.0],[2360,19,20.0],[2361,0,8.0],[2361,1,1.0],[2361,7,2.0],[2361,14,5.0],[2361,22,2.0],[2361,25,4.0],[2361,26,1.0],[2361,30,1.0],[2361,32,8.0],[2361,34,1.0],[2361,38,4.0],[2361,41,1.0],[2361,42,1.0],[2361,43,1.0],[2361,45,1.0],[2361,46,4.0],[2361,54,2.0],[2361,58,9.0],[2361,59,34.0],[2361,60,2.0],[2362,16,6.0],[2362,18,2.0],[2362,25,10.0],[2363,4,2.0],[2363,12,11.0],[2363,29,2.0],[2363,30,5.0],[2363,52,52.0],[2363,54,30.0],[2363,57,1.0],[2364,4,6.0],[2364,29,13.0],[2364,30,1.0],[2365,8,1.0],[2365,10,1.0],[2365,33,8.0],[2365,34,9.0],[2365,57,6.0],[2365,60,4.0],[2366,41,2.0],[2366,54,3.0],[2367,4,1.0],[2367,22,1.0],[2367,42,6.0],[2367,57,14.0],[2367,60,1.0],[2368,6,1.0],[2368,8,1.0],[2368,9,1.0],[2368,41,1.0],[2369,7,9.0],[2369,15,1.0],[2370,4,2.0],[2370,6,4.0],[2370,29,2.0],[2370,30,4.0],[2371,16,11.0],[2372,7,5.0],[2372,34,2.0],[2372,35,5.0],[2372,38,2.0],[2372,40,5.0],[2372,52,1.0],[2372,54,1.0],[2373,32,3.0],[2373,34,2.0],[2373,37,5.0],[2373,41,2.0],[2374,10,23.0],[2374,44,40.0],[2375,9,4.0],[2375,25,8.0],[2376,12,5.0],[2377,5,4.0],[2377,6,17.0],[2377,8,8.0],[2377,9,17.0],[2377,35,2.0],[2377,39,2.0],[2377,40,1.0],[2378,4,9.0],[2378,29,3.0],[2378,30,2.0],[2378,54,10.0],[2378,56,16.0],[2378,57,1.0],[2378,60,1.0],[2379,9,5.0],[2380,18,26.0],[2380,43,10.0],[2381,5,11.0],[2381,7,11.0],[2382,7,8.0],[2382,41,8.0],[2383,16,3.0],[2383,25,23.0],[2383,39,18.0],[2384,20,38.0],[2384,38,1.0],[2385,4,2.0],[2385,33,6.0],[2386,4,5.0],[2386,30,11.0],[2386,52,65.0],[2386,54,27.0],[2387,2,6.0],[2387,17,7.0],[2387,18,2.0],[2388,16,4.0],[2389,12,13.0],[2389,33,4.0],[2389,54,9.0],[2389,60,1.0],[2390,42,9.0],[2391,22,5.0],[2391,42,1.0],[2392,4,27.0],[2392,29,15.0],[2392,30,12.0],[2393,1,5.0],[2393,15,20.0],[2393,22,18.0],[2393,29,7.0],[2393,30,2.0],[2393,33,3.0],[2393,42,3.0],[2393,57,5.0],[2394,4,6.0],[2394,57,2.0],[2395,7,20.0],[2396,8,3.0],[2397,14,30.0],[2397,38,7.0],[2398,7,14.0],[2398,40,12.0],[2399,12,10.0],[2399,29,1.0],[2399,52,2.0],[2399,54,10.0],[2399,57,1.0],[2399,60,3.0],[2400,1,7.0],[2400,4,1.0],[2400,10,2.0],[2400,12,2.0],[2400,29,12.0],[2400,30,8.0],[2400,33,3.0],[2400,42,3.0],[2400,57,5.0],[2401,6,11.0],[2401,9,7.0],[2402,17,2.0],[2402,19,4.0],[2402,38,1.0],[2403,5,41.0],[2403,38,2.0],[2403,40,6.0],[2403,60,1.0],[2404,1,4.0],[2404,4,4.0],[2404,12,3.0],[2404,29,4.0],[2404,42,3.0],[2404,43,30.0],[2404,45,284.0],[2404,48,136.0],[2404,50,30.0],[2404,51,12.0],[2404,52,8.0],[2404,53,7.0],[2404,54,12.0],[2404,55,2.0],[2404,56,54.0],[2404,57,6.0],[2404,58,46.0],[2404,60,2.0],[2405,5,4.0],[2405,6,1.0],[2405,9,7.0],[2405,16,1.0],[2405,25,1.0],[2406,1,8.0],[2406,4,10.0],[2406,17,10.0],[2406,22,2.0],[2406,29,7.0],[2406,30,6.0],[2406,33,10.0],[2406,43,3.0],[2406,48,68.0],[2406,49,97.0],[2406,53,84.0],[2406,54,2.0],[2406,55,16.0],[2406,56,16.0],[2406,57,32.0],[2406,60,4.0],[2407,8,1.0],[2407,30,1.0],[2407,38,3.0],[2407,45,38.0],[2407,53,6.0],[2407,54,2.0],[2408,10,8.0],[2408,12,3.0],[2408,22,4.0],[2408,33,8.0],[2408,52,1.0],[2408,54,4.0],[2409,1,4.0],[2409,4,2.0],[2409,12,9.0],[2409,22,1.0],[2409,33,7.0],[2410,33,10.0],[2411,4,4.0],[2411,6,11.0],[2411,7,5.0],[2411,22,2.0],[2411,30,3.0],[2411,40,2.0],[2411,42,4.0],[2411,57,2.0],[2412,1,2.0],[2412,4,1.0],[2412,5,1.0],[2412,7,3.0],[2412,12,3.0],[2412,17,3.0],[2412,30,3.0],[2412,33,1.0],[2412,34,1.0],[2412,35,1.0],[2412,38,1.0],[2412,40,2.0],[2412,48,7.0],[2412,54,1.0],[2412,60,1.0],[2413,8,3.0],[2413,9,8.0],[2413,18,1.0],[2413,29,2.0],[2413,34,3.0],[2413,35,1.0],[2413,41,5.0],[2414,0,21.0],[2414,6,4.0],[2414,39,1.0],[2414,41,1.0],[2415,8,1.0],[2415,9,9.0],[2415,34,3.0],[2415,39,4.0],[2415,41,7.0],[2416,5,1.0],[2416,8,2.0],[2416,16,1.0],[2416,38,2.0],[2416,39,4.0],[2417,1,7.0],[2417,8,3.0],[2417,19,30.0],[2417,22,1.0],[2417,29,4.0],[2417,39,1.0],[2417,42,2.0],[2417,57,5.0],[2418,4,7.0],[2418,10,3.0],[2418,29,2.0],[2418,30,7.0],[2418,57,3.0],[2418,60,7.0],[2419,1,2.0],[2419,4,9.0],[2419,29,2.0],[2419,30,2.0],[2419,33,15.0],[2419,60,1.0],[2420,34,7.0],[2420,52,1.0],[2421,13,4.0],[2421,16,7.0],[2422,1,1.0],[2422,22,3.0],[2422,29,29.0],[2422,30,6.0],[2422,33,6.0],[2422,42,1.0],[2422,57,1.0],[2422,60,1.0],[2423,14,1.0],[2423,26,4.0],[2423,38,1.0],[2423,45,13.0],[2424,4,3.0],[2424,60,1.0],[2425,1,10.0],[2425,38,1.0],[2425,42,3.0],[2425,55,32.0],[2426,14,15.0],[2426,37,5.0],[2427,6,6.0],[2427,8,19.0],[2427,35,10.0],[2427,38,2.0],[2427,40,2.0],[2427,52,1.0],[2428,30,2.0],[2428,54,2.0],[2428,57,28.0],[2428,60,44.0],[2429,1,34.0],[2429,4,1.0],[2429,22,10.0],[2429,42,7.0],[2429,43,47.0],[2429,45,361.0],[2429,46,291.0],[2429,47,187.0],[2429,49,26.0],[2429,52,28.0],[2429,54,27.0],[2429,55,102.0],[2429,57,11.0],[2429,59,547.0],[2429,60,4.0],[2430,1,4.0],[2430,4,1.0],[2430,5,3.0],[2430,7,6.0],[2430,8,7.0],[2430,9,2.0],[2430,10,3.0],[2430,12,3.0],[2430,13,2.0],[2430,14,5.0],[2430,16,2.0],[2430,18,1.0],[2430,19,5.0],[2430,21,8.0],[2430,25,6.0],[2430,29,2.0],[2430,30,2.0],[2430,32,3.0],[2430,33,1.0],[2430,38,1.0],[2430,39,3.0],[2430,40,1.0],[2430,41,2.0],[2430,42,2.0],[2430,43,1.0],[2430,52,18.0],[2430,53,1.0],[2430,54,7.0],[2430,55,2.0],[2430,56,11.0],[2430,57,3.0],[2430,60,5.0],[2431,16,15.0],[2432,16,5.0],[2433,38,4.0],[2433,40,6.0],[2434,38,5.0],[2434,48,1.0],[2435,8,5.0],[2435,34,6.0],[2435,35,1.0],[2436,9,1.0],[2436,21,4.0],[2436,36,6.0],[2436,40,1.0],[2436,57,1.0],[2437,1,9.0],[2437,10,8.0],[2437,12,1.0],[2437,22,3.0],[2437,33,2.0],[2437,42,2.0],[2438,1,11.0],[2438,5,20.0],[2438,7,4.0],[2438,9,5.0],[2438,10,4.0],[2438,22,2.0],[2438,37,9.0],[2438,38,3.0],[2438,40,7.0],[2438,42,5.0],[2438,52,10.0],[2438,54,8.0],[2439,0,57.0],[2440,4,2.0],[2440,25,6.0],[2440,52,16.0],[2440,54,44.0],[2441,4,2.0],[2441,56,2.0],[2441,57,1.0],[2442,5,10.0],[2442,7,11.0],[2442,9,8.0],[2442,12,3.0],[2442,30,2.0],[2443,25,1.0],[2443,28,8.0],[2444,1,6.0],[2444,5,10.0],[2444,7,7.0],[2444,22,7.0],[2444,30,2.0],[2444,38,4.0],[2444,57,2.0],[2445,4,4.0],[2445,10,2.0],[2445,12,3.0],[2445,29,3.0],[2445,33,5.0],[2445,49,84.0],[2445,52,2.0],[2445,54,16.0],[2445,57,5.0],[2445,60,6.0],[2446,6,3.0],[2446,9,3.0],[2446,13,11.0],[2446,41,2.0],[2447,10,28.0],[2447,30,3.0],[2448,22,3.0],[2448,29,5.0],[2448,30,3.0],[2449,22,1.0],[2449,45,48.0],[2449,51,194.0],[2450,4,2.0],[2450,29,4.0],[2450,30,2.0],[2450,42,8.0],[2451,14,16.0],[2452,9,21.0],[2453,9,2.0],[2453,10,3.0],[2453,25,2.0],[2453,29,2.0],[2453,45,37.0],[2453,57,3.0],[2454,30,6.0],[2455,8,3.0],[2455,39,4.0],[2456,9,1.0],[2456,16,13.0],[2456,41,4.0],[2457,9,6.0],[2457,10,3.0],[2457,13,3.0],[2457,41,1.0],[2458,5,5.0],[2458,7,1.0],[2458,15,4.0],[2458,38,2.0],[2458,40,13.0],[2459,29,4.0],[2459,42,16.0],[2459,57,1.0],[2460,26,5.0],[2460,37,12.0],[2461,7,7.0],[2461,54,4.0],[2462,40,13.0],[2463,15,60.0],[2464,25,19.0],[2465,13,15.0],[2466,9,7.0],[2466,22,1.0],[2466,30,1.0],[2466,33,1.0],[2467,5,7.0],[2467,6,9.0],[2467,7,1.0],[2467,9,11.0],[2467,16,3.0],[2467,41,7.0],[2467,60,1.0],[2468,4,1.0],[2468,30,1.0],[2468,42,4.0],[2468,48,3.0],[2468,52,1.0],[2468,54,7.0],[2468,56,10.0],[2468,60,5.0],[2469,5,6.0],[2469,6,1.0],[2469,7,5.0],[2469,14,10.0],[2469,15,9.0],[2469,19,5.0],[2469,20,6.0],[2469,21,17.0],[2469,38,7.0],[2469,40,9.0],[2470,8,15.0],[2471,5,5.0],[2471,35,2.0],[2471,40,1.0],[2472,41,19.0],[2473,8,4.0],[2473,13,6.0],[2473,16,2.0],[2473,25,1.0],[2473,26,1.0],[2474,7,3.0],[2474,20,1.0],[2474,40,3.0],[2475,1,4.0],[2475,29,2.0],[2475,30,3.0],[2475,42,1.0],[2475,52,2.0],[2475,55,6.0],[2476,28,11.0],[2477,6,2.0],[2477,9,8.0],[2477,22,1.0],[2477,25,4.0],[2478,1,8.0],[2478,30,4.0],[2479,18,7.0],[2479,34,2.0],[2479,35,4.0],[2480,29,2.0],[2480,48,21.0],[2481,15,4.0],[2482,13,9.0],[2483,29,2.0],[2483,30,2.0],[2483,57,4.0],[2483,60,7.0],[2484,1,3.0],[2484,43,31.0],[2485,41,17.0],[2486,29,7.0],[2486,42,1.0],[2486,55,20.0],[2486,57,1.0],[2487,8,1.0],[2487,25,6.0],[2487,35,3.0],[2487,41,1.0],[2488,8,12.0],[2489,5,9.0],[2489,18,1.0],[2489,40,9.0],[2489,57,5.0],[2490,5,5.0],[2490,10,2.0],[2490,13,7.0],[2490,30,2.0],[2491,8,7.0],[2492,22,1.0],[2492,48,50.0],[2493,6,5.0],[2494,4,8.0],[2494,29,3.0],[2494,42,2.0],[2494,57,1.0],[2495,32,10.0],[2496,39,4.0],[2497,17,24.0],[2498,18,3.0],[2498,26,8.0],[2499,13,9.0],[2499,16,2.0],[2500,4,5.0],[2500,22,2.0],[2500,29,4.0],[2500,30,3.0],[2501,5,5.0],[2501,38,4.0],[2502,9,4.0],[2502,60,4.0],[2503,28,34.0],[2503,41,4.0],[2504,5,9.0],[2505,6,10.0],[2506,6,7.0],[2507,4,5.0],[2507,7,3.0],[2507,29,1.0],[2507,30,3.0],[2507,52,7.0],[2507,54,6.0],[2508,34,8.0],[2508,57,43.0],[2508,60,17.0],[2509,7,6.0],[2509,15,11.0],[2509,35,5.0],[2510,22,2.0],[2510,30,2.0],[2510,43,3.0],[2511,16,9.0],[2512,4,11.0],[2512,29,11.0],[2512,30,6.0],[2512,57,1.0],[2513,25,4.0],[2514,29,3.0],[2514,57,27.0],[2514,60,1.0],[2515,1,1.0],[2515,4,3.0],[2515,10,5.0],[2515,12,4.0],[2515,15,2.0],[2515,30,1.0],[2515,33,2.0],[2515,42,1.0],[2515,43,6.0],[2515,52,33.0],[2515,54,73.0],[2515,55,6.0],[2515,57,7.0],[2516,15,1.0],[2516,17,3.0],[2516,33,4.0],[2516,41,1.0],[2516,43,29.0],[2517,17,7.0],[2517,18,3.0],[2518,8,1.0],[2518,9,8.0],[2518,35,3.0],[2519,5,2.0],[2519,7,8.0],[2519,21,23.0],[2519,38,8.0],[2520,12,2.0],[2520,33,8.0],[2521,38,3.0],[2521,46,4.0],[2522,40,11.0],[2523,5,5.0],[2523,60,3.0],[2524,10,3.0],[2524,45,168.0],[2524,49,119.0],[2524,54,3.0],[2524,60,2.0],[2525,35,22.0],[2526,22,3.0],[2526,43,215.0],[2527,16,5.0],[2527,38,1.0],[2528,4,6.0],[2528,29,4.0],[2528,57,1.0],[2528,60,2.0],[2529,4,10.0],[2529,29,5.0],[2529,30,1.0],[2529,52,1.0],[2529,57,2.0],[2529,60,9.0],[2530,12,3.0],[2530,29,1.0],[2530,33,5.0],[2530,52,13.0],[2530,54,3.0],[2530,57,88.0],[2530,60,9.0],[2531,0,4.0],[2532,37,27.0],[2533,6,15.0],[2534,34,6.0],[2534,35,3.0],[2535,9,13.0],[2536,7,2.0],[2536,16,1.0],[2536,29,15.0],[2536,30,4.0],[2536,42,7.0],[2536,44,44.0],[2537,5,19.0],[2538,39,9.0],[2539,5,2.0],[2539,8,1.0],[2539,34,1.0],[2539,37,15.0],[2539,39,1.0],[2539,41,1.0],[2540,5,17.0],[2540,7,18.0],[2540,15,3.0],[2540,38,3.0],[2541,1,4.0],[2541,22,14.0],[2541,30,6.0],[2541,48,1.0],[2541,52,2.0],[2541,54,5.0],[2541,57,1.0],[2541,58,447.0],[2542,1,1.0],[2542,12,2.0],[2542,42,7.0],[2542,50,14.0],[2542,60,3.0],[2543,26,3.0],[2543,37,10.0],[2543,40,1.0],[2543,50,83.0],[2544,5,7.0],[2544,15,16.0],[2545,16,7.0],[2546,1,6.0],[2546,4,3.0],[2546,22,4.0],[2546,30,7.0],[2546,42,4.0],[2546,60,2.0],[2547,13,17.0],[2548,7,7.0],[2549,16,5.0],[2549,25,5.0],[2549,38,1.0],[2550,34,12.0],[2551,29,2.0],[2551,30,8.0],[2552,18,4.0],[2553,25,10.0],[2553,52,2.0],[2554,5,1.0],[2554,7,1.0],[2554,15,1.0],[2554,19,2.0],[2555,41,25.0],[2556,25,8.0],[2556,52,19.0],[2557,30,2.0],[2557,60,1.0],[2558,1,6.0],[2558,22,2.0],[2558,42,4.0],[2559,12,22.0],[2560,38,18.0],[2561,12,7.0],[2562,9,8.0],[2562,54,1.0],[2563,15,1.0],[2563,19,1.0],[2563,33,1.0],[2563,38,1.0],[2563,45,47.0],[2563,52,1.0],[2564,4,2.0],[2564,44,3.0],[2564,48,54.0],[2564,51,14.0],[2564,52,2.0],[2564,54,2.0],[2564,59,2.0],[2565,5,3.0],[2565,7,1.0],[2565,12,4.0],[2565,29,3.0],[2565,42,1.0],[2565,51,8.0],[2565,60,1.0],[2566,10,3.0],[2566,57,1.0],[2567,38,7.0],[2568,1,8.0],[2568,29,1.0],[2569,8,2.0],[2569,10,3.0],[2569,12,8.0],[2569,30,2.0],[2569,52,5.0],[2570,22,4.0],[2570,30,3.0],[2570,42,6.0],[2571,6,3.0],[2571,9,9.0],[2571,41,4.0],[2572,12,3.0],[2572,42,1.0],[2572,52,4.0],[2572,54,12.0],[2572,60,1.0],[2573,34,4.0],[2573,35,1.0],[2574,1,3.0],[2574,22,18.0],[2574,33,4.0],[2574,41,5.0],[2574,42,11.0],[2574,54,1.0],[2575,25,4.0],[2576,5,6.0],[2576,6,2.0],[2576,9,10.0],[2576,15,2.0],[2576,16,10.0],[2576,25,9.0],[2576,30,1.0],[2576,41,2.0],[2577,22,1.0],[2577,49,5.0],[2577,52,1.0],[2578,1,16.0],[2578,22,3.0],[2578,42,5.0],[2578,57,36.0],[2578,60,2.0],[2579,14,25.0],[2580,5,6.0],[2580,6,6.0],[2580,7,3.0],[2580,38,6.0],[2581,37,17.0],[2582,1,4.0],[2582,43,250.0],[2582,48,6.0],[2582,49,165.0],[2582,51,15.0],[2582,53,93.0],[2583,1,15.0],[2583,42,2.0],[2583,43,103.0],[2584,40,10.0],[2585,12,11.0],[2586,5,4.0],[2586,15,1.0],[2586,21,13.0],[2586,37,14.0],[2587,15,6.0],[2587,38,9.0],[2588,26,3.0],[2588,44,34.0],[2588,46,2.0],[2588,47,11.0],[2588,48,7.0],[2588,50,12.0],[2588,51,63.0],[2588,52,2.0],[2588,54,1.0],[2588,56,3.0],[2588,58,99.0],[2589,4,3.0],[2589,33,17.0],[2589,43,3.0],[2589,45,9.0],[2589,53,44.0],[2589,60,2.0],[2590,5,2.0],[2590,7,5.0],[2590,38,10.0],[2590,40,4.0],[2591,4,8.0],[2591,29,11.0],[2591,30,3.0],[2591,42,4.0],[2591,56,17.0],[2591,60,2.0],[2592,38,4.0],[2593,1,1.0],[2593,4,1.0],[2593,5,2.0],[2593,9,1.0],[2593,10,1.0],[2593,15,5.0],[2593,25,3.0],[2593,29,1.0],[2593,33,1.0],[2594,6,3.0],[2594,34,15.0],[2594,41,36.0],[2595,0,18.0],[2595,26,3.0],[2595,36,2.0],[2595,37,8.0],[2596,15,2.0],[2596,48,5.0],[2597,5,6.0],[2598,38,13.0],[2598,39,9.0],[2599,40,14.0],[2600,4,4.0],[2600,29,2.0],[2600,30,6.0],[2600,53,2.0],[2600,59,9.0],[2601,8,5.0],[2601,25,1.0],[2601,34,3.0],[2601,39,3.0],[2602,33,15.0],[2602,42,9.0],[2602,43,3.0],[2602,51,10.0],[2602,60,1.0],[2603,18,2.0],[2604,38,17.0],[2605,1,17.0],[2605,4,2.0],[2605,30,4.0],[2606,38,5.0],[2607,5,6.0],[2607,7,12.0],[2607,15,5.0],[2607,38,18.0],[2608,1,1.0],[2608,15,7.0],[2608,22,1.0],[2609,10,4.0],[2609,22,1.0],[2609,42,3.0],[2609,52,2.0],[2609,54,10.0],[2610,1,3.0],[2610,42,4.0],[2611,1,7.0],[2611,5,5.0],[2612,13,14.0],[2612,18,3.0],[2613,41,10.0],[2614,12,13.0],[2614,29,1.0],[2615,1,7.0],[2615,12,9.0],[2615,29,2.0],[2615,51,6.0],[2616,30,5.0],[2617,29,2.0],[2617,30,5.0],[2617,54,2.0],[2617,60,2.0],[2618,1,5.0],[2618,45,37.0],[2618,48,129.0],[2618,54,2.0],[2619,7,3.0],[2619,39,1.0],[2620,1,5.0],[2620,42,5.0],[2621,18,13.0],[2622,10,2.0],[2622,12,2.0],[2622,42,6.0],[2623,5,16.0],[2623,7,2.0],[2623,8,1.0],[2623,13,5.0],[2623,38,2.0],[2624,6,5.0],[2624,9,12.0],[2624,30,2.0],[2624,57,1.0],[2625,10,2.0],[2625,55,9.0],[2625,60,2.0],[2626,9,8.0],[2627,15,7.0],[2627,41,9.0],[2627,42,2.0],[2628,1,8.0],[2628,4,3.0],[2628,22,2.0],[2628,29,1.0],[2628,43,2.0],[2628,52,3.0],[2628,54,2.0],[2628,60,2.0],[2629,0,2.0],[2629,1,1.0],[2629,2,1.0],[2629,8,1.0],[2629,9,1.0],[2629,11,1.0],[2629,15,1.0],[2629,17,1.0],[2629,20,1.0],[2629,23,1.0],[2629,24,2.0],[2629,25,2.0],[2629,26,1.0],[2629,27,1.0],[2629,28,1.0],[2629,30,1.0],[2629,33,1.0],[2629,35,1.0],[2629,36,2.0],[2629,39,1.0],[2629,40,1.0],[2629,41,2.0],[2630,6,5.0],[2630,41,10.0],[2631,29,7.0],[2632,30,6.0],[2633,6,9.0],[2633,54,2.0],[2634,41,22.0],[2635,4,1.0],[2635,30,10.0],[2635,50,8.0],[2635,52,1.0],[2636,15,1.0],[2636,40,4.0],[2637,13,9.0],[2638,7,3.0],[2638,40,9.0],[2639,16,2.0],[2639,22,1.0],[2639,25,4.0],[2640,8,5.0],[2641,18,11.0],[2641,35,3.0],[2641,38,1.0],[2642,38,13.0],[2643,5,14.0],[2643,29,2.0],[2644,4,5.0],[2644,30,6.0],[2645,4,11.0],[2645,30,3.0],[2645,43,59.0],[2645,50,2.0],[2645,60,5.0],[2646,4,1.0],[2646,8,26.0],[2646,38,3.0],[2646,60,1.0],[2647,1,4.0],[2647,29,2.0],[2647,30,2.0],[2647,42,2.0],[2647,52,12.0],[2647,54,4.0],[2647,55,19.0],[2648,9,4.0],[2649,19,37.0],[2650,38,4.0],[2651,1,2.0],[2651,4,1.0],[2651,19,31.0],[2651,22,1.0],[2651,30,1.0],[2651,38,5.0],[2652,4,3.0],[2652,29,1.0],[2652,30,2.0],[2653,6,5.0],[2654,22,14.0],[2654,29,3.0],[2655,1,7.0],[2655,42,3.0],[2656,18,5.0],[2657,8,11.0],[2658,30,3.0],[2659,40,17.0],[2660,4,2.0],[2660,10,3.0],[2660,29,7.0],[2660,30,8.0],[2660,33,7.0],[2660,60,1.0],[2661,4,12.0],[2662,22,5.0],[2662,30,2.0],[2662,42,2.0],[2662,55,25.0],[2663,41,10.0],[2664,1,5.0],[2665,5,2.0],[2665,18,1.0],[2665,45,53.0],[2666,26,57.0],[2667,19,14.0],[2667,52,1.0],[2668,4,1.0],[2668,18,4.0],[2668,29,5.0],[2668,43,1.0],[2669,35,13.0],[2670,25,4.0],[2671,33,9.0],[2672,9,10.0],[2673,13,7.0],[2674,1,1.0],[2674,4,3.0],[2674,22,1.0],[2674,40,3.0],[2674,42,8.0],[2674,54,3.0],[2674,57,31.0],[2674,60,6.0],[2675,5,8.0],[2676,7,7.0],[2677,1,9.0],[2677,22,2.0],[2677,41,6.0],[2678,9,6.0],[2679,5,4.0],[2679,16,1.0],[2679,25,2.0],[2679,26,1.0],[2680,40,6.0],[2681,18,12.0],[2682,4,3.0],[2682,29,6.0],[2683,6,12.0],[2683,18,2.0],[2684,5,7.0],[2684,15,8.0],[2685,4,5.0],[2685,29,4.0],[2686,7,2.0],[2686,9,5.0],[2686,15,5.0],[2686,38,3.0],[2686,41,7.0],[2687,38,7.0],[2688,1,4.0],[2688,4,2.0],[2688,6,1.0],[2688,7,1.0],[2688,13,4.0],[2688,15,11.0],[2688,16,2.0],[2688,21,7.0],[2688,25,1.0],[2688,29,2.0],[2688,39,1.0],[2688,40,5.0],[2688,41,1.0],[2689,1,1.0],[2689,10,3.0],[2689,12,2.0],[2689,22,2.0],[2689,33,2.0],[2689,45,3.0],[2689,48,7.0],[2689,51,40.0],[2690,0,17.0],[2691,4,9.0],[2691,18,1.0],[2691,29,3.0],[2691,30,4.0],[2692,4,1.0],[2692,30,6.0],[2692,34,2.0],[2692,57,2.0],[2693,7,1.0],[2693,38,5.0],[2693,40,24.0],[2694,12,8.0],[2694,33,1.0],[2694,52,4.0],[2694,54,29.0],[2695,5,11.0],[2695,16,7.0],[2695,17,10.0],[2695,18,2.0],[2695,35,1.0],[2696,22,4.0],[2697,16,12.0],[2698,4,2.0],[2698,22,6.0],[2698,29,3.0],[2698,30,8.0],[2698,53,141.0],[2699,13,2.0],[2699,16,1.0],[2699,47,4.0],[2699,52,1.0],[2700,6,11.0],[2700,9,3.0],[2701,38,7.0],[2701,54,1.0],[2702,17,21.0],[2703,25,16.0],[2704,1,3.0],[2704,33,10.0],[2704,52,2.0],[2704,57,1.0],[2705,1,8.0],[2706,29,6.0],[2707,10,4.0],[2707,12,1.0],[2707,33,3.0],[2707,60,3.0],[2708,1,7.0],[2708,22,1.0],[2709,6,4.0],[2710,1,3.0],[2711,4,3.0],[2711,29,5.0],[2711,30,11.0],[2711,52,5.0],[2711,54,9.0],[2711,57,11.0],[2711,60,14.0],[2712,9,1.0],[2712,25,11.0],[2713,10,3.0],[2713,45,185.0],[2713,51,6.0],[2713,58,1.0],[2714,15,3.0],[2714,39,15.0],[2715,10,7.0],[2716,9,5.0],[2717,4,3.0],[2717,6,2.0],[2717,9,5.0],[2718,13,4.0],[2718,33,1.0],[2719,22,4.0],[2720,5,11.0],[2721,5,7.0],[2721,7,6.0],[2721,15,3.0],[2721,40,1.0],[2722,6,1.0],[2722,16,1.0],[2722,45,1.0],[2723,42,3.0],[2723,57,9.0],[2724,5,5.0],[2725,1,5.0],[2725,42,2.0],[2726,7,6.0],[2727,1,4.0],[2727,4,1.0],[2727,54,2.0],[2727,57,1.0],[2728,1,8.0],[2729,4,5.0],[2729,7,17.0],[2729,15,1.0],[2729,29,2.0],[2729,30,4.0],[2729,57,203.0],[2729,60,314.0],[2730,19,12.0],[2730,57,2.0],[2731,4,3.0],[2731,22,1.0],[2731,29,1.0],[2731,42,7.0],[2732,33,8.0],[2733,4,6.0],[2733,10,3.0],[2733,12,6.0],[2733,29,1.0],[2733,30,1.0],[2733,33,6.0],[2733,52,1.0],[2734,5,9.0],[2735,10,2.0],[2735,12,3.0],[2735,33,6.0],[2735,49,219.0],[2735,54,3.0],[2735,58,15.0],[2736,22,4.0],[2736,57,1.0],[2736,60,3.0],[2737,30,3.0],[2737,49,2.0],[2737,57,1.0],[2737,60,2.0],[2738,1,3.0],[2738,4,5.0],[2738,30,2.0],[2738,42,2.0],[2738,57,8.0],[2738,60,9.0],[2739,4,1.0],[2739,6,24.0],[2739,9,2.0],[2739,16,4.0],[2739,29,11.0],[2740,12,2.0],[2740,25,7.0],[2740,47,143.0],[2740,52,22.0],[2740,54,1.0],[2741,15,9.0],[2742,8,2.0],[2742,13,9.0],[2743,7,3.0],[2744,13,3.0],[2744,16,20.0],[2745,4,3.0],[2745,6,17.0],[2745,29,3.0],[2745,57,8.0],[2746,5,2.0],[2746,7,3.0],[2746,28,4.0],[2747,40,6.0],[2748,13,1.0],[2748,26,1.0],[2748,28,25.0],[2749,7,3.0],[2749,21,11.0],[2750,4,1.0],[2750,5,3.0],[2751,16,2.0],[2751,17,18.0],[2751,25,11.0],[2752,2,3.0],[2752,5,1.0],[2752,9,1.0],[2752,25,1.0],[2752,33,1.0],[2752,40,1.0],[2752,54,8.0],[2752,56,3.0],[2752,57,2.0],[2752,60,4.0],[2753,1,5.0],[2753,52,13.0],[2753,54,2.0],[2754,13,9.0],[2755,30,9.0],[2756,25,4.0],[2756,29,1.0],[2756,30,2.0],[2757,3,2.0],[2757,13,1.0],[2757,17,4.0],[2757,18,3.0],[2757,23,3.0],[2757,26,4.0],[2758,7,1.0],[2758,19,5.0],[2759,4,2.0],[2759,6,8.0],[2759,29,5.0],[2760,5,12.0],[2760,38,1.0],[2761,1,4.0],[2761,52,5.0],[2761,54,7.0],[2761,57,2.0],[2762,16,5.0],[2762,54,5.0],[2763,1,4.0],[2763,4,4.0],[2763,30,2.0],[2763,60,6.0],[2764,13,1.0],[2764,37,1.0],[2764,44,16.0],[2764,48,1.0],[2765,1,3.0],[2765,22,1.0],[2765,42,1.0],[2766,41,8.0],[2767,8,7.0],[2767,34,2.0],[2767,35,3.0],[2768,29,3.0],[2768,30,4.0],[2769,42,1.0],[2769,43,12.0],[2770,7,6.0],[2771,1,9.0],[2772,4,5.0],[2772,29,1.0],[2772,30,4.0],[2772,60,2.0],[2773,8,1.0],[2773,26,5.0],[2774,15,21.0],[2775,25,12.0],[2776,10,3.0],[2776,22,4.0],[2776,43,29.0],[2776,45,230.0],[2776,49,155.0],[2776,51,36.0],[2776,52,9.0],[2776,54,25.0],[2777,5,9.0],[2777,7,2.0],[2777,9,3.0],[2777,15,3.0],[2777,19,1.0],[2778,1,11.0],[2778,29,1.0],[2779,6,6.0],[2779,9,7.0],[2779,41,4.0],[2780,1,8.0],[2780,22,13.0],[2780,42,2.0],[2780,60,2.0],[2781,9,6.0],[2782,38,5.0],[2783,39,4.0],[2783,53,143.0],[2783,60,5.0],[2784,7,3.0],[2784,40,11.0],[2785,18,3.0],[2786,9,12.0],[2786,13,6.0],[2786,41,8.0],[2787,1,7.0],[2787,5,4.0],[2787,22,3.0],[2787,29,2.0],[2787,30,1.0],[2787,33,3.0],[2787,53,4.0],[2787,57,6.0],[2788,16,15.0],[2788,25,7.0],[2789,15,5.0],[2789,30,1.0],[2789,44,6.0],[2790,35,6.0],[2791,25,3.0],[2792,5,1.0],[2792,6,1.0],[2792,22,2.0],[2792,25,1.0],[2792,40,2.0],[2792,41,9.0],[2792,42,4.0],[2793,22,5.0],[2793,54,4.0],[2794,9,3.0],[2794,41,3.0],[2795,15,20.0],[2795,33,1.0],[2795,38,5.0],[2796,9,1.0],[2796,14,5.0],[2796,18,3.0],[2796,21,3.0],[2796,39,2.0],[2796,43,22.0],[2796,55,1.0],[2797,22,3.0],[2797,27,2.0],[2798,29,1.0],[2798,30,4.0],[2798,60,3.0],[2799,35,11.0],[2800,18,3.0],[2800,34,1.0],[2800,52,1.0],[2801,41,5.0],[2802,13,5.0],[2803,1,2.0],[2803,4,1.0],[2803,29,1.0],[2803,33,6.0],[2803,54,4.0],[2803,60,2.0],[2804,6,2.0],[2804,13,6.0],[2804,25,7.0],[2804,39,4.0],[2805,26,14.0],[2806,1,5.0],[2807,26,6.0],[2807,34,9.0],[2808,1,2.0],[2809,29,8.0],[2809,42,2.0],[2809,54,9.0],[2810,6,19.0],[2811,32,1.0],[2811,56,19.0],[2812,30,4.0],[2812,54,2.0],[2812,60,3.0],[2813,1,4.0],[2813,42,3.0],[2813,60,6.0],[2814,8,3.0],[2814,38,4.0],[2815,9,9.0],[2816,1,3.0],[2816,22,2.0],[2816,46,294.0],[2817,5,4.0],[2818,35,9.0],[2819,13,19.0],[2820,8,3.0],[2821,5,9.0],[2822,25,10.0],[2823,16,1.0],[2823,25,8.0],[2824,4,1.0],[2824,35,19.0],[2824,57,4.0],[2824,60,2.0],[2825,8,1.0],[2825,28,9.0],[2825,34,1.0],[2825,41,3.0],[2826,34,4.0],[2827,5,2.0],[2828,29,6.0],[2829,29,2.0],[2829,30,5.0],[2829,44,1.0],[2829,50,6.0],[2829,53,76.0],[2829,60,2.0],[2830,29,4.0],[2830,45,86.0],[2830,52,10.0],[2830,54,3.0],[2831,14,15.0],[2832,1,1.0],[2832,4,1.0],[2832,16,3.0],[2832,28,6.0],[2832,43,1.0],[2832,52,3.0],[2832,54,12.0],[2832,56,7.0],[2832,57,6.0],[2832,60,3.0],[2833,1,2.0],[2833,4,7.0],[2833,29,8.0],[2833,30,1.0],[2833,33,5.0],[2833,52,1.0],[2833,54,6.0],[2833,56,1.0],[2833,57,1.0],[2834,25,9.0],[2835,25,4.0],[2836,29,9.0],[2837,5,7.0],[2837,7,4.0],[2837,15,4.0],[2837,40,7.0],[2837,42,1.0],[2838,8,5.0],[2838,18,1.0],[2838,25,6.0],[2838,34,2.0],[2839,1,2.0],[2839,22,2.0],[2839,28,2.0],[2839,57,4.0],[2840,9,9.0],[2841,4,14.0],[2842,15,6.0],[2843,1,3.0],[2843,22,5.0],[2843,29,4.0],[2843,43,41.0],[2843,46,2.0],[2843,55,1.0],[2843,57,16.0],[2843,60,22.0],[2844,8,1.0],[2844,17,4.0],[2844,18,1.0],[2844,39,1.0],[2844,49,1.0],[2845,5,12.0],[2846,7,9.0],[2847,7,5.0],[2847,15,7.0],[2847,40,1.0],[2848,9,6.0],[2849,1,4.0],[2849,10,1.0],[2849,11,1.0],[2849,16,1.0],[2849,22,10.0],[2849,25,5.0],[2849,42,3.0],[2850,1,25.0],[2850,4,1.0],[2850,22,1.0],[2850,29,1.0],[2850,30,4.0],[2850,42,1.0],[2851,34,5.0],[2852,7,5.0],[2853,22,16.0],[2853,43,1.0],[2853,47,1.0],[2853,48,5.0],[2853,49,1215.0],[2854,28,5.0],[2854,37,2.0],[2855,5,6.0],[2855,33,4.0],[2856,28,18.0],[2856,32,27.0],[2857,5,2.0],[2857,7,3.0],[2858,25,5.0],[2858,40,7.0],[2859,7,5.0],[2860,6,7.0],[2861,19,3.0],[2861,32,3.0],[2861,34,1.0],[2862,5,10.0],[2863,13,7.0],[2863,38,3.0],[2864,9,8.0],[2864,35,1.0],[2865,41,9.0],[2866,6,2.0],[2866,41,4.0],[2867,5,6.0],[2868,1,1.0],[2868,42,6.0],[2868,52,1.0],[2869,1,5.0],[2869,22,5.0],[2869,42,1.0],[2870,5,5.0],[2870,53,50.0],[2871,1,1.0],[2871,10,2.0],[2871,30,1.0],[2871,44,49.0],[2871,50,675.0],[2871,60,3.0],[2872,41,1.0],[2872,48,27.0],[2872,49,1.0],[2873,9,6.0],[2873,10,3.0],[2873,39,2.0],[2874,1,5.0],[2874,29,8.0],[2874,30,3.0],[2874,43,7.0],[2874,55,53.0],[2875,1,1.0],[2875,16,1.0],[2875,18,1.0],[2875,19,3.0],[2875,25,2.0],[2875,26,1.0],[2875,28,2.0],[2875,30,1.0],[2875,32,12.0],[2875,37,8.0],[2875,41,1.0],[2875,43,14.0],[2876,4,1.0],[2876,30,1.0],[2876,43,55.0],[2876,60,3.0],[2877,1,1.0],[2877,5,3.0],[2877,13,1.0],[2877,15,1.0],[2877,16,1.0],[2877,41,1.0],[2877,42,1.0],[2878,7,2.0],[2879,12,4.0],[2880,1,4.0],[2880,42,5.0],[2880,57,1.0],[2880,60,3.0],[2881,7,3.0],[2881,38,5.0],[2882,6,2.0],[2882,34,8.0],[2882,41,3.0],[2883,1,1.0],[2883,43,22.0],[2883,44,90.0],[2883,45,20.0],[2883,46,10.0],[2883,47,2.0],[2883,51,495.0],[2883,54,4.0],[2883,59,4.0],[2884,8,2.0],[2884,34,2.0],[2885,41,11.0],[2886,22,7.0],[2886,57,10.0],[2887,6,9.0],[2887,9,6.0],[2887,13,3.0],[2887,43,24.0],[2887,46,100.0],[2888,16,17.0],[2889,18,10.0],[2890,4,4.0],[2890,22,2.0],[2890,29,1.0],[2890,30,1.0],[2890,52,1.0],[2890,57,3.0],[2890,60,4.0],[2891,15,22.0],[2891,40,2.0],[2892,8,1.0],[2892,38,1.0],[2892,53,75.0],[2893,9,10.0],[2893,16,9.0],[2893,25,2.0],[2893,35,1.0],[2893,41,5.0],[2894,5,2.0],[2894,8,8.0],[2894,29,1.0],[2894,40,1.0],[2894,57,2.0],[2895,35,15.0],[2896,16,3.0],[2897,22,7.0],[2898,41,7.0],[2899,22,4.0],[2899,29,2.0],[2899,33,8.0],[2899,42,2.0],[2899,52,8.0],[2899,54,6.0],[2900,28,18.0],[2901,7,16.0],[2902,22,4.0],[2902,29,1.0],[2903,5,1.0],[2903,15,4.0],[2903,19,1.0],[2903,22,1.0],[2903,40,2.0],[2903,45,26.0],[2904,1,1.0],[2904,33,4.0],[2904,51,141.0],[2905,4,7.0],[2905,9,2.0],[2905,30,1.0],[2906,13,3.0],[2906,37,15.0],[2907,7,6.0],[2908,4,1.0],[2908,30,1.0],[2908,44,243.0],[2909,22,1.0],[2909,42,2.0],[2910,22,1.0],[2910,52,3.0],[2910,54,8.0],[2911,4,2.0],[2911,7,2.0],[2911,60,1.0],[2912,1,2.0],[2912,6,1.0],[2912,13,4.0],[2912,16,4.0],[2912,22,2.0],[2912,54,1.0],[2913,10,5.0],[2913,57,2.0],[2914,10,3.0],[2914,29,3.0],[2915,8,2.0],[2915,12,1.0],[2915,34,4.0],[2916,1,3.0],[2916,4,3.0],[2916,29,2.0],[2916,42,4.0],[2916,52,7.0],[2916,54,3.0],[2917,4,4.0],[2918,5,6.0],[2918,34,4.0],[2919,1,4.0],[2919,29,3.0],[2920,12,2.0],[2920,22,2.0],[2920,29,1.0],[2920,30,1.0],[2920,43,6.0],[2920,44,84.0],[2920,47,6.0],[2920,48,1.0],[2920,52,3.0],[2920,55,60.0],[2920,56,12.0],[2920,58,163.0],[2920,60,5.0],[2921,1,3.0],[2921,4,1.0],[2921,22,6.0],[2921,30,1.0],[2921,42,5.0],[2921,43,6.0],[2921,44,33.0],[2921,48,138.0],[2922,14,8.0],[2923,4,6.0],[2923,12,6.0],[2923,29,1.0],[2923,30,2.0],[2923,48,90.0],[2923,60,3.0],[2924,25,2.0],[2924,38,7.0],[2924,39,3.0],[2924,40,3.0],[2924,55,64.0],[2924,57,4.0],[2925,22,6.0],[2926,37,17.0],[2927,4,1.0],[2927,10,5.0],[2927,42,9.0],[2927,57,1.0],[2928,13,1.0],[2928,18,3.0],[2929,30,5.0],[2930,4,2.0],[2930,12,7.0],[2931,18,1.0],[2931,45,25.0],[2931,51,80.0],[2932,1,1.0],[2932,39,1.0],[2933,8,12.0],[2933,18,5.0],[2934,4,2.0],[2934,13,9.0],[2934,30,1.0],[2934,60,1.0],[2935,10,5.0],[2935,12,3.0],[2935,33,2.0],[2935,43,2.0],[2935,44,4064.0],[2935,50,2389.0],[2935,53,2.0],[2936,1,2.0],[2936,4,2.0],[2936,52,27.0],[2936,54,24.0],[2937,1,3.0],[2937,4,2.0],[2937,29,1.0],[2937,30,2.0],[2937,34,3.0],[2937,35,4.0],[2938,1,2.0],[2938,4,1.0],[2938,12,2.0],[2938,29,2.0],[2938,53,5.0],[2939,6,8.0],[2940,33,2.0],[2941,6,7.0],[2941,15,4.0],[2942,1,4.0],[2943,0,7.0],[2943,15,2.0],[2944,41,5.0],[2945,16,8.0],[2945,18,2.0],[2946,1,7.0],[2946,22,4.0],[2946,52,1.0],[2947,19,34.0],[2948,41,4.0],[2949,9,8.0],[2950,35,4.0],[2951,1,1.0],[2951,30,1.0],[2951,33,3.0],[2951,42,2.0],[2951,44,6.0],[2952,17,20.0],[2953,5,1.0],[2953,7,1.0],[2953,8,1.0],[2953,15,3.0],[2953,25,4.0],[2953,38,1.0],[2953,39,1.0],[2953,40,2.0],[2953,53,8.0],[2954,10,6.0],[2955,4,1.0],[2955,29,4.0],[2955,30,4.0],[2956,4,1.0],[2956,10,7.0],[2956,30,4.0],[2956,38,3.0],[2956,54,3.0],[2957,1,5.0],[2957,5,2.0],[2957,7,5.0],[2957,10,2.0],[2957,14,3.0],[2957,15,1.0],[2957,16,3.0],[2957,34,1.0],[2957,38,1.0],[2957,53,1.0],[2958,10,7.0],[2958,12,3.0],[2958,33,5.0],[2959,12,7.0],[2960,9,8.0],[2960,16,5.0],[2961,19,12.0],[2961,57,1.0],[2962,4,1.0],[2962,43,6.0],[2963,32,9.0],[2964,13,18.0],[2965,0,1.0],[2965,23,2.0],[2965,44,12.0],[2965,49,3.0],[2966,4,2.0],[2966,5,17.0],[2966,15,5.0],[2966,38,1.0],[2967,38,10.0],[2968,1,2.0],[2968,51,123.0],[2968,57,5.0],[2968,58,99.0],[2968,60,2.0],[2969,30,5.0],[2970,42,1.0],[2970,51,354.0],[2970,54,3.0],[2971,1,1.0],[2971,22,1.0],[2971,42,2.0],[2971,46,67.0],[2971,47,4.0],[2971,52,8.0],[2971,54,1.0],[2971,57,3.0],[2972,19,2.0],[2972,21,15.0],[2972,34,1.0],[2973,4,4.0],[2974,29,2.0],[2974,30,1.0],[2974,46,118.0],[2974,52,1.0],[2975,41,22.0],[2976,40,4.0],[2976,53,80.0],[2976,54,5.0],[2977,9,3.0],[2978,4,7.0],[2978,22,2.0],[2978,29,5.0],[2979,25,2.0],[2979,45,29.0],[2980,5,8.0],[2981,15,2.0],[2981,21,8.0],[2981,28,3.0],[2981,39,1.0],[2982,10,2.0],[2982,25,13.0],[2983,10,14.0],[2984,30,2.0],[2985,22,12.0],[2985,42,6.0],[2985,43,2.0],[2985,45,6.0],[2985,48,34.0],[2985,55,20.0],[2986,29,1.0],[2986,33,14.0],[2987,41,6.0],[2988,7,1.0],[2988,8,1.0],[2988,9,3.0],[2988,13,1.0],[2988,15,1.0],[2988,25,2.0],[2988,34,1.0],[2988,47,61.0],[2989,4,2.0],[2989,22,4.0],[2989,33,3.0],[2989,49,93.0],[2989,55,9.0],[2990,13,12.0],[2991,29,3.0],[2991,42,1.0],[2992,1,4.0],[2992,22,6.0],[2993,22,7.0],[2994,12,2.0],[2994,33,3.0],[2994,54,2.0],[2995,7,5.0],[2995,29,1.0],[2995,52,2.0],[2996,1,12.0],[2997,38,8.0],[2998,25,5.0],[2999,35,6.0],[2999,41,2.0],[3000,3,2.0],[3001,33,5.0],[3001,54,3.0],[3002,6,4.0],[3003,1,7.0],[3003,6,4.0],[3003,22,2.0],[3003,42,5.0],[3004,5,16.0],[3005,21,11.0],[3006,42,6.0],[3007,1,6.0],[3007,42,3.0],[3007,57,1.0],[3008,9,6.0],[3009,10,2.0],[3009,20,5.0],[3009,43,1.0],[3009,46,7.0],[3009,57,3.0],[3009,58,14.0],[3010,22,5.0],[3010,51,150.0],[3011,21,6.0],[3012,1,1.0],[3012,16,11.0],[3012,22,1.0],[3012,25,1.0],[3012,38,1.0],[3012,41,1.0],[3012,42,1.0],[3013,4,1.0],[3013,29,1.0],[3013,30,2.0],[3013,42,1.0],[3013,49,241.0],[3013,60,6.0],[3014,8,3.0],[3014,13,2.0],[3014,37,4.0],[3015,38,15.0],[3016,40,5.0],[3016,42,1.0],[3017,1,5.0],[3017,22,1.0],[3017,43,2.0],[3017,49,132.0],[3017,55,6.0],[3018,8,6.0],[3019,12,4.0],[3019,33,5.0],[3019,52,5.0],[3019,54,6.0],[3020,1,3.0],[3020,4,1.0],[3020,8,1.0],[3020,13,1.0],[3020,25,1.0],[3020,29,2.0],[3020,52,3.0],[3020,55,1.0],[3021,10,2.0],[3021,30,2.0],[3022,15,7.0],[3023,9,2.0],[3023,21,2.0],[3024,29,6.0],[3025,1,2.0],[3025,5,2.0],[3025,12,1.0],[3025,15,5.0],[3025,22,1.0],[3025,33,1.0],[3025,38,1.0],[3025,40,3.0],[3026,17,3.0],[3026,28,1.0],[3027,29,3.0],[3027,57,3.0],[3028,33,6.0],[3029,1,5.0],[3029,12,2.0],[3030,12,4.0],[3031,9,2.0],[3031,21,2.0],[3031,37,1.0],[3032,16,5.0],[3033,13,6.0],[3033,41,1.0],[3034,1,9.0],[3034,29,2.0],[3035,41,5.0],[3036,7,8.0],[3037,12,1.0],[3037,57,4.0],[3038,33,1.0],[3038,45,9.0],[3039,7,8.0],[3040,8,4.0],[3040,34,4.0],[3041,4,1.0],[3041,29,7.0],[3041,30,8.0],[3041,42,1.0],[3041,54,2.0],[3041,60,2.0],[3042,1,1.0],[3042,22,1.0],[3042,33,4.0],[3042,45,18.0],[3042,46,2.0],[3042,53,16.0],[3042,56,1.0],[3043,5,9.0],[3044,30,5.0],[3044,56,46.0],[3045,4,2.0],[3045,33,1.0],[3045,52,2.0],[3045,54,1.0],[3045,55,158.0],[3046,7,11.0],[3046,15,1.0],[3046,41,2.0],[3047,40,5.0],[3048,34,4.0],[3048,35,5.0],[3049,42,4.0],[3049,49,4.0],[3050,40,7.0],[3051,4,5.0],[3052,13,8.0],[3053,4,2.0],[3053,30,4.0],[3054,8,5.0],[3055,25,13.0],[3055,60,1.0],[3056,34,2.0],[3057,16,9.0],[3057,25,17.0],[3058,6,6.0],[3059,8,3.0],[3059,33,1.0],[3059,57,48.0],[3060,4,3.0],[3060,29,1.0],[3061,10,2.0],[3062,38,4.0],[3062,51,23.0],[3062,53,45.0],[3062,56,19.0],[3062,60,1.0],[3063,8,3.0],[3063,34,2.0],[3064,9,3.0],[3064,38,7.0],[3064,40,1.0],[3065,25,12.0],[3066,29,15.0],[3067,25,7.0],[3068,12,2.0],[3068,33,1.0],[3069,22,2.0],[3069,43,48.0],[3070,29,4.0],[3070,42,5.0],[3070,53,63.0],[3070,54,1.0],[3071,22,5.0],[3071,42,7.0],[3072,5,3.0],[3072,46,9.0],[3073,29,1.0],[3073,30,3.0],[3074,29,1.0],[3074,30,2.0],[3074,46,22.0],[3074,49,13.0],[3074,53,51.0],[3074,59,169.0],[3074,60,2.0],[3075,38,6.0],[3076,4,8.0],[3076,30,1.0],[3077,18,4.0],[3077,34,4.0],[3078,18,5.0],[3079,19,5.0],[3079,58,3.0],[3079,59,3.0],[3080,10,8.0],[3081,40,3.0],[3082,1,4.0],[3082,4,2.0],[3082,22,5.0],[3082,29,1.0],[3082,30,1.0],[3082,42,5.0],[3083,42,1.0],[3083,54,1.0],[3083,55,19.0],[3084,35,5.0],[3085,1,4.0],[3085,45,58.0],[3085,49,13.0],[3086,4,3.0],[3086,30,2.0],[3086,59,6.0],[3087,38,10.0],[3088,5,2.0],[3088,36,10.0],[3089,34,2.0],[3089,35,9.0],[3090,6,12.0],[3090,9,8.0],[3091,22,4.0],[3092,10,1.0],[3092,11,1.0],[3092,60,2.0],[3093,38,4.0],[3094,32,6.0],[3095,29,1.0],[3095,30,1.0],[3095,48,54.0],[3095,56,23.0],[3095,57,1.0],[3096,4,8.0],[3097,26,1.0],[3097,37,6.0],[3097,43,96.0],[3097,50,62.0],[3097,59,1.0],[3098,7,9.0],[3099,4,10.0],[3099,29,6.0],[3099,57,1.0],[3099,60,3.0],[3100,35,6.0],[3100,54,5.0],[3101,10,4.0],[3102,1,2.0],[3102,30,5.0],[3102,43,23.0],[3102,48,2.0],[3103,33,3.0],[3103,48,52.0],[3104,1,2.0],[3104,22,2.0],[3104,30,1.0],[3104,44,57.0],[3105,1,5.0],[3105,53,47.0],[3106,4,4.0],[3106,30,1.0],[3106,43,2.0],[3106,52,4.0],[3106,54,1.0],[3106,60,3.0],[3107,34,5.0],[3108,29,3.0],[3108,30,1.0],[3108,44,7.0],[3108,45,124.0],[3108,47,153.0],[3108,50,501.0],[3108,51,18.0],[3108,52,1.0],[3108,54,3.0],[3108,55,23.0],[3108,58,49.0],[3109,6,2.0],[3109,9,8.0],[3109,41,4.0],[3110,29,1.0],[3110,30,5.0],[3111,42,5.0],[3112,9,3.0],[3113,10,5.0],[3113,52,3.0],[3113,60,1.0],[3114,18,17.0],[3114,35,3.0],[3114,38,2.0],[3114,54,5.0],[3115,1,4.0],[3116,12,3.0],[3117,5,2.0],[3118,5,10.0],[3119,7,2.0],[3119,8,1.0],[3119,10,1.0],[3119,15,1.0],[3119,24,4.0],[3119,33,1.0],[3119,45,29.0],[3119,48,3.0],[3119,59,29.0],[3120,12,5.0],[3121,1,1.0],[3121,8,1.0],[3121,9,1.0],[3121,18,1.0],[3122,1,4.0],[3123,25,6.0],[3124,41,4.0],[3125,4,7.0],[3125,57,1.0],[3126,41,3.0],[3127,4,4.0],[3128,4,2.0],[3128,42,2.0],[3129,15,8.0],[3130,12,2.0],[3130,54,2.0],[3131,16,6.0],[3132,1,1.0],[3132,42,3.0],[3132,57,3.0],[3133,29,2.0],[3133,30,5.0],[3134,15,3.0],[3135,14,2.0],[3135,28,1.0],[3135,32,1.0],[3135,39,1.0],[3136,1,3.0],[3136,4,2.0],[3136,5,2.0],[3136,17,1.0],[3136,40,1.0],[3136,42,1.0],[3136,43,3.0],[3136,44,85.0],[3136,45,94.0],[3136,46,143.0],[3136,50,146.0],[3136,52,1.0],[3136,53,4.0],[3136,58,1.0],[3136,59,19.0],[3137,1,2.0],[3137,7,3.0],[3137,12,4.0],[3137,33,1.0],[3137,57,22.0],[3137,60,2.0],[3138,1,4.0],[3138,22,1.0],[3139,41,5.0],[3140,40,5.0],[3141,4,1.0],[3141,18,1.0],[3141,52,4.0],[3141,54,8.0],[3142,30,2.0],[3143,5,2.0],[3143,13,6.0],[3144,18,4.0],[3145,40,6.0],[3146,41,4.0],[3147,11,1.0],[3147,16,1.0],[3147,36,1.0],[3148,13,4.0],[3149,39,3.0],[3149,43,1.0],[3149,44,83.0],[3149,53,3.0],[3150,4,2.0],[3150,29,1.0],[3150,54,5.0],[3151,8,3.0],[3152,9,1.0],[3152,43,10.0],[3153,1,2.0],[3153,42,1.0],[3153,52,9.0],[3153,54,5.0],[3154,29,3.0],[3155,32,6.0],[3156,7,5.0],[3156,8,1.0],[3156,18,4.0],[3156,34,2.0],[3157,4,2.0],[3157,29,2.0],[3157,30,3.0],[3158,1,1.0],[3158,5,2.0],[3158,21,18.0],[3158,45,88.0],[3158,50,30.0],[3159,8,4.0],[3160,17,6.0],[3160,54,4.0],[3161,6,4.0],[3161,9,3.0],[3161,41,4.0],[3162,18,2.0],[3163,1,5.0],[3163,42,7.0],[3164,10,4.0],[3165,4,2.0],[3165,30,5.0],[3166,4,1.0],[3166,29,1.0],[3166,30,1.0],[3166,43,3.0],[3166,48,20.0],[3166,52,2.0],[3166,53,7.0],[3166,54,1.0],[3166,57,1.0],[3167,41,8.0],[3168,4,1.0],[3168,21,6.0],[3168,48,1.0],[3168,53,3.0],[3168,55,5.0],[3168,58,57.0],[3169,13,4.0],[3170,34,7.0],[3171,1,3.0],[3171,22,2.0],[3171,42,1.0],[3171,44,170.0],[3171,52,12.0],[3172,41,11.0],[3173,29,1.0],[3173,42,3.0],[3173,54,3.0],[3173,57,9.0],[3173,60,13.0],[3174,21,2.0],[3175,9,7.0],[3176,33,1.0],[3176,43,5.0],[3176,44,13.0],[3176,45,1.0],[3176,46,1.0],[3176,47,101.0],[3176,48,1.0],[3176,50,61.0],[3176,51,8.0],[3176,53,4.0],[3176,59,42.0],[3177,22,6.0],[3177,44,744.0],[3177,48,549.0],[3177,57,1.0],[3178,7,2.0],[3178,45,274.0],[3178,54,2.0],[3179,9,6.0],[3180,15,4.0],[3180,49,7.0],[3181,13,1.0],[3181,15,2.0],[3182,1,1.0],[3182,6,1.0],[3182,7,2.0],[3182,9,1.0],[3182,13,4.0],[3182,15,2.0],[3182,18,1.0],[3182,21,5.0],[3182,26,1.0],[3183,30,2.0],[3183,53,9.0],[3184,34,2.0],[3185,25,1.0],[3185,38,1.0],[3185,39,2.0],[3185,40,3.0],[3186,1,2.0],[3186,43,1.0],[3186,46,6.0],[3186,51,1.0],[3187,10,3.0],[3188,4,1.0],[3188,10,3.0],[3189,7,4.0],[3189,57,1.0],[3189,60,7.0],[3190,10,3.0],[3190,22,2.0],[3190,30,4.0],[3190,55,24.0],[3190,57,1.0],[3191,4,7.0],[3191,52,2.0],[3191,57,1.0],[3192,30,6.0],[3192,57,11.0],[3192,60,9.0],[3193,4,3.0],[3193,29,2.0],[3193,30,1.0],[3193,54,1.0],[3193,60,1.0],[3194,5,4.0],[3194,10,2.0],[3194,12,1.0],[3194,33,7.0],[3194,38,1.0],[3194,54,2.0],[3195,22,3.0],[3195,57,1.0],[3196,14,4.0],[3197,19,4.0],[3197,38,2.0],[3198,38,6.0],[3199,16,1.0],[3199,18,2.0],[3200,13,4.0],[3201,30,1.0],[3201,52,5.0],[3202,4,1.0],[3202,30,1.0],[3202,57,4.0],[3203,1,1.0],[3203,22,4.0],[3203,30,1.0],[3204,6,2.0],[3205,41,5.0],[3206,42,2.0],[3206,44,156.0],[3206,51,11.0],[3206,52,1.0],[3207,6,1.0],[3207,25,1.0],[3207,34,1.0],[3207,40,1.0],[3208,5,2.0],[3209,22,2.0],[3209,53,60.0],[3210,1,2.0],[3210,42,1.0],[3210,43,10.0],[3210,45,17.0],[3210,60,2.0],[3211,29,3.0],[3212,18,5.0],[3213,4,1.0],[3213,51,21.0],[3214,6,1.0],[3214,16,4.0],[3214,45,101.0],[3214,51,170.0],[3214,52,1.0],[3214,54,2.0],[3214,57,1.0],[3214,59,11.0],[3215,4,3.0],[3215,29,2.0],[3215,43,2.0],[3215,49,30.0],[3215,52,3.0],[3215,53,85.0],[3215,54,2.0],[3215,60,5.0],[3216,35,7.0],[3217,12,4.0],[3217,43,23.0],[3218,30,7.0],[3219,30,2.0],[3219,45,3.0],[3219,52,3.0],[3219,53,2.0],[3219,57,3.0],[3219,60,3.0],[3220,4,3.0],[3220,44,10.0],[3220,50,181.0],[3221,4,3.0],[3221,33,5.0],[3222,25,2.0],[3222,38,1.0],[3222,57,1.0],[3222,60,11.0],[3223,33,8.0],[3224,22,1.0],[3224,42,4.0],[3224,45,105.0],[3224,48,32.0],[3224,54,4.0],[3225,0,1.0],[3225,47,89.0],[3225,48,5.0],[3226,42,4.0],[3227,16,3.0],[3228,13,10.0],[3229,1,4.0],[3229,42,3.0],[3229,57,1.0],[3230,9,8.0],[3230,13,1.0],[3231,0,2.0],[3231,3,1.0],[3231,23,3.0],[3232,12,7.0],[3233,35,4.0],[3234,1,6.0],[3235,5,1.0],[3235,32,6.0],[3236,21,4.0],[3236,40,1.0],[3237,29,1.0],[3237,45,57.0],[3238,9,6.0],[3239,29,3.0],[3239,30,1.0],[3239,48,43.0],[3239,52,2.0],[3239,54,1.0],[3240,4,1.0],[3240,30,3.0],[3240,52,4.0],[3240,57,4.0],[3240,60,2.0],[3241,14,3.0],[3241,43,12.0],[3241,44,93.0],[3241,47,5.0],[3241,51,1.0],[3241,52,2.0],[3241,54,2.0],[3241,55,3.0],[3241,58,13.0],[3241,59,1.0],[3241,60,1.0],[3242,1,1.0],[3242,33,1.0],[3243,29,1.0],[3243,52,6.0],[3244,12,3.0],[3244,33,3.0],[3244,54,1.0],[3245,41,9.0],[3246,30,4.0],[3247,8,3.0],[3248,1,5.0],[3248,22,1.0],[3248,43,13.0],[3248,46,184.0],[3248,47,18.0],[3248,52,1.0],[3248,54,1.0],[3249,4,1.0],[3249,18,5.0],[3249,34,1.0],[3250,4,1.0],[3250,33,3.0],[3250,60,4.0],[3251,18,5.0],[3252,22,3.0],[3252,29,3.0],[3252,42,1.0],[3252,47,6.0],[3252,52,7.0],[3252,54,17.0],[3252,55,15.0],[3252,57,11.0],[3252,60,4.0],[3253,42,3.0],[3253,45,1.0],[3253,54,1.0],[3253,56,7.0],[3253,57,391.0],[3253,60,91.0],[3254,10,2.0],[3254,33,3.0],[3254,48,5.0],[3255,7,1.0],[3255,48,92.0],[3256,18,3.0],[3256,43,94.0],[3256,49,158.0],[3257,4,2.0],[3257,10,2.0],[3257,12,1.0],[3257,22,2.0],[3257,54,6.0],[3258,42,1.0],[3258,43,1.0],[3258,54,2.0],[3259,4,2.0],[3260,10,2.0],[3260,12,2.0],[3260,29,1.0],[3261,1,2.0],[3261,29,1.0],[3261,57,2.0],[3262,6,5.0],[3263,22,4.0],[3263,46,28.0],[3264,4,4.0],[3264,57,25.0],[3264,60,2.0],[3265,21,5.0],[3266,30,1.0],[3266,45,367.0],[3267,22,1.0],[3267,52,3.0],[3267,57,6.0],[3268,1,1.0],[3268,42,9.0],[3269,29,1.0],[3269,30,2.0],[3270,18,5.0],[3271,1,4.0],[3272,33,2.0],[3272,55,10.0],[3273,29,1.0],[3273,56,11.0],[3274,4,3.0],[3274,49,39.0],[3274,57,4.0],[3274,60,7.0],[3275,5,4.0],[3276,1,4.0],[3276,10,2.0],[3277,18,3.0],[3278,35,4.0],[3279,10,5.0],[3279,43,5.0],[3280,10,2.0],[3280,52,2.0],[3281,42,1.0],[3281,44,142.0],[3281,46,5.0],[3281,56,3.0],[3281,59,7.0],[3281,60,2.0],[3282,25,5.0],[3282,45,7.0],[3283,15,1.0],[3283,50,78.0],[3284,22,2.0],[3284,54,19.0],[3284,57,3.0],[3285,29,1.0],[3285,48,79.0],[3285,52,3.0],[3286,25,1.0],[3286,52,13.0],[3287,5,1.0],[3287,15,1.0],[3287,38,1.0],[3288,29,3.0],[3289,12,1.0],[3289,29,1.0],[3289,30,1.0],[3289,52,1.0],[3289,60,4.0],[3290,22,1.0],[3290,48,42.0],[3291,40,3.0],[3292,5,1.0],[3292,10,1.0],[3292,28,1.0],[3292,48,48.0],[3293,6,7.0],[3294,22,1.0],[3294,29,1.0],[3295,12,1.0],[3295,43,6.0],[3295,55,1.0],[3296,7,1.0],[3296,12,3.0],[3296,52,3.0],[3296,54,2.0],[3297,16,1.0],[3297,22,2.0],[3298,30,2.0],[3298,53,96.0],[3298,57,1.0],[3299,2,1.0],[3299,43,5.0],[3299,44,156.0],[3299,50,1.0],[3299,55,1.0],[3300,1,1.0],[3300,2,1.0],[3300,5,1.0],[3300,36,2.0],[3300,43,13.0],[3300,45,6.0],[3300,46,37.0],[3300,49,1.0],[3301,30,2.0],[3301,42,2.0],[3301,52,2.0],[3301,54,3.0],[3302,4,1.0],[3302,58,156.0],[3302,60,1.0],[3303,1,1.0],[3303,44,38.0],[3303,47,22.0],[3303,49,15.0],[3303,50,1.0],[3303,52,1.0],[3303,53,6.0],[3303,58,3.0],[3303,59,10.0],[3304,19,1.0],[3304,38,2.0],[3304,55,3.0],[3305,29,2.0],[3305,43,6.0],[3305,57,5.0],[3305,60,1.0],[3306,41,2.0],[3306,54,10.0],[3306,57,2.0],[3307,1,3.0],[3307,4,1.0],[3307,29,1.0],[3307,30,3.0],[3307,54,1.0],[3308,1,3.0],[3308,22,1.0],[3308,43,1.0],[3309,29,2.0],[3310,4,1.0],[3310,29,1.0],[3310,43,28.0],[3310,44,63.0],[3310,58,82.0],[3310,59,16.0],[3311,35,9.0],[3312,33,5.0],[3312,52,1.0],[3312,54,7.0],[3313,2,1.0],[3313,3,1.0],[3313,15,1.0],[3313,25,1.0],[3313,29,1.0],[3313,30,2.0],[3314,1,2.0],[3314,5,1.0],[3314,52,7.0],[3315,1,1.0],[3315,50,77.0],[3316,19,6.0],[3316,21,1.0],[3317,4,1.0],[3317,43,8.0],[3318,33,1.0],[3318,51,17.0],[3318,59,18.0],[3319,30,1.0],[3319,54,2.0],[3320,22,1.0],[3320,43,60.0],[3320,44,134.0],[3320,59,12.0],[3321,21,1.0],[3321,22,2.0],[3321,23,1.0],[3321,55,13.0],[3321,57,5.0],[3321,59,17.0],[3322,35,1.0],[3322,48,58.0],[3322,49,13.0],[3323,4,1.0],[3323,48,12.0],[3323,56,28.0],[3323,58,49.0],[3323,60,1.0],[3324,1,1.0],[3324,43,1.0],[3324,50,5.0],[3324,52,1.0],[3324,55,11.0],[3324,56,5.0],[3324,59,3.0],[3325,29,2.0],[3326,5,3.0],[3327,42,1.0],[3327,45,31.0],[3328,38,1.0],[3328,46,30.0],[3328,52,3.0],[3328,58,27.0],[3328,60,2.0],[3329,30,2.0],[3330,30,2.0],[3330,55,41.0],[3331,29,1.0],[3331,33,1.0],[3331,46,12.0],[3331,52,1.0],[3331,57,1.0],[3332,1,1.0],[3332,42,1.0],[3332,60,1.0],[3333,5,1.0],[3333,40,2.0],[3334,33,2.0],[3334,50,11.0],[3334,54,2.0],[3334,60,2.0],[3335,30,1.0],[3335,44,12.0],[3335,45,13.0],[3335,60,2.0],[3336,4,1.0],[3336,51,326.0],[3336,57,3.0],[3337,1,1.0],[3337,50,17.0],[3338,4,1.0],[3338,29,2.0],[3338,60,10.0],[3339,4,2.0],[3339,46,111.0],[3339,51,4.0],[3339,52,17.0],[3339,54,4.0],[3339,57,1.0],[3340,42,1.0],[3340,57,15.0],[3340,60,1.0],[3341,13,2.0],[3342,33,1.0],[3342,45,2.0],[3343,9,1.0],[3343,55,13.0],[3344,0,5.0],[3344,7,1.0],[3344,12,1.0],[3344,49,87.0],[3345,4,4.0],[3346,42,2.0],[3347,29,3.0],[3348,1,1.0],[3348,46,23.0],[3348,52,3.0],[3348,53,2.0],[3348,59,16.0],[3349,4,1.0],[3349,48,31.0],[3350,38,1.0],[3350,45,33.0],[3351,29,1.0],[3351,46,14.0],[3352,8,1.0],[3352,52,4.0],[3353,30,1.0],[3353,56,34.0],[3353,60,10.0],[3354,4,1.0],[3354,43,12.0],[3355,30,1.0],[3355,43,9.0],[3355,53,5.0],[3356,1,1.0],[3356,44,59.0],[3356,45,42.0],[3356,51,9.0],[3356,52,1.0],[3356,58,22.0],[3357,4,1.0],[3357,43,3.0],[3358,44,223.0],[3359,47,1263.0],[3359,56,17.0],[3359,58,4.0],[3360,49,333.0],[3361,47,5236.0],[3361,56,37.0],[3361,58,23.0],[3362,50,180.0],[3363,48,44.0],[3363,52,45.0],[3363,53,40.0],[3363,54,114.0],[3364,45,2.0],[3364,54,1.0],[3364,57,9.0],[3364,60,1.0],[3365,45,7.0],[3365,52,277.0],[3365,54,250.0],[3365,60,10.0],[3366,49,16.0],[3367,43,20.0],[3368,43,3.0],[3368,45,151.0],[3368,50,453.0],[3368,51,9.0],[3368,52,20.0],[3368,54,17.0],[3368,55,28.0],[3368,57,1.0],[3368,60,2.0],[3369,48,81.0],[3370,53,186.0],[3371,59,227.0],[3372,45,1157.0],[3373,43,56.0],[3373,49,62.0],[3374,58,269.0],[3375,47,320.0],[3376,44,7.0],[3377,48,192.0],[3378,58,237.0],[3379,45,4.0],[3379,50,591.0],[3379,53,64.0],[3379,56,9.0],[3380,53,293.0],[3381,48,65.0],[3381,51,6.0],[3381,53,114.0],[3382,45,74.0],[3383,47,262.0],[3384,44,1040.0],[3384,45,91.0],[3385,44,244.0],[3385,57,1.0],[3386,44,52.0],[3387,51,298.0],[3388,43,10.0],[3388,48,1.0],[3388,53,362.0],[3389,48,26.0],[3389,49,161.0],[3389,50,29.0],[3389,51,10.0],[3389,52,11.0],[3389,54,31.0],[3389,57,2.0],[3389,58,489.0],[3389,60,9.0],[3390,43,184.0],[3391,43,26.0],[3391,45,560.0],[3392,44,400.0],[3393,48,157.0],[3394,53,103.0],[3395,44,19.0],[3395,51,396.0],[3395,52,1.0],[3396,45,56.0],[3396,52,12.0],[3396,54,58.0],[3397,46,249.0],[3398,48,76.0],[3399,48,82.0],[3399,57,3.0],[3400,43,56.0],[3401,48,293.0],[3402,44,22.0],[3402,51,2.0],[3403,45,275.0],[3404,46,94.0],[3405,48,109.0],[3406,48,163.0],[3406,49,9.0],[3407,43,37.0],[3408,44,31.0],[3408,46,5.0],[3409,45,93.0],[3410,54,16.0],[3411,44,5.0],[3411,49,74.0],[3411,54,2.0],[3412,43,56.0],[3413,44,54.0],[3413,45,231.0],[3413,49,44.0],[3414,50,34.0],[3414,52,2.0],[3415,59,646.0],[3415,60,1.0],[3416,43,1.0],[3416,45,8.0],[3416,46,3.0],[3416,53,43.0],[3416,58,828.0],[3417,55,125.0],[3418,43,4.0],[3418,44,375.0],[3418,50,304.0],[3418,59,342.0],[3419,47,292.0],[3420,49,94.0],[3421,44,412.0],[3422,44,12.0],[3423,47,311.0],[3424,46,129.0],[3425,44,206.0],[3425,46,179.0],[3425,59,19.0],[3426,44,16.0],[3426,51,193.0],[3427,48,10.0],[3428,55,56.0],[3429,45,222.0],[3430,46,1.0],[3430,51,82.0],[3430,58,1.0],[3431,49,68.0],[3432,51,118.0],[3432,53,60.0],[3433,43,20.0],[3434,57,7.0],[3435,47,89.0],[3436,57,760.0],[3436,60,13.0],[3437,43,165.0],[3438,45,43.0],[3439,48,50.0],[3440,45,120.0],[3441,59,278.0],[3442,53,72.0],[3443,52,9.0],[3443,54,20.0],[3444,44,261.0],[3445,46,146.0],[3445,60,2.0],[3446,45,29.0],[3447,44,16.0],[3447,52,1.0],[3447,59,13.0],[3448,47,130.0],[3448,54,4.0],[3449,47,381.0],[3450,43,28.0],[3451,44,46.0],[3451,51,15.0],[3451,52,1.0],[3451,60,3.0],[3452,48,93.0],[3453,53,76.0],[3453,60,1.0],[3454,44,18.0],[3455,50,13.0],[3456,44,64.0],[3457,53,40.0],[3458,45,23.0],[3458,47,214.0],[3458,53,16.0],[3459,43,81.0],[3459,44,5.0],[3459,45,88.0],[3459,46,84.0],[3459,50,4.0],[3460,50,78.0],[3460,54,1.0],[3461,45,7.0],[3462,51,497.0],[3463,46,58.0],[3464,43,70.0],[3465,50,131.0],[3466,51,340.0],[3467,48,58.0],[3467,53,18.0],[3468,54,10.0],[3469,49,58.0],[3470,48,57.0],[3471,46,333.0],[3471,52,1.0],[3472,49,125.0],[3473,47,30.0],[3474,49,155.0],[3475,47,48.0],[3476,47,109.0],[3477,48,227.0],[3478,58,8.0],[3479,44,442.0],[3479,52,17.0],[3479,54,94.0],[3480,43,33.0],[3480,46,229.0],[3480,48,2.0],[3480,53,49.0],[3480,57,7.0],[3481,44,13.0],[3482,44,70.0],[3483,55,5.0],[3484,49,83.0],[3485,50,9.0],[3486,43,7.0],[3486,49,128.0],[3486,50,18.0],[3486,51,14.0],[3487,44,84.0],[3487,59,9.0],[3488,46,246.0],[3489,44,1.0],[3489,49,143.0],[3489,50,41.0],[3489,52,3.0],[3489,54,2.0],[3490,52,75.0],[3490,54,87.0],[3490,57,6.0],[3490,60,3.0],[3491,48,66.0],[3491,53,4.0],[3492,53,141.0],[3493,53,69.0],[3494,48,77.0],[3494,57,1.0],[3495,45,7.0],[3495,47,383.0],[3495,51,8.0],[3495,52,1.0],[3495,54,14.0],[3496,58,200.0],[3497,52,4.0],[3497,54,4.0],[3497,57,2.0],[3497,58,7.0],[3498,45,59.0],[3499,45,66.0],[3499,49,93.0],[3499,50,1.0],[3499,57,3.0],[3500,46,13.0],[3500,55,24.0],[3501,50,287.0],[3501,54,1.0],[3502,45,124.0],[3503,54,4.0],[3503,57,87.0],[3503,60,74.0],[3504,43,1.0],[3504,47,84.0],[3505,44,24.0],[3505,51,16.0],[3506,50,11.0],[3507,45,47.0],[3508,48,126.0],[3508,49,8.0],[3508,54,2.0],[3509,58,175.0],[3510,47,67.0],[3511,47,20.0],[3512,49,8.0],[3513,43,327.0],[3513,53,60.0],[3514,43,259.0],[3514,50,1.0],[3515,48,63.0],[3516,51,128.0],[3517,54,14.0],[3518,49,101.0],[3518,57,17.0],[3519,56,89.0],[3519,60,9.0],[3520,49,59.0],[3520,52,2.0],[3521,57,2.0],[3521,60,5.0],[3522,46,89.0],[3522,59,8.0],[3523,52,14.0],[3523,54,26.0],[3524,44,3.0],[3524,47,65.0],[3524,48,15.0],[3524,49,31.0],[3524,52,2.0],[3524,54,1.0],[3525,44,22.0],[3525,48,4.0],[3526,59,29.0],[3527,44,46.0],[3528,51,3.0],[3529,45,171.0],[3530,43,12.0],[3531,57,9.0],[3532,43,79.0],[3533,51,32.0],[3534,45,10.0],[3535,45,502.0],[3535,48,132.0],[3535,53,7.0],[3535,58,17.0],[3536,48,19.0],[3536,60,3.0],[3537,45,70.0],[3537,52,1.0],[3538,53,80.0],[3539,51,186.0],[3540,43,5.0],[3541,51,6.0],[3542,58,67.0],[3543,46,12.0],[3543,54,1.0],[3544,51,120.0],[3545,48,57.0],[3545,57,40.0],[3545,60,4.0],[3546,43,8.0],[3546,44,24.0],[3546,47,30.0],[3546,48,2.0],[3546,50,3.0],[3546,58,2.0],[3546,60,2.0],[3547,52,6.0],[3547,54,8.0],[3548,45,74.0],[3549,56,23.0],[3550,59,55.0],[3551,45,79.0],[3552,46,6.0],[3553,43,15.0],[3553,45,15.0],[3553,48,2.0],[3553,53,2.0],[3554,43,47.0],[3555,45,40.0],[3556,57,1.0],[3556,60,5.0],[3557,48,59.0],[3558,50,24.0],[3559,43,4.0],[3559,44,23.0],[3560,56,26.0],[3561,50,113.0],[3562,53,47.0],[3563,58,26.0],[3564,51,94.0],[3565,45,44.0],[3565,48,6.0],[3565,49,19.0],[3566,43,45.0],[3566,52,5.0],[3567,50,16.0],[3568,59,38.0],[3569,45,14.0],[3569,49,2.0],[3570,59,47.0],[3571,43,18.0],[3572,44,9.0],[3572,58,1.0],[3573,45,83.0],[3574,53,108.0],[3575,45,65.0],[3576,44,44.0],[3576,48,16.0],[3576,55,1.0],[3577,52,12.0],[3578,53,40.0],[3579,44,213.0],[3580,44,78.0],[3581,49,12.0],[3582,43,36.0],[3583,48,30.0],[3583,54,4.0],[3584,52,1.0],[3584,54,2.0],[3585,48,11.0],[3586,44,50.0],[3586,47,19.0],[3586,52,1.0],[3587,44,4.0],[3587,46,3.0],[3587,47,20.0],[3587,50,2.0],[3587,51,2.0],[3587,58,10.0],[3588,59,44.0],[3589,44,74.0],[3590,57,4.0],[3590,60,3.0],[3591,44,8.0],[3592,55,16.0],[3593,43,15.0],[3593,46,12.0],[3594,43,35.0],[3595,43,60.0],[3596,45,6.0],[3596,55,2.0],[3597,52,8.0],[3597,54,7.0],[3598,49,94.0],[3599,53,6.0],[3600,52,2.0],[3600,54,1.0],[3600,55,19.0],[3601,52,8.0],[3601,53,8.0],[3601,54,9.0],[3602,46,32.0],[3603,45,3.0],[3604,57,5.0],[3604,60,2.0],[3605,45,7.0],[3606,43,4.0],[3607,51,26.0],[3608,52,4.0],[3608,54,8.0],[3609,56,23.0],[3610,52,4.0],[3610,54,3.0],[3611,47,18.0],[3612,43,1.0],[3612,55,56.0],[3613,51,19.0],[3614,50,23.0],[3615,45,14.0],[3615,60,1.0],[3616,44,14.0],[3617,43,56.0],[3618,57,4.0],[3618,60,1.0],[3619,46,13.0],[3619,54,2.0],[3620,52,5.0],[3620,54,15.0],[3621,44,7.0],[3621,46,17.0],[3621,47,1.0],[3621,50,1.0],[3621,51,8.0],[3621,54,1.0],[3621,59,19.0],[3622,43,8.0],[3622,59,32.0],[3623,48,33.0],[3623,58,1.0],[3624,56,19.0],[3625,43,36.0],[3626,50,18.0],[3627,60,3.0],[3628,59,11.0],[3629,43,1.0],[3629,50,9.0],[3630,47,37.0],[3631,57,15.0],[3632,51,20.0],[3632,60,1.0],[3633,56,31.0],[3634,57,3.0],[3635,56,20.0],[3636,57,2.0],[3637,43,11.0],[3638,43,12.0],[3639,48,10.0],[3640,45,26.0],[3641,51,13.0],[3642,43,24.0],[3643,60,4.0],[3644,48,40.0],[3645,52,29.0],[3645,54,42.0],[3646,50,28.0],[3647,55,14.0],[3648,48,24.0],[3649,56,30.0],[3650,57,4.0],[3650,60,1.0],[3651,48,2.0],[3652,43,26.0],[3653,54,9.0],[3654,60,2.0],[3655,43,12.0],[3656,55,50.0],[3657,46,22.0],[3657,47,54.0],[3658,49,8.0],[3659,53,63.0],[3660,52,1.0],[3660,60,5.0],[3661,54,18.0],[3662,46,2.0],[3662,55,21.0],[3662,57,7.0],[3663,53,32.0],[3664,58,18.0],[3665,55,13.0],[3666,44,5.0],[3667,45,71.0],[3667,57,3.0],[3668,60,3.0],[3669,47,32.0],[3670,50,20.0],[3671,50,29.0],[3672,53,55.0],[3673,48,15.0],[3674,50,13.0],[3675,50,23.0],[3676,45,14.0],[3677,46,8.0],[3678,58,10.0],[3679,53,40.0],[3680,55,11.0],[3681,45,6.0],[3681,52,7.0],[3681,54,1.0],[3682,58,54.0],[3683,57,9.0],[3684,49,62.0],[3684,58,9.0],[3685,44,8.0],[3686,53,22.0],[3687,60,6.0],[3688,57,40.0],[3688,60,4.0],[3689,46,8.0],[3690,52,11.0],[3690,54,3.0],[3690,57,3.0],[3691,52,4.0],[3692,52,13.0],[3693,52,6.0],[3693,54,8.0],[3694,54,3.0],[3694,57,1.0],[3695,46,13.0],[3695,47,12.0],[3696,45,19.0],[3697,58,7.0],[3698,46,17.0],[3699,52,6.0],[3699,54,3.0],[3700,52,4.0],[3701,55,11.0],[3702,45,18.0],[3702,52,2.0],[3703,60,3.0],[3704,58,14.0],[3705,44,5.0],[3705,51,9.0],[3706,55,16.0],[3707,45,4.0],[3708,58,33.0],[3709,52,7.0],[3710,43,5.0],[3711,48,14.0],[3712,43,23.0],[3713,46,15.0],[3714,54,1.0],[3714,57,4.0],[3714,60,1.0],[3715,45,24.0],[3716,57,3.0],[3716,60,5.0],[3717,59,19.0],[3718,45,9.0],[3719,49,40.0],[3720,47,14.0],[3721,54,6.0],[3722,52,5.0],[3723,44,25.0],[3724,45,26.0],[3725,43,9.0],[3725,52,1.0],[3726,47,10.0],[3727,49,4.0],[3728,55,11.0],[3728,57,17.0],[3728,60,1.0],[3729,48,6.0],[3730,52,1.0],[3730,54,17.0],[3731,54,7.0],[3732,45,7.0],[3733,57,1.0],[3733,59,6.0],[3734,52,1.0],[3734,53,2.0],[3734,54,1.0],[3735,51,16.0],[3736,60,12.0],[3737,43,12.0],[3737,47,4.0],[3738,57,3.0],[3738,60,2.0],[3739,53,6.0],[3740,43,8.0],[3741,57,2.0],[3742,43,5.0],[3743,45,10.0],[3744,45,7.0],[3745,59,9.0],[3746,53,3.0],[3747,49,12.0],[3748,47,10.0],[3749,46,8.0],[3750,52,4.0],[3750,54,3.0],[3751,52,2.0],[3751,54,6.0],[3752,53,4.0],[3753,52,5.0],[3753,57,5.0],[3754,43,3.0],[3755,48,8.0],[3756,48,13.0],[3757,60,4.0],[3758,45,5.0],[3758,52,3.0],[3759,43,3.0],[3760,52,4.0],[3760,54,6.0],[3761,47,14.0],[3762,47,13.0],[3763,43,28.0],[3764,58,3.0],[3765,52,2.0],[3765,54,2.0],[3766,57,2.0],[3767,60,3.0],[3768,52,3.0],[3768,55,5.0],[3768,57,2.0],[3769,44,11.0],[3770,46,17.0],[3771,47,10.0],[3772,52,4.0],[3773,44,3.0],[3774,51,15.0],[3775,48,4.0],[3776,54,4.0],[3777,60,7.0],[3778,44,5.0],[3779,54,4.0],[3780,44,8.0],[3781,45,6.0],[3782,51,8.0],[3782,59,10.0],[3783,54,6.0],[3784,44,10.0],[3785,51,4.0],[3786,45,11.0],[3787,46,10.0],[3787,53,6.0],[3788,60,4.0],[3789,52,3.0],[3790,57,3.0],[3791,48,10.0],[3792,47,8.0],[3793,54,8.0],[3794,58,7.0],[3794,60,1.0],[3795,48,3.0],[3796,52,4.0],[3796,54,4.0],[3797,57,5.0],[3798,47,2.0],[3799,48,1.0],[3799,49,14.0],[3800,57,4.0],[3801,57,5.0],[3802,58,5.0],[3803,52,4.0],[3804,54,3.0],[3805,43,5.0],[3806,48,2.0],[3807,54,6.0],[3808,54,3.0],[3809,45,3.0],[3810,57,3.0],[3811,54,3.0],[3812,52,4.0],[3813,52,2.0],[3814,52,3.0],[3815,48,4.0],[3816,59,3.0],[3817,57,2.0],[3818,52,8.0],[3819,52,4.0],[3820,55,4.0],[3821,48,5.0],[3822,60,3.0],[3823,44,4.0],[3824,53,4.0],[3825,43,2.0],[3825,57,1.0],[3826,57,2.0],[3827,57,2.0],[3828,45,3.0],[3829,52,4.0],[3830,60,2.0],[3831,60,4.0],[3832,54,2.0]],"rows": [{"id": "OTU_2", "metadata": {"taxonomy": ["k__Fungi", "p__Basidiomycota", "c__Wallemiomycetes", "o__Geminibasidiales", "f__Geminibasidiaceae", "g__Geminibasidium", "s__unidentified"], "confidence": 1.0}},{"id": "OTU_1", "metadata": {"taxonomy": ["k__Fungi", "p__Ascomycota", "c__Pezizomycetes", "o__Pezizales", "f__Tuberaceae", "g__Tuber"], "confidence": 1.0}},{"id": "OTU_95", "metadata": {"taxonomy": ["k__Fungi"], "confidence": 0.98}},{"id": "OTU_105", "metadata": {"taxonomy": ["k__Fungi", "p__Rozellomycota", "c__Rozellomycota_cls_Incertae_sedis", "o__GS07", "f__unidentified", "g__unidentified", "s__unidentified"], "confidence": 0.87}},{"id": "OTU_6", "metadata": {"taxonomy": ["k__Fungi", "p__Ascomycota", "c__Sordariomycetes", "o__Hypocreales", "f__Nectriaceae", "g__Fusarium", "s__Fusarium_solani"], "confidence": 0.99}},{"id": "OTU_144", "metadata": {"taxonomy": ["k__Fungi", "p__Rozellomycota", "c__Rozellomycota_cls_Incertae_sedis", "o__GS11", "f__unidentified", "g__unidentified", "s__unidentified"], "confidence": 1.0}},{"id": "OTU_1157", "metadata": {"taxonomy": ["k__Fungi", "p__Ascomycota", "c__Dothideomycetes", "o__Pleosporales"], "confidence": 0.94}},{"id": "OTU_176", "metadata": {"taxonomy": ["k__Fungi", "p__Ascomycota", "c__Sordariomycetes", "o__Hypocreales", "f__Hypocreales_fam_Incertae_sedis", "g__Ilyonectria", "s__Ilyonectria_macrodidyma"], "confidence": 1.0}},{"id": "OTU_12", "metadata": {"taxonomy": ["k__Fungi", "p__Mortierellomycota", "c__Mortierellomycotina_cls_Incertae_sedis", "o__Mortierellales", "f__Mortierellaceae", "g__Mortierella", "s__Mortierella_humilis"], "confidence": 0.96}},{"id": "OTU_109", "metadata": {"taxonomy": ["k__Fungi", "p__Mortierellomycota", "c__Mortierellomycotina_cls_Incertae_sedis", "o__Mortierellales", "f__Mortierellaceae", "g__Mortierella", "s__Mortierella_gamsii"], "confidence": 0.94}},{"id": "OTU_128", "metadata": {"taxonomy": ["k__Fungi", "p__Ascomycota", "c__Pezizomycetes", "o__Pezizales", "f__Pyronemataceae", "g__Otidea", "s__Otidea_daliensis"], "confidence": 0.89}},{"id": "OTU_39", "metadata": {"taxonomy": ["k__Fungi", "p__Mortierellomycota", "c__Mortierellomycotina_cls_Incertae_sedis", "o__Mortierellales", "f__Mortierellaceae", "g__Mortierella", "s__Mortierella_sarnyensis"], "confidence": 1.0}},{"id": "OTU_40", "metadata": {"taxonomy": ["k__Fungi", "p__Mortierellomycota", "c__Mortierellomycotina_cls_Incertae_sedis", "o__Mortierellales", "f__Mortierellaceae", "g__Mortierella", "s__Mortierella_exigua"], "confidence": 0.83}},{"id": "OTU_32", "metadata": {"taxonomy": ["k__Fungi", "p__Ascomycota", "c__Dothideomycetes", "o__Hysteriales", "f__Gloniaceae"], "confidence": 1.0}},{"id": "OTU_41", "metadata": {"taxonomy": ["k__Fungi", "p__Ascomycota", "c__Sordariomycetes", "o__Sordariomycetidae_ord_Incertae_sedis", "f__Sordariomycetidae_fam_Incertae_sedis", "g__Cordana", "s__Cordana_terrestris"], "confidence": 0.97}},{"id": "OTU_96", "metadata": {"taxonomy": ["k__Fungi", "p__Basidiomycota", "c__Agaricomycetes", "o__Agaricales", "f__Inocybaceae", "g__Inocybe"], "confidence": 0.81}},{"id": "OTU_3", "metadata": {"taxonomy": ["k__Fungi", "p__Mucoromycota", "c__Umbelopsidomycetes", "o__Umbelopsidales", "f__Umbelopsidaceae", "g__Umbelopsis", "s__Umbelopsis_dimorpha"], "confidence": 1.0}},{"id": "OTU_1948", "metadata": {"taxonomy": ["k__Fungi"], "confidence": 1.0}},{"id": "OTU_75", "metadata": {"taxonomy": ["k__Fungi", "p__Basidiomycota", "c__Agaricomycetes", "o__Agaricales", "f__Strophariaceae", "g__Hymenogaster"], "confidence": 0.89}},{"id": "OTU_43", "metadata": {"taxonomy": ["k__Fungi", "p__Olpidiomycota", "c__Olpidiomycetes", "o__Olpidiales", "f__unidentified", "g__unidentified", "s__unidentified"], "confidence": 0.97}},{"id": "OTU_71", "metadata": {"taxonomy": ["k__Fungi", "p__Ascomycota", "c__Eurotiomycetes", "o__Eurotiales", "f__Trichocomaceae", "g__Penicillium"], "confidence": 0.99}},{"id": "OTU_49", "metadata": {"taxonomy": ["k__Fungi", "p__Ascomycota", "c__Sordariomycetes", "o__Hypocreales", "f__Cordycipitaceae"], "confidence": 1.0}},{"id": "OTU_51", "metadata": {"taxonomy": ["k__Fungi", "p__Basidiomycota", "c__Agaricomycetes", "o__Agaricales", "f__Strophariaceae", "g__Hebeloma", "s__Hebeloma_cavipes"], "confidence": 1.0}},{"id": "OTU_11", "metadata": {"taxonomy": ["k__Fungi", "p__Mortierellomycota", "c__Mortierellomycotina_cls_Incertae_sedis", "o__Mortierellales", "f__Mortierellaceae", "g__Mortierella", "s__Mortierella_epicladia"], "confidence": 1.0}},{"id": "OTU_762", "metadata": {"taxonomy": ["k__Fungi", "p__Basidiomycota", "c__Wallemiomycetes", "o__Geminibasidiales", "f__Geminibasidiaceae", "g__Geminibasidium", "s__unidentified"], "confidence": 1.0}},{"id": "OTU_1745", "metadata": {"taxonomy": ["k__Fungi", "p__Ascomycota", "c__Sordariomycetes", "o__Sordariales"], "confidence": 0.83}},{"id": "OTU_10", "metadata": {"taxonomy": ["k__Fungi", "p__Ascomycota", "c__Sordariomycetes", "o__Hypocreales", "f__Nectriaceae"], "confidence": 1.0}},{"id": "OTU_317", "metadata": {"taxonomy": ["k__Fungi", "p__Ascomycota", "c__Leotiomycetes", "o__Helotiales", "f__Dermateaceae", "g__Mollisia", "s__unidentified"], "confidence": 0.89}},{"id": "OTU_160", "metadata": {"taxonomy": ["k__Fungi", "p__Basidiomycota", "c__Agaricomycetes", "o__Russulales", "f__Russulaceae", "g__Russula", "s__Russula_pectinatoides"], "confidence": 1.0}},{"id": "OTU_130", "metadata": {"taxonomy": ["k__Fungi", "p__Basidiomycota", "c__Agaricomycetes", "o__Thelephorales", "f__Thelephoraceae", "g__Tomentella", "s__Tomentella_ellisii"], "confidence": 0.98}},{"id": "OTU_4", "metadata": {"taxonomy": ["k__Fungi", "p__Rozellomycota", "c__Rozellomycota_cls_Incertae_sedis", "o__GS07", "f__unidentified", "g__unidentified", "s__unidentified"], "confidence": 1.0}},{"id": "OTU_13", "metadata": {"taxonomy": ["k__Fungi", "p__Mortierellomycota", "c__Mortierellomycotina_cls_Incertae_sedis", "o__Mortierellales", "f__Mortierellaceae", "g__Mortierella"], "confidence": 1.0}},{"id": "OTU_122", "metadata": {"taxonomy": ["k__Fungi", "p__Basidiomycota", "c__Agaricomycetes", "o__Thelephorales", "f__Thelephoraceae", "g__Tomentella", "s__Tomentella_stuposa"], "confidence": 0.98}},{"id": "OTU_30", "metadata": {"taxonomy": ["k__Fungi", "p__Ascomycota", "c__Pezizomycetes", "o__Pezizales", "f__Tuberaceae", "g__Tuber", "s__Tuber_mexiusanum"], "confidence": 0.91}},{"id": "OTU_7", "metadata": {"taxonomy": ["k__Fungi", "p__Mortierellomycota", "c__Mortierellomycotina_cls_Incertae_sedis", "o__Mortierellales", "f__Mortierellaceae", "g__Mortierella", "s__Mortierella_elongata"], "confidence": 1.0}},{"id": "OTU_89", "metadata": {"taxonomy": ["k__Fungi", "p__Basidiomycota", "c__Agaricomycetes", "o__Atheliales", "f__Atheliaceae", "g__Piloderma", "s__Piloderma_lanatum"], "confidence": 1.0}},{"id": "OTU_134", "metadata": {"taxonomy": ["k__Fungi", "p__Basidiomycota", "c__Agaricomycetes", "o__Agaricales", "f__Strophariaceae", "g__Hymenogaster"], "confidence": 0.92}},{"id": "OTU_1372", "metadata": {"taxonomy": ["k__Fungi", "p__Basidiomycota", "c__Agaricomycetes", "o__Thelephorales", "f__Thelephoraceae"], "confidence": 1.0}},{"id": "OTU_690", "metadata": {"taxonomy": ["k__Fungi"], "confidence": 1.0}},{"id": "OTU_16", "metadata": {"taxonomy": ["k__Fungi", "p__Basidiomycota", "c__Agaricomycetes", "o__Sebacinales", "f__Sebacinaceae"], "confidence": 1.0}},{"id": "OTU_101", "metadata": {"taxonomy": ["k__Fungi", "p__Ascomycota", "c__Sordariomycetes", "o__Sordariales", "f__Lasiosphaeriaceae", "g__Apodus", "s__Apodus_deciduus"], "confidence": 1.0}},{"id": "OTU_91", "metadata": {"taxonomy": ["k__Fungi", "p__Basidiomycota", "c__Agaricomycetes", "o__Thelephorales", "f__Thelephoraceae", "g__Tomentella"], "confidence": 1.0}},{"id": "OTU_226", "metadata": {"taxonomy": ["k__Fungi", "p__Ascomycota", "c__Dothideomycetes", "o__Venturiales", "f__Venturiaceae", "g__Venturia", "s__Venturia_hystrioides"], "confidence": 0.89}},{"id": "OTU_63", "metadata": {"taxonomy": ["k__Fungi", "p__Mucoromycota", "c__GS20", "o__unidentified", "f__unidentified", "g__unidentified", "s__unidentified"], "confidence": 1.0}},{"id": "OTU_73", "metadata": {"taxonomy": ["k__Fungi", "p__Ascomycota", "c__Sordariomycetes", "o__Hypocreales", "f__Hypocreales_fam_Incertae_sedis", "g__Ilyonectria", "s__Ilyonectria_mors-panacis"], "confidence": 0.88}},{"id": "OTU_26", "metadata": {"taxonomy": ["k__Fungi", "p__Basidiomycota", "c__Agaricomycetes", "o__Polyporales", "f__Ganodermataceae", "g__Ganoderma"], "confidence": 0.89}},{"id": "OTU_31", "metadata": {"taxonomy": ["k__Fungi", "p__Basidiomycota", "c__Agaricomycetes", "o__Agaricales", "f__Strophariaceae", "g__Hymenogaster", "s__Hymenogaster_australis"], "confidence": 0.99}},{"id": "OTU_104", "metadata": {"taxonomy": ["k__Fungi"], "confidence": 0.98}},{"id": "OTU_22", "metadata": {"taxonomy": ["k__Fungi", "p__Basidiomycota", "c__Agaricomycetes", "o__Agaricales"], "confidence": 1.0}},{"id": "OTU_1041", "metadata": {"taxonomy": ["k__Fungi"], "confidence": 1.0}},{"id": "OTU_752", "metadata": {"taxonomy": ["Unclassified"], "confidence": 1.0}},{"id": "OTU_442", "metadata": {"taxonomy": ["k__Fungi", "p__Ascomycota", "c__Leotiomycetes", "o__Leotiomycetes_ord_Incertae_sedis", "f__Myxotrichaceae", "g__Oidiodendron"], "confidence": 1.0}},{"id": "OTU_409", "metadata": {"taxonomy": ["k__Fungi", "p__Ascomycota", "c__Dothideomycetes"], "confidence": 1.0}},{"id": "OTU_97", "metadata": {"taxonomy": ["k__Fungi", "p__Ascomycota", "c__Sordariomycetes", "o__Hypocreales", "f__Clavicipitaceae", "g__Metarhizium", "s__Metarhizium_anisopliae"], "confidence": 1.0}},{"id": "OTU_172", "metadata": {"taxonomy": ["k__Fungi", "p__Basidiomycota", "c__Agaricomycetes", "o__Agaricales", "f__Entolomataceae", "g__Clitopilus"], "confidence": 1.0}},{"id": "OTU_910", "metadata": {"taxonomy": ["k__Fungi", "p__Ascomycota", "c__Sordariomycetes"], "confidence": 0.87}},{"id": "OTU_1452", "metadata": {"taxonomy": ["k__Fungi", "p__Ascomycota", "c__Dothideomycetes", "o__Hysteriales", "f__Gloniaceae", "g__Cenococcum"], "confidence": 0.98}},{"id": "OTU_2266", "metadata": {"taxonomy": ["k__Fungi", "p__Ascomycota", "c__Sordariomycetes", "o__Sordariales", "f__Chaetomiaceae"], "confidence": 0.96}},{"id": "OTU_83", "metadata": {"taxonomy": ["k__Fungi", "p__Ascomycota", "c__Eurotiomycetes", "o__Eurotiales", "f__Trichocomaceae", "g__Aspergillus", "s__Aspergillus_penicillioides"], "confidence": 0.99}},{"id": "OTU_714", "metadata": {"taxonomy": ["k__Fungi", "p__Ascomycota", "c__Sordariomycetes", "o__Hypocreales", "f__Clavicipitaceae", "g__Pochonia", "s__Pochonia_bulbillosa"], "confidence": 1.0}},{"id": "OTU_56", "metadata": {"taxonomy": ["k__Fungi", "p__Ascomycota", "c__Sordariomycetes", "o__Sordariales", "f__Chaetomiaceae", "g__Trichocladium", "s__Trichocladium_opacum"], "confidence": 0.99}},{"id": "OTU_74", "metadata": {"taxonomy": ["k__Fungi", "p__Basidiomycota", "c__Agaricomycetes"], "confidence": 0.89}},{"id": "OTU_92", "metadata": {"taxonomy": ["k__Fungi", "p__Mortierellomycota", "c__Mortierellomycotina_cls_Incertae_sedis", "o__Mortierellales", "f__Mortierellaceae", "g__Mortierella", "s__Mortierella_horticola"], "confidence": 1.0}},{"id": "OTU_1639", "metadata": {"taxonomy": ["k__Fungi", "p__Ascomycota"], "confidence": 1.0}},{"id": "OTU_510", "metadata": {"taxonomy": ["k__Fungi", "p__Ascomycota", "c__Dothideomycetes", "o__Pleosporales", "f__Lophiostomataceae"], "confidence": 0.97}},{"id": "OTU_14", "metadata": {"taxonomy": ["k__Fungi", "p__Ascomycota", "c__Sordariomycetes", "o__Sordariales", "f__Chaetomiaceae", "g__Humicola", "s__Humicola_grisea"], "confidence": 0.92}},{"id": "OTU_3584", "metadata": {"taxonomy": ["k__Fungi", "p__Ascomycota", "c__Eurotiomycetes", "o__Chaetothyriales"], "confidence": 0.96}},{"id": "OTU_42", "metadata": {"taxonomy": ["k__Fungi"], "confidence": 1.0}},{"id": "OTU_102", "metadata": {"taxonomy": ["k__Fungi", "p__Ascomycota"], "confidence": 1.0}},{"id": "OTU_319", "metadata": {"taxonomy": ["k__Fungi", "p__Basidiomycota", "c__Agaricomycetes", "o__Thelephorales", "f__Thelephoraceae"], "confidence": 1.0}},{"id": "OTU_46", "metadata": {"taxonomy": ["k__Fungi", "p__Ascomycota", "c__Sordariomycetes", "o__Hypocreales", "f__Hypocreaceae", "g__Trichoderma", "s__Trichoderma_pubescens"], "confidence": 1.0}},{"id": "OTU_64", "metadata": {"taxonomy": ["k__Fungi", "p__Ascomycota", "c__Sordariomycetes", "o__Hypocreales", "f__Hypocreaceae"], "confidence": 1.0}},{"id": "OTU_446", "metadata": {"taxonomy": ["k__Fungi", "p__Basidiomycota", "c__Agaricomycetes", "o__Thelephorales", "f__Thelephoraceae", "g__Tomentella"], "confidence": 0.99}},{"id": "OTU_136", "metadata": {"taxonomy": ["k__Fungi"], "confidence": 1.0}},{"id": "OTU_148", "metadata": {"taxonomy": ["k__Fungi", "p__Ascomycota", "c__Eurotiomycetes", "o__Eurotiales", "f__Elaphomycetaceae", "g__unidentified", "s__unidentified"], "confidence": 0.98}},{"id": "OTU_117", "metadata": {"taxonomy": ["k__Fungi", "p__Ascomycota", "c__Sordariomycetes", "o__Hypocreales", "f__Nectriaceae", "g__Dactylonectria", "s__Dactylonectria_anthuriicola"], "confidence": 0.81}},{"id": "OTU_201", "metadata": {"taxonomy": ["k__Fungi", "p__Basidiomycota", "c__Agaricomycetes", "o__Agaricales", "f__Inocybaceae", "g__Inocybe", "s__Inocybe_maculata"], "confidence": 1.0}},{"id": "OTU_61", "metadata": {"taxonomy": ["k__Fungi", "p__Basidiomycota", "c__Tremellomycetes", "o__Trichosporonales", "f__Trichosporonaceae", "g__Apiotrichum"], "confidence": 1.0}},{"id": "OTU_15", "metadata": {"taxonomy": ["k__Fungi", "p__Basidiomycota", "c__Tremellomycetes", "o__Filobasidiales", "f__Piskurozymaceae", "g__Solicoccozyma", "s__Solicoccozyma_terricola"], "confidence": 1.0}},{"id": "OTU_601", "metadata": {"taxonomy": ["k__Fungi", "p__Chytridiomycota", "c__Rhizophydiomycetes", "o__Rhizophydiales", "f__Rhizophydiaceae", "g__Rhizophydium", "s__unidentified"], "confidence": 0.99}},{"id": "OTU_35", "metadata": {"taxonomy": ["k__Fungi", "p__Basidiomycota", "c__Pucciniomycotina_cls_Incertae_sedis", "o__GS25", "f__unidentified", "g__unidentified", "s__unidentified"], "confidence": 1.0}},{"id": "OTU_116", "metadata": {"taxonomy": ["k__Fungi", "p__Ascomycota", "c__Eurotiomycetes", "o__Eurotiales", "f__Trichocomaceae", "g__Penicillium", "s__Penicillium_toxicarium"], "confidence": 0.83}},{"id": "OTU_1539", "metadata": {"taxonomy": ["k__Fungi"], "confidence": 1.0}},{"id": "OTU_371", "metadata": {"taxonomy": ["k__Fungi", "p__Rozellomycota", "c__Rozellomycota_cls_Incertae_sedis", "o__GS11", "f__unidentified", "g__unidentified", "s__unidentified"], "confidence": 1.0}},{"id": "OTU_84", "metadata": {"taxonomy": ["k__Fungi", "p__Basidiomycota", "c__Agaricomycetes", "o__Agaricales", "f__Strophariaceae", "g__Hymenogaster", "s__Hymenogaster_rubyensis"], "confidence": 0.94}},{"id": "OTU_183", "metadata": {"taxonomy": ["k__Fungi", "p__Ascomycota", "c__Sordariomycetes", "o__Hypocreales", "f__Hypocreaceae", "g__Trichoderma"], "confidence": 1.0}},{"id": "OTU_59", "metadata": {"taxonomy": ["k__Fungi", "p__Ascomycota", "c__Sordariomycetes", "o__Hypocreales", "f__Nectriaceae", "g__Neonectria", "s__Neonectria_candida"], "confidence": 0.93}},{"id": "OTU_8", "metadata": {"taxonomy": ["k__Fungi", "p__Basidiomycota", "c__Agaricomycetes", "o__Polyporales", "f__Meripilaceae", "g__Grifola", "s__Grifola_frondosa"], "confidence": 1.0}},{"id": "OTU_81", "metadata": {"taxonomy": ["k__Fungi", "p__Ascomycota", "c__Leotiomycetes", "o__Helotiales", "f__Helotiales_fam_Incertae_sedis", "g__Tetracladium"], "confidence": 0.96}},{"id": "OTU_230", "metadata": {"taxonomy": ["k__Fungi", "p__Basidiomycota", "c__Agaricomycetes", "o__Phallales", "f__Phallaceae", "g__Phallus", "s__Phallus_impudicus"], "confidence": 0.96}},{"id": "OTU_108", "metadata": {"taxonomy": ["k__Fungi"], "confidence": 1.0}},{"id": "OTU_465", "metadata": {"taxonomy": ["k__Fungi", "p__Ascomycota", "c__Lecanoromycetes", "o__GS36", "f__unidentified", "g__unidentified", "s__unidentified"], "confidence": 1.0}},{"id": "OTU_36", "metadata": {"taxonomy": ["k__Fungi", "p__Ascomycota", "c__Dothideomycetes", "o__Capnodiales", "f__Cladosporiaceae"], "confidence": 1.0}},{"id": "OTU_405", "metadata": {"taxonomy": ["k__Fungi"], "confidence": 0.99}},{"id": "OTU_816", "metadata": {"taxonomy": ["k__Fungi", "p__Basidiomycota", "c__Agaricomycetes", "o__Agaricales", "f__Entolomataceae", "g__Entoloma", "s__Entoloma_sericeum"], "confidence": 0.94}},{"id": "OTU_67", "metadata": {"taxonomy": ["k__Fungi", "p__Ascomycota", "c__Sordariomycetes", "o__Hypocreales", "f__Nectriaceae"], "confidence": 0.99}},{"id": "OTU_401", "metadata": {"taxonomy": ["k__Fungi"], "confidence": 1.0}},{"id": "OTU_85", "metadata": {"taxonomy": ["k__Fungi", "p__Basidiomycota", "c__Agaricomycetes", "o__Thelephorales", "f__Thelephoraceae"], "confidence": 1.0}},{"id": "OTU_481", "metadata": {"taxonomy": ["k__Fungi"], "confidence": 1.0}},{"id": "OTU_38", "metadata": {"taxonomy": ["k__Fungi", "p__Basidiomycota", "c__Agaricomycetes", "o__Agaricales", "f__Cortinariaceae", "g__Cortinarius"], "confidence": 1.0}},{"id": "OTU_192", "metadata": {"taxonomy": ["k__Fungi"], "confidence": 1.0}},{"id": "OTU_132", "metadata": {"taxonomy": ["k__Fungi", "p__Ascomycota", "c__Pezizomycetes", "o__Pezizales", "f__Pyronemataceae", "g__Geopora", "s__unidentified"], "confidence": 1.0}},{"id": "OTU_194", "metadata": {"taxonomy": ["k__Fungi"], "confidence": 0.98}},{"id": "OTU_34", "metadata": {"taxonomy": ["k__Fungi"], "confidence": 1.0}},{"id": "OTU_228", "metadata": {"taxonomy": ["k__Fungi"], "confidence": 0.99}},{"id": "OTU_165", "metadata": {"taxonomy": ["k__Fungi", "p__Chytridiomycota", "c__Rhizophydiomycetes", "o__Rhizophydiales", "f__Rhizophydiales_fam_Incertae_sedis", "g__Operculomyces", "s__Operculomyces_laminatus"], "confidence": 1.0}},{"id": "OTU_65", "metadata": {"taxonomy": ["k__Fungi", "p__Chytridiomycota", "c__Chytridiomycetes", "o__unidentified", "f__unidentified", "g__unidentified", "s__unidentified"], "confidence": 0.93}},{"id": "OTU_17", "metadata": {"taxonomy": ["k__Fungi", "p__Ascomycota", "c__Sordariomycetes", "o__Hypocreomycetidae_ord_Incertae_sedis", "f__Plectosphaerellaceae", "g__Plectosphaerella", "s__Plectosphaerella_cucumerina"], "confidence": 0.96}},{"id": "OTU_69", "metadata": {"taxonomy": ["k__Fungi"], "confidence": 0.99}},{"id": "OTU_37", "metadata": {"taxonomy": ["k__Fungi", "p__Ascomycota", "c__Leotiomycetes", "o__Leotiomycetes_ord_Incertae_sedis", "f__Myxotrichaceae", "g__Pseudogymnoascus", "s__Pseudogymnoascus_roseus"], "confidence": 0.99}},{"id": "OTU_423", "metadata": {"taxonomy": ["k__Fungi", "p__Ascomycota", "c__Leotiomycetes", "o__Leotiomycetes_ord_Incertae_sedis", "f__Myxotrichaceae", "g__Pseudogymnoascus", "s__Pseudogymnoascus_appendiculatus"], "confidence": 1.0}},{"id": "OTU_24", "metadata": {"taxonomy": ["k__Fungi", "p__Basidiomycota", "c__Tremellomycetes", "o__Tremellales", "f__Trimorphomycetaceae", "g__Saitozyma", "s__Saitozyma_podzolica"], "confidence": 1.0}},{"id": "OTU_45", "metadata": {"taxonomy": ["k__Fungi", "p__Mortierellomycota", "c__Mortierellomycotina_cls_Incertae_sedis", "o__Mortierellales", "f__Mortierellaceae", "g__Mortierella", "s__unidentified"], "confidence": 0.93}},{"id": "OTU_364", "metadata": {"taxonomy": ["k__Fungi", "p__Ascomycota", "c__Eurotiomycetes", "o__Chaetothyriales", "f__Herpotrichiellaceae", "g__Cladophialophora", "s__Cladophialophora_chaetospira"], "confidence": 1.0}},{"id": "OTU_207", "metadata": {"taxonomy": ["k__Fungi"], "confidence": 1.0}},{"id": "OTU_76", "metadata": {"taxonomy": ["k__Fungi", "p__Ascomycota"], "confidence": 1.0}},{"id": "OTU_114", "metadata": {"taxonomy": ["k__Fungi"], "confidence": 1.0}},{"id": "OTU_2017", "metadata": {"taxonomy": ["k__Fungi", "p__Ascomycota", "c__Sordariomycetes", "o__Hypocreales", "f__Hypocreales_fam_Incertae_sedis", "g__Stachybotrys", "s__Stachybotrys_eucylindrospora"], "confidence": 0.96}},{"id": "OTU_121", "metadata": {"taxonomy": ["k__Fungi", "p__Ascomycota", "c__Dothideomycetes", "o__Pleosporales", "f__Pleosporaceae", "g__Alternaria"], "confidence": 1.0}},{"id": "OTU_27", "metadata": {"taxonomy": ["k__Fungi", "p__Basidiomycota", "c__Agaricomycetes", "o__Agaricales", "f__Hydnangiaceae", "g__Laccaria"], "confidence": 0.96}},{"id": "OTU_55", "metadata": {"taxonomy": ["k__Fungi", "p__Ascomycota", "c__Eurotiomycetes", "o__Eurotiales"], "confidence": 1.0}},{"id": "OTU_294", "metadata": {"taxonomy": ["k__Fungi", "p__Mortierellomycota", "c__Mortierellomycotina_cls_Incertae_sedis", "o__Mortierellales", "f__Mortierellaceae", "g__Mortierella", "s__Mortierella_echinosphaera"], "confidence": 0.99}},{"id": "OTU_1179", "metadata": {"taxonomy": ["k__Fungi", "p__Ascomycota", "c__Sordariomycetes", "o__Xylariales", "f__Xylariaceae", "g__Nemania"], "confidence": 0.92}},{"id": "OTU_119", "metadata": {"taxonomy": ["k__Fungi", "p__Mortierellomycota", "c__Mortierellomycotina_cls_Incertae_sedis", "o__Mortierellales", "f__Mortierellaceae", "g__Mortierella", "s__Mortierella_globulifera"], "confidence": 1.0}},{"id": "OTU_639", "metadata": {"taxonomy": ["k__Fungi", "p__Ascomycota", "c__Leotiomycetes"], "confidence": 0.8}},{"id": "OTU_110", "metadata": {"taxonomy": ["k__Fungi", "p__Basidiomycota", "c__Agaricomycetes", "o__Russulales", "f__Russulaceae", "g__Lactarius", "s__Lactarius_subserifluus"], "confidence": 0.89}},{"id": "OTU_414", "metadata": {"taxonomy": ["k__Fungi", "p__Chytridiomycota"], "confidence": 0.82}},{"id": "OTU_88", "metadata": {"taxonomy": ["k__Fungi", "p__Basidiomycota", "c__Tremellomycetes", "o__Cystofilobasidiales", "f__Cystofilobasidiaceae", "g__Cystofilobasidium", "s__Cystofilobasidium_capitatum"], "confidence": 0.98}},{"id": "OTU_217", "metadata": {"taxonomy": ["k__Fungi", "p__Basidiomycota", "c__Agaricomycetes", "o__Agaricales"], "confidence": 1.0}},{"id": "OTU_793", "metadata": {"taxonomy": ["k__Fungi", "p__Mortierellomycota", "c__Mortierellomycotina_cls_Incertae_sedis", "o__Mortierellales", "f__Mortierellaceae", "g__Mortierella", "s__Mortierella_angusta"], "confidence": 1.0}},{"id": "OTU_237", "metadata": {"taxonomy": ["k__Fungi", "p__Ascomycota", "c__Sordariomycetes", "o__Sordariales", "f__Lasiosphaeriaceae", "g__Podospora", "s__unidentified"], "confidence": 0.96}},{"id": "OTU_1529", "metadata": {"taxonomy": ["k__Fungi"], "confidence": 0.98}},{"id": "OTU_50", "metadata": {"taxonomy": ["k__Fungi", "p__Mortierellomycota", "c__Mortierellomycotina_cls_Incertae_sedis", "o__Mortierellales", "f__Mortierellaceae", "g__Mortierella"], "confidence": 1.0}},{"id": "OTU_558", "metadata": {"taxonomy": ["k__Fungi", "p__Ascomycota", "c__Pezizomycetes", "o__Pezizales", "f__Ascobolaceae"], "confidence": 0.96}},{"id": "OTU_44", "metadata": {"taxonomy": ["k__Fungi", "p__Basidiomycota", "c__Agaricomycetes", "o__Agaricales", "f__Amanitaceae", "g__Amanita"], "confidence": 0.99}},{"id": "OTU_419", "metadata": {"taxonomy": ["k__Fungi", "p__Basidiomycota", "c__Microbotryomycetes", "o__unidentified", "f__unidentified", "g__unidentified", "s__unidentified"], "confidence": 1.0}},{"id": "OTU_336", "metadata": {"taxonomy": ["k__Fungi", "p__Basidiomycota", "c__Tremellomycetes", "o__Cystofilobasidiales", "f__Cystofilobasidiaceae", "g__Itersonilia", "s__Itersonilia_perplexans"], "confidence": 0.91}},{"id": "OTU_203", "metadata": {"taxonomy": ["k__Fungi", "p__Ascomycota", "c__Dothideomycetes", "o__Pleosporales", "f__Lophiostomataceae"], "confidence": 1.0}},{"id": "OTU_450", "metadata": {"taxonomy": ["k__Fungi", "p__Chytridiomycota"], "confidence": 0.83}},{"id": "OTU_54", "metadata": {"taxonomy": ["k__Fungi", "p__Mortierellomycota", "c__Mortierellomycotina_cls_Incertae_sedis", "o__Mortierellales", "f__Mortierellaceae", "g__Mortierella"], "confidence": 1.0}},{"id": "OTU_815", "metadata": {"taxonomy": ["k__Fungi", "p__Ascomycota", "c__Leotiomycetes", "o__Helotiales", "f__Hyaloscyphaceae", "g__Lachnum", "s__Lachnum_virgineum"], "confidence": 0.91}},{"id": "OTU_164", "metadata": {"taxonomy": ["k__Fungi", "p__Ascomycota", "c__Sordariomycetes", "o__Sordariomycetidae_ord_Incertae_sedis", "f__Sordariomycetidae_fam_Incertae_sedis", "g__Atractospora"], "confidence": 0.94}},{"id": "OTU_903", "metadata": {"taxonomy": ["k__Fungi"], "confidence": 1.0}},{"id": "OTU_309", "metadata": {"taxonomy": ["k__Fungi", "p__Ascomycota", "c__Dothideomycetes", "o__Pleosporales", "f__Leptosphaeriaceae", "g__Plenodomus", "s__Plenodomus_biglobosus"], "confidence": 1.0}},{"id": "OTU_255", "metadata": {"taxonomy": ["k__Fungi", "p__Basidiomycota", "c__Agaricomycetes", "o__Thelephorales", "f__Thelephoraceae", "g__Tomentella"], "confidence": 0.91}},{"id": "OTU_2128", "metadata": {"taxonomy": ["k__Fungi", "p__Mortierellomycota", "c__Mortierellomycotina_cls_Incertae_sedis", "o__Mortierellales", "f__Mortierellaceae", "g__Mortierella"], "confidence": 0.97}},{"id": "OTU_1391", "metadata": {"taxonomy": ["k__Fungi", "p__Basidiomycota"], "confidence": 0.83}},{"id": "OTU_268", "metadata": {"taxonomy": ["k__Fungi", "p__Basidiomycota", "c__Microbotryomycetes", "o__Leucosporidiales", "f__unidentified", "g__unidentified", "s__unidentified"], "confidence": 0.96}},{"id": "OTU_615", "metadata": {"taxonomy": ["k__Fungi", "p__Rozellomycota", "c__Rozellomycota_cls_Incertae_sedis", "o__GS11", "f__unidentified", "g__unidentified", "s__unidentified"], "confidence": 1.0}},{"id": "OTU_293", "metadata": {"taxonomy": ["k__Fungi", "p__Ascomycota", "c__Pezizomycetes", "o__Pezizales", "f__Pezizaceae", "g__Peziza"], "confidence": 1.0}},{"id": "OTU_218", "metadata": {"taxonomy": ["k__Fungi", "p__Basidiomycota", "c__Agaricomycetes", "o__Cantharellales", "f__Clavulinaceae", "g__unidentified", "s__unidentified"], "confidence": 0.88}},{"id": "OTU_2073", "metadata": {"taxonomy": ["k__Fungi"], "confidence": 0.99}},{"id": "OTU_138", "metadata": {"taxonomy": ["k__Fungi", "p__Ascomycota", "c__Pezizomycetes", "o__Pezizales", "f__Pezizaceae", "g__Pachyphlodes", "s__Pachyphlodes_carnea"], "confidence": 0.96}},{"id": "OTU_647", "metadata": {"taxonomy": ["k__Fungi"], "confidence": 1.0}},{"id": "OTU_326", "metadata": {"taxonomy": ["k__Fungi", "p__Chytridiomycota", "c__Rhizophydiomycetes", "o__Rhizophydiales", "f__Rhizophydiaceae", "g__Rhizophydium", "s__unidentified"], "confidence": 0.87}},{"id": "OTU_2570", "metadata": {"taxonomy": ["k__Fungi", "p__Basidiomycota", "c__Microbotryomycetes", "o__Sporidiobolales"], "confidence": 0.88}},{"id": "OTU_202", "metadata": {"taxonomy": ["k__Fungi", "p__Basidiomycota", "c__Tremellomycetes", "o__Cystofilobasidiales", "f__Cystofilobasidiaceae", "g__Mrakia", "s__Mrakia_frigida"], "confidence": 0.91}},{"id": "OTU_399", "metadata": {"taxonomy": ["k__Fungi", "p__Basidiomycota", "c__Agaricomycetes", "o__Boletales", "f__Sclerodermataceae", "g__Scleroderma", "s__Scleroderma_areolatum"], "confidence": 1.0}},{"id": "OTU_115", "metadata": {"taxonomy": ["k__Fungi", "p__Ascomycota", "c__Leotiomycetes", "o__Helotiales", "f__Hyaloscyphaceae", "g__Mycoarthris", "s__Mycoarthris_corallina"], "confidence": 0.86}},{"id": "OTU_595", "metadata": {"taxonomy": ["k__Fungi", "p__Basidiomycota", "c__Agaricomycetes"], "confidence": 0.81}},{"id": "OTU_749", "metadata": {"taxonomy": ["k__Fungi"], "confidence": 0.97}},{"id": "OTU_62", "metadata": {"taxonomy": ["k__Fungi", "p__Ascomycota", "c__Leotiomycetes", "o__Helotiales", "f__Helotiaceae", "g__Idriella", "s__Idriella_rara"], "confidence": 1.0}},{"id": "OTU_58", "metadata": {"taxonomy": ["k__Fungi", "p__Ascomycota", "c__Leotiomycetes", "o__Helotiales", "f__Vibrisseaceae", "g__Myxocephala", "s__Myxocephala_albida"], "confidence": 0.91}},{"id": "OTU_90", "metadata": {"taxonomy": ["k__Fungi", "p__Ascomycota", "c__Eurotiomycetes", "o__Chaetothyriales", "f__Herpotrichiellaceae", "g__Exophiala"], "confidence": 1.0}},{"id": "OTU_705", "metadata": {"taxonomy": ["k__Fungi", "p__Ascomycota", "c__Archaeorhizomycetes"], "confidence": 0.94}},{"id": "OTU_21", "metadata": {"taxonomy": ["k__Fungi", "p__Basidiomycota", "c__Agaricomycetes", "o__Russulales", "f__Russulaceae", "g__Russula"], "confidence": 0.97}},{"id": "OTU_1611", "metadata": {"taxonomy": ["k__Fungi", "p__Ascomycota", "c__Sordariomycetes", "o__Sordariales", "f__Chaetomiaceae"], "confidence": 0.99}},{"id": "OTU_235", "metadata": {"taxonomy": ["k__Fungi", "p__Ascomycota", "c__Sordariomycetes", "o__Sordariomycetidae_ord_Incertae_sedis", "f__Sordariomycetidae_fam_Incertae_sedis", "g__Atractospora"], "confidence": 0.96}},{"id": "OTU_33", "metadata": {"taxonomy": ["k__Fungi", "p__Basidiomycota", "c__Tremellomycetes", "o__Filobasidiales", "f__Piskurozymaceae", "g__Solicoccozyma"], "confidence": 1.0}},{"id": "OTU_29", "metadata": {"taxonomy": ["k__Fungi", "p__Ascomycota"], "confidence": 1.0}},{"id": "OTU_1385", "metadata": {"taxonomy": ["k__Fungi", "p__Ascomycota", "c__Eurotiomycetes", "o__Eurotiales", "f__Trichocomaceae", "g__Penicillium"], "confidence": 1.0}},{"id": "OTU_1366", "metadata": {"taxonomy": ["k__Fungi", "p__Basidiomycota", "c__Agaricomycetes", "o__Agaricales", "f__Clavariaceae", "g__unidentified", "s__unidentified"], "confidence": 0.98}},{"id": "OTU_440", "metadata": {"taxonomy": ["k__Fungi", "p__Basidiomycota", "c__Agaricomycetes", "o__Agaricales", "f__Inocybaceae", "g__Inocybe", "s__Inocybe_rimosoides"], "confidence": 1.0}},{"id": "OTU_923", "metadata": {"taxonomy": ["k__Fungi", "p__Ascomycota", "c__Pezizomycetes", "o__Pezizales", "f__unidentified", "g__unidentified", "s__unidentified"], "confidence": 0.99}},{"id": "OTU_57", "metadata": {"taxonomy": ["k__Fungi", "p__Ascomycota", "c__Sordariomycetes", "o__Hypocreales", "f__Bionectriaceae", "g__Clonostachys", "s__Clonostachys_rosea"], "confidence": 1.0}},{"id": "OTU_184", "metadata": {"taxonomy": ["k__Fungi", "p__Ascomycota"], "confidence": 1.0}},{"id": "OTU_216", "metadata": {"taxonomy": ["k__Fungi", "p__Basidiomycota", "c__Tremellomycetes", "o__Cystofilobasidiales", "f__Cystofilobasidiaceae", "g__Guehomyces", "s__Guehomyces_pullulans"], "confidence": 1.0}},{"id": "OTU_227", "metadata": {"taxonomy": ["k__Fungi", "p__Basidiomycota", "c__Agaricomycetes"], "confidence": 0.92}},{"id": "OTU_292", "metadata": {"taxonomy": ["k__Fungi", "p__Chytridiomycota", "c__unidentified", "o__unidentified", "f__unidentified", "g__unidentified", "s__unidentified"], "confidence": 0.87}},{"id": "OTU_1788", "metadata": {"taxonomy": ["k__Fungi", "p__Ascomycota", "c__Dothideomycetes", "o__Capnodiales", "f__Mycosphaerellaceae"], "confidence": 1.0}},{"id": "OTU_173", "metadata": {"taxonomy": ["k__Fungi", "p__Ascomycota", "c__Sordariomycetes", "o__Hypocreales", "f__Nectriaceae", "g__Cylindrocladiella"], "confidence": 1.0}},{"id": "OTU_127", "metadata": {"taxonomy": ["k__Fungi", "p__Basidiomycota", "c__Agaricomycetes", "o__Agaricales"], "confidence": 0.92}},{"id": "OTU_502", "metadata": {"taxonomy": ["k__Fungi", "p__Ascomycota", "c__Leotiomycetes", "o__Leotiomycetes_ord_Incertae_sedis", "f__Pseudeurotiaceae"], "confidence": 0.88}},{"id": "OTU_126", "metadata": {"taxonomy": ["k__Fungi", "p__Ascomycota", "c__Dothideomycetes", "o__Capnodiales", "f__Capnodiales_fam_Incertae_sedis", "g__Arthrocatena", "s__Arthrocatena_tenebrio"], "confidence": 1.0}},{"id": "OTU_80", "metadata": {"taxonomy": ["k__Fungi", "p__Basidiomycota", "c__Agaricomycetes", "o__Russulales", "f__Russulaceae", "g__Russula"], "confidence": 1.0}},{"id": "OTU_219", "metadata": {"taxonomy": ["k__Fungi", "p__Ascomycota", "c__Dothideomycetes", "o__Dothideales", "f__Dothioraceae", "g__Hormonema", "s__Hormonema_prunorum"], "confidence": 1.0}},{"id": "OTU_129", "metadata": {"taxonomy": ["k__Fungi", "p__Basidiomycota", "c__Agaricomycetes", "o__Agaricales", "f__Inocybaceae", "g__Inocybe"], "confidence": 1.0}},{"id": "OTU_163", "metadata": {"taxonomy": ["k__Fungi", "p__Mortierellomycota", "c__Mortierellomycotina_cls_Incertae_sedis", "o__Mortierellales", "f__Mortierellaceae", "g__Mortierella", "s__Mortierella_cystojenkinii"], "confidence": 0.98}},{"id": "OTU_28", "metadata": {"taxonomy": ["k__Fungi", "p__Ascomycota", "c__Pezizomycetes", "o__Pezizales", "f__Pezizales_fam_Incertae_sedis", "g__Pulvinula", "s__unidentified"], "confidence": 0.99}},{"id": "OTU_66", "metadata": {"taxonomy": ["k__Fungi", "p__Basidiomycota", "c__Agaricomycetes", "o__Russulales", "f__Russulaceae", "g__Russula", "s__Russula_cremeirosea"], "confidence": 0.95}},{"id": "OTU_305", "metadata": {"taxonomy": ["k__Fungi", "p__Ascomycota", "c__Eurotiomycetes", "o__Onygenales", "f__Onygenaceae", "g__Auxarthron", "s__Auxarthron_umbrinum"], "confidence": 1.0}},{"id": "OTU_2990", "metadata": {"taxonomy": ["k__Fungi", "p__Ascomycota", "c__Dothideomycetes", "o__Pleosporales", "f__Leptosphaeriaceae", "g__Plenodomus", "s__Plenodomus_biglobosus"], "confidence": 1.0}},{"id": "OTU_9", "metadata": {"taxonomy": ["k__Fungi", "p__Basidiomycota", "c__Agaricomycetes", "o__Agaricales", "f__Cortinariaceae", "g__Protoglossum", "s__Protoglossum_niveum"], "confidence": 0.8}},{"id": "OTU_189", "metadata": {"taxonomy": ["k__Fungi", "p__Ascomycota"], "confidence": 1.0}},{"id": "OTU_1683", "metadata": {"taxonomy": ["k__Fungi", "p__Basidiomycota", "c__Wallemiomycetes", "o__Geminibasidiales", "f__Geminibasidiaceae", "g__Geminibasidium", "s__unidentified"], "confidence": 1.0}},{"id": "OTU_143", "metadata": {"taxonomy": ["k__Fungi", "p__Ascomycota"], "confidence": 0.99}},{"id": "OTU_135", "metadata": {"taxonomy": ["k__Fungi", "p__Ascomycota", "c__Sordariomycetes", "o__Sordariales", "f__Lasiosphaeriaceae", "g__Cercophora", "s__unidentified"], "confidence": 1.0}},{"id": "OTU_188", "metadata": {"taxonomy": ["k__Fungi"], "confidence": 0.99}},{"id": "OTU_106", "metadata": {"taxonomy": ["k__Fungi"], "confidence": 1.0}},{"id": "OTU_225", "metadata": {"taxonomy": ["k__Fungi", "p__Ascomycota", "c__Pezizomycotina_cls_Incertae_sedis", "o__Pezizomycotina_ord_Incertae_sedis", "f__Pezizomycotina_fam_Incertae_sedis", "g__Pseudoclathrosphaerina", "s__unidentified"], "confidence": 0.89}},{"id": "OTU_561", "metadata": {"taxonomy": ["k__Fungi", "p__Basidiomycota", "c__Agaricomycetes", "o__Thelephorales", "f__Thelephoraceae"], "confidence": 1.0}},{"id": "OTU_1546", "metadata": {"taxonomy": ["k__Fungi", "p__Ascomycota", "c__Orbiliomycetes", "o__Orbiliales", "f__Orbiliaceae"], "confidence": 0.99}},{"id": "OTU_19", "metadata": {"taxonomy": ["k__Fungi", "p__Mortierellomycota", "c__Mortierellomycotina_cls_Incertae_sedis", "o__Mortierellales", "f__Mortierellaceae", "g__Mortierella", "s__Mortierella_alpina"], "confidence": 0.94}},{"id": "OTU_87", "metadata": {"taxonomy": ["k__Fungi", "p__Basidiomycota", "c__Agaricomycetes", "o__Cantharellales", "f__Clavulinaceae", "g__Clavulina"], "confidence": 0.97}},{"id": "OTU_166", "metadata": {"taxonomy": ["k__Fungi", "p__Ascomycota", "c__Eurotiomycetes", "o__Eurotiales", "f__Trichocomaceae", "g__Penicillium", "s__Penicillium_jensenii"], "confidence": 0.84}},{"id": "OTU_473", "metadata": {"taxonomy": ["k__Fungi", "p__Ascomycota", "c__Leotiomycetes", "o__Helotiales"], "confidence": 0.99}},{"id": "OTU_841", "metadata": {"taxonomy": ["k__Fungi"], "confidence": 0.99}},{"id": "OTU_53", "metadata": {"taxonomy": ["k__Fungi", "p__Basidiomycota", "c__Agaricomycetes", "o__Sebacinales", "f__Sebacinaceae", "g__Sebacina"], "confidence": 1.0}},{"id": "OTU_542", "metadata": {"taxonomy": ["k__Fungi", "p__Basidiomycota", "c__Agaricomycetes", "o__Thelephorales", "f__Thelephoraceae", "g__Tomentella"], "confidence": 0.94}},{"id": "OTU_575", "metadata": {"taxonomy": ["k__Fungi", "p__Basidiomycota", "c__Agaricomycetes"], "confidence": 0.85}},{"id": "OTU_1316", "metadata": {"taxonomy": ["k__Fungi", "p__Mucoromycota", "c__Mucoromycotina_cls_Incertae_sedis", "o__Mucoromycotina_ord_Incertae_sedis", "f__Mucoromycotina_fam_Incertae_sedis", "g__Modicella", "s__Modicella_reniformis"], "confidence": 1.0}},{"id": "OTU_2758", "metadata": {"taxonomy": ["k__Fungi", "p__Mortierellomycota", "c__Mortierellomycotina_cls_Incertae_sedis", "o__Mortierellales", "f__Mortierellaceae", "g__Mortierella"], "confidence": 0.99}},{"id": "OTU_520", "metadata": {"taxonomy": ["k__Fungi"], "confidence": 0.96}},{"id": "OTU_3432", "metadata": {"taxonomy": ["k__Fungi", "p__Ascomycota"], "confidence": 0.93}},{"id": "OTU_5", "metadata": {"taxonomy": ["k__Fungi", "p__Basidiomycota", "c__Agaricomycetes", "o__Agaricales", "f__Inocybaceae", "g__Inocybe"], "confidence": 1.0}},{"id": "OTU_710", "metadata": {"taxonomy": ["k__Fungi"], "confidence": 1.0}},{"id": "OTU_48", "metadata": {"taxonomy": ["k__Fungi", "p__Basidiomycota", "c__Tremellomycetes", "o__Trichosporonales", "f__Trichosporonaceae", "g__Apiotrichum", "s__Apiotrichum_xylopini"], "confidence": 0.96}},{"id": "OTU_1804", "metadata": {"taxonomy": ["k__Fungi", "p__Basidiomycota", "c__Agaricomycetes", "o__Cantharellales", "f__Ceratobasidiaceae"], "confidence": 1.0}},{"id": "OTU_82", "metadata": {"taxonomy": ["k__Fungi", "p__Basidiomycota", "c__Agaricomycetes", "o__Sebacinales", "f__unidentified", "g__unidentified", "s__unidentified"], "confidence": 0.93}},{"id": "OTU_463", "metadata": {"taxonomy": ["k__Fungi", "p__Ascomycota", "c__Eurotiomycetes"], "confidence": 0.9}},{"id": "OTU_770", "metadata": {"taxonomy": ["k__Fungi", "p__Ascomycota", "c__Leotiomycetes", "o__Helotiales"], "confidence": 0.83}},{"id": "OTU_277", "metadata": {"taxonomy": ["k__Fungi", "p__Mortierellomycota", "c__Mortierellomycotina_cls_Incertae_sedis", "o__Mortierellales", "f__Mortierellaceae", "g__Mortierella"], "confidence": 1.0}},{"id": "OTU_515", "metadata": {"taxonomy": ["k__Fungi"], "confidence": 0.99}},{"id": "OTU_302", "metadata": {"taxonomy": ["k__Fungi", "p__Ascomycota", "c__Dothideomycetes", "o__Pleosporales"], "confidence": 0.98}},{"id": "OTU_196", "metadata": {"taxonomy": ["k__Fungi", "p__Ascomycota", "c__Saccharomycetes", "o__Saccharomycetales", "f__Lipomycetaceae", "g__Lipomyces"], "confidence": 1.0}},{"id": "OTU_2858", "metadata": {"taxonomy": ["k__Fungi", "p__Rozellomycota", "c__Rozellomycota_cls_Incertae_sedis", "o__GS11", "f__unidentified", "g__unidentified", "s__unidentified"], "confidence": 0.98}},{"id": "OTU_70", "metadata": {"taxonomy": ["k__Fungi", "p__Ascomycota", "c__Dothideomycetes", "o__Pleosporales", "f__Sporormiaceae", "g__Preussia"], "confidence": 0.86}},{"id": "OTU_273", "metadata": {"taxonomy": ["k__Fungi", "p__Ascomycota", "c__Sordariomycetes", "o__Sordariomycetidae_ord_Incertae_sedis", "f__Sordariomycetidae_fam_Incertae_sedis", "g__Cordana", "s__Cordana_ellipsoidea"], "confidence": 0.97}},{"id": "OTU_1889", "metadata": {"taxonomy": ["k__Fungi", "p__Ascomycota", "c__Dothideomycetes", "o__Pleosporales"], "confidence": 0.99}},{"id": "OTU_3079", "metadata": {"taxonomy": ["k__Fungi", "p__Basidiomycota", "c__Pucciniomycotina_cls_Incertae_sedis", "o__GS25", "f__unidentified", "g__unidentified", "s__unidentified"], "confidence": 1.0}},{"id": "OTU_671", "metadata": {"taxonomy": ["k__Fungi"], "confidence": 1.0}},{"id": "OTU_288", "metadata": {"taxonomy": ["k__Fungi", "p__Chytridiomycota", "c__Rhizophydiomycetes", "o__Rhizophydiales", "f__Rhizophydiales_fam_Incertae_sedis", "g__Operculomyces", "s__Operculomyces_laminatus"], "confidence": 1.0}},{"id": "OTU_3162", "metadata": {"taxonomy": ["k__Fungi"], "confidence": 1.0}},{"id": "OTU_251", "metadata": {"taxonomy": ["k__Fungi"], "confidence": 0.99}},{"id": "OTU_777", "metadata": {"taxonomy": ["k__Fungi", "p__Basidiomycota", "c__Tremellomycetes"], "confidence": 1.0}},{"id": "OTU_147", "metadata": {"taxonomy": ["k__Fungi", "p__Ascomycota", "c__Leotiomycetes", "o__Helotiales", "f__Helotiales_fam_Incertae_sedis", "g__Tetracladium"], "confidence": 1.0}},{"id": "OTU_411", "metadata": {"taxonomy": ["k__Fungi", "p__Basidiomycota", "c__Agaricomycetes", "o__Russulales", "f__Russulaceae", "g__Russula", "s__Russula_sororia"], "confidence": 0.8}},{"id": "OTU_287", "metadata": {"taxonomy": ["k__Fungi", "p__Ascomycota", "c__Leotiomycetes", "o__Leotiomycetes_ord_Incertae_sedis", "f__Leotiomycetes_fam_Incertae_sedis", "g__Meliniomyces"], "confidence": 0.81}},{"id": "OTU_149", "metadata": {"taxonomy": ["k__Fungi", "p__Ascomycota"], "confidence": 1.0}},{"id": "OTU_111", "metadata": {"taxonomy": ["k__Fungi", "p__Basidiomycota", "c__Tremellomycetes", "o__Tremellales"], "confidence": 0.97}},{"id": "OTU_396", "metadata": {"taxonomy": ["k__Fungi"], "confidence": 1.0}},{"id": "OTU_727", "metadata": {"taxonomy": ["k__Fungi", "p__Basidiomycota", "c__Agaricomycetes"], "confidence": 0.88}},{"id": "OTU_1607", "metadata": {"taxonomy": ["k__Fungi", "p__Ascomycota", "c__Pezizomycetes", "o__Pezizales", "f__Pezizaceae", "g__unidentified", "s__unidentified"], "confidence": 0.91}},{"id": "OTU_517", "metadata": {"taxonomy": ["k__Fungi"], "confidence": 0.99}},{"id": "OTU_206", "metadata": {"taxonomy": ["k__Fungi", "p__Ascomycota", "c__Leotiomycetes"], "confidence": 0.98}},{"id": "OTU_1042", "metadata": {"taxonomy": ["k__Fungi", "p__Basidiomycota", "c__Agaricomycetes", "o__Agaricales", "f__Pluteaceae", "g__Pluteus", "s__Pluteus_longistriatus"], "confidence": 0.94}},{"id": "OTU_290", "metadata": {"taxonomy": ["k__Fungi"], "confidence": 0.99}},{"id": "OTU_327", "metadata": {"taxonomy": ["k__Fungi", "p__Ascomycota", "c__Sordariomycetes", "o__Hypocreales", "f__Hypocreales_fam_Incertae_sedis", "g__Acremonium", "s__Acremonium_spinosum"], "confidence": 1.0}},{"id": "OTU_2345", "metadata": {"taxonomy": ["k__Fungi", "p__Mortierellomycota", "c__Mortierellomycotina_cls_Incertae_sedis", "o__Mortierellales", "f__Mortierellaceae", "g__Mortierella", "s__unidentified"], "confidence": 0.94}},{"id": "OTU_25", "metadata": {"taxonomy": ["k__Fungi", "p__Mortierellomycota", "c__Mortierellomycotina_cls_Incertae_sedis", "o__Mortierellales", "f__Mortierellaceae", "g__Mortierella", "s__Mortierella_exigua"], "confidence": 1.0}},{"id": "OTU_269", "metadata": {"taxonomy": ["k__Fungi", "p__Basidiomycota", "c__Agaricomycetes", "o__Agaricales", "f__Inocybaceae", "g__Inocybe", "s__Inocybe_dunensis"], "confidence": 1.0}},{"id": "OTU_3365", "metadata": {"taxonomy": ["k__Fungi", "p__Basidiomycota", "c__Agaricomycetes", "o__Geastrales", "f__Geastraceae", "g__Geastrum", "s__Geastrum_melanocephalum"], "confidence": 0.85}},{"id": "OTU_182", "metadata": {"taxonomy": ["k__Fungi", "p__Ascomycota", "c__Sordariomycetes", "o__Hypocreales", "f__Hypocreaceae", "g__Hypomyces", "s__Hypomyces_perniciosus"], "confidence": 1.0}},{"id": "OTU_467", "metadata": {"taxonomy": ["k__Fungi", "p__Mortierellomycota", "c__Mortierellomycotina_cls_Incertae_sedis", "o__Mortierellales", "f__unidentified", "g__unidentified", "s__unidentified"], "confidence": 1.0}},{"id": "OTU_3571", "metadata": {"taxonomy": ["k__Fungi", "p__Ascomycota", "c__Sordariomycetes", "o__Hypocreales", "f__Hypocreales_fam_Incertae_sedis"], "confidence": 1.0}},{"id": "OTU_613", "metadata": {"taxonomy": ["k__Fungi", "p__Ascomycota"], "confidence": 0.89}},{"id": "OTU_281", "metadata": {"taxonomy": ["k__Fungi", "p__Basidiomycota", "c__Agaricomycetes", "o__Thelephorales", "f__Thelephoraceae", "g__Tomentella"], "confidence": 0.91}},{"id": "OTU_3501", "metadata": {"taxonomy": ["k__Fungi", "p__Ascomycota", "c__Sordariomycetes", "o__Sordariales", "f__Lasiosphaeriaceae"], "confidence": 0.87}},{"id": "OTU_1380", "metadata": {"taxonomy": ["k__Fungi"], "confidence": 1.0}},{"id": "OTU_1457", "metadata": {"taxonomy": ["k__Fungi", "p__Ascomycota", "c__Sordariomycetes", "o__Chaetosphaeriales", "f__Chaetosphaeriaceae"], "confidence": 1.0}},{"id": "OTU_98", "metadata": {"taxonomy": ["k__Fungi", "p__Ascomycota", "c__Dothideomycetes", "o__Capnodiales", "f__Cladosporiaceae", "g__Cladosporium", "s__Cladosporium_cladosporioides"], "confidence": 0.96}},{"id": "OTU_736", "metadata": {"taxonomy": ["k__Fungi", "p__Ascomycota", "c__Sordariomycetes", "o__Coniochaetales"], "confidence": 1.0}},{"id": "OTU_1474", "metadata": {"taxonomy": ["k__Fungi", "p__Basidiomycota", "c__Agaricomycetes", "o__Thelephorales", "f__Thelephoraceae", "g__Tomentella", "s__Tomentella_stuposa"], "confidence": 0.98}},{"id": "OTU_3180", "metadata": {"taxonomy": ["k__Fungi", "p__Basidiomycota", "c__Wallemiomycetes", "o__Geminibasidiales", "f__Geminibasidiaceae", "g__Geminibasidium", "s__unidentified"], "confidence": 1.0}},{"id": "OTU_367", "metadata": {"taxonomy": ["k__Fungi", "p__Ascomycota", "c__Pezizomycetes", "o__Pezizales", "f__Pezizaceae", "g__Pachyphlodes"], "confidence": 1.0}},{"id": "OTU_113", "metadata": {"taxonomy": ["k__Fungi", "p__Ascomycota", "c__Pezizomycetes", "o__Pezizales", "f__Pyronemataceae", "g__Geopora", "s__Geopora_cervina"], "confidence": 1.0}},{"id": "OTU_892", "metadata": {"taxonomy": ["k__Fungi", "p__Ascomycota", "c__Archaeorhizomycetes", "o__Archaeorhizomycetales", "f__Archaeorhizomycetaceae", "g__Archaeorhizomyces", "s__unidentified"], "confidence": 1.0}},{"id": "OTU_833", "metadata": {"taxonomy": ["k__Fungi", "p__Ascomycota", "c__Pezizomycotina_cls_Incertae_sedis", "o__Pezizomycotina_ord_Incertae_sedis", "f__Pezizomycotina_fam_Incertae_sedis", "g__Knufia", "s__Knufia_tsunedae"], "confidence": 0.96}},{"id": "OTU_145", "metadata": {"taxonomy": ["k__Fungi", "p__Basidiomycota", "c__Agaricomycetes", "o__Boletales", "f__Sclerodermataceae", "g__Scleroderma"], "confidence": 1.0}},{"id": "OTU_1955", "metadata": {"taxonomy": ["k__Fungi"], "confidence": 1.0}},{"id": "OTU_208", "metadata": {"taxonomy": ["k__Fungi"], "confidence": 1.0}},{"id": "OTU_1557", "metadata": {"taxonomy": ["k__Fungi", "p__Ascomycota", "c__Dothideomycetes", "o__Capnodiales", "f__Capnodiales_fam_Incertae_sedis", "g__Rachicladosporium", "s__Rachicladosporium_cboliae"], "confidence": 0.97}},{"id": "OTU_550", "metadata": {"taxonomy": ["k__Fungi", "p__Ascomycota", "c__Dothideomycetes", "o__Pleosporales", "f__Montagnulaceae", "g__Paraconiothyrium"], "confidence": 0.87}},{"id": "OTU_480", "metadata": {"taxonomy": ["k__Fungi", "p__Mortierellomycota", "c__Mortierellomycotina_cls_Incertae_sedis", "o__Mortierellales", "f__Mortierellaceae", "g__Mortierella", "s__Mortierella_parvispora"], "confidence": 1.0}},{"id": "OTU_460", "metadata": {"taxonomy": ["k__Fungi", "p__Ascomycota", "c__Sordariomycetes", "o__Sordariomycetidae_ord_Incertae_sedis", "f__Sordariomycetidae_fam_Incertae_sedis", "g__Atractospora"], "confidence": 0.96}},{"id": "OTU_363", "metadata": {"taxonomy": ["k__Fungi", "p__Basidiomycota", "c__Agaricomycetes", "o__Thelephorales", "f__Thelephoraceae", "g__Tomentella", "s__unidentified"], "confidence": 0.94}},{"id": "OTU_573", "metadata": {"taxonomy": ["k__Protista", "p__Cercozoa", "c__unidentified", "o__unidentified", "f__unidentified", "g__unidentified", "s__unidentified"], "confidence": 0.95}},{"id": "OTU_222", "metadata": {"taxonomy": ["k__Fungi", "p__Basidiomycota", "c__Agaricomycetes", "o__Sebacinales", "f__Sebacinaceae", "g__Helvellosebacina", "s__unidentified"], "confidence": 0.87}},{"id": "OTU_360", "metadata": {"taxonomy": ["k__Fungi", "p__Ascomycota", "c__Leotiomycetes", "o__Leotiomycetes_ord_Incertae_sedis", "f__Leotiomycetes_fam_Incertae_sedis", "g__Geomyces", "s__Geomyces_auratus"], "confidence": 0.99}},{"id": "OTU_1134", "metadata": {"taxonomy": ["k__Fungi", "p__Ascomycota", "c__Sordariomycetes"], "confidence": 0.98}},{"id": "OTU_161", "metadata": {"taxonomy": ["k__Fungi"], "confidence": 0.98}},{"id": "OTU_3308", "metadata": {"taxonomy": ["k__Fungi", "p__Basidiomycota", "c__Pucciniomycotina_cls_Incertae_sedis", "o__GS25", "f__unidentified", "g__unidentified", "s__unidentified"], "confidence": 1.0}},{"id": "OTU_79", "metadata": {"taxonomy": ["k__Fungi", "p__Rozellomycota", "c__Rozellomycota_cls_Incertae_sedis", "o__GS11", "f__unidentified", "g__unidentified", "s__unidentified"], "confidence": 1.0}},{"id": "OTU_118", "metadata": {"taxonomy": ["k__Fungi", "p__Ascomycota"], "confidence": 1.0}},{"id": "OTU_469", "metadata": {"taxonomy": ["k__Fungi", "p__Ascomycota", "c__Dothideomycetes", "o__Pleosporales", "f__Leptosphaeriaceae", "g__Plenodomus", "s__Plenodomus_biglobosus"], "confidence": 1.0}},{"id": "OTU_657", "metadata": {"taxonomy": ["k__Fungi", "p__Ascomycota", "c__Pezizomycotina_cls_Incertae_sedis", "o__Pezizomycotina_ord_Incertae_sedis", "f__Pezizomycotina_fam_Incertae_sedis", "g__Leptodiscella", "s__unidentified"], "confidence": 0.97}},{"id": "OTU_100", "metadata": {"taxonomy": ["k__Fungi", "p__Ascomycota", "c__Sordariomycetes", "o__Chaetosphaeriales", "f__Chaetosphaeriaceae", "g__Chaetosphaeria", "s__Chaetosphaeria_vermicularioides"], "confidence": 1.0}},{"id": "OTU_1585", "metadata": {"taxonomy": ["k__Fungi", "p__Glomeromycota", "c__Glomeromycetes", "o__Glomerales", "f__Glomeraceae", "g__Glomus", "s__Glomus_indicum"], "confidence": 0.86}},{"id": "OTU_1237", "metadata": {"taxonomy": ["k__Fungi", "p__Basidiomycota", "c__Agaricomycetes", "o__Russulales", "f__Russulaceae", "g__Russula", "s__Russula_mariae"], "confidence": 1.0}},{"id": "OTU_1445", "metadata": {"taxonomy": ["k__Fungi", "p__Ascomycota", "c__Dothideomycetes", "o__Pleosporales"], "confidence": 1.0}},{"id": "OTU_1093", "metadata": {"taxonomy": ["k__Fungi", "p__Ascomycota", "c__Sordariomycetes", "o__Xylariales", "f__Xylariaceae", "g__Daldinia"], "confidence": 0.99}},{"id": "OTU_391", "metadata": {"taxonomy": ["k__Fungi", "p__Ascomycota", "c__Sordariomycetes", "o__Hypocreales", "f__Hypocreaceae", "g__Trichoderma", "s__Trichoderma_stellatum"], "confidence": 0.84}},{"id": "OTU_1213", "metadata": {"taxonomy": ["k__Fungi", "p__Mucoromycota", "c__GS20", "o__unidentified", "f__unidentified", "g__unidentified", "s__unidentified"], "confidence": 1.0}},{"id": "OTU_140", "metadata": {"taxonomy": ["k__Fungi", "p__Ascomycota", "c__Leotiomycetes", "o__Helotiales", "f__Helotiales_fam_Incertae_sedis", "g__Tetracladium", "s__unidentified"], "confidence": 1.0}},{"id": "OTU_630", "metadata": {"taxonomy": ["k__Fungi", "p__Ascomycota", "c__Sordariomycetes", "o__Xylariales", "f__Xylariaceae", "g__Circinotrichum", "s__Circinotrichum_maculiforme"], "confidence": 0.95}},{"id": "OTU_2551", "metadata": {"taxonomy": ["k__Fungi", "p__Ascomycota", "c__Leotiomycetes", "o__Helotiales"], "confidence": 1.0}},{"id": "OTU_1276", "metadata": {"taxonomy": ["k__Fungi", "p__Basidiomycota", "c__Agaricomycetes", "o__Agaricales", "f__Psathyrellaceae", "g__Psathyrella", "s__Psathyrella_madida"], "confidence": 0.89}},{"id": "OTU_1307", "metadata": {"taxonomy": ["k__Fungi"], "confidence": 1.0}},{"id": "OTU_2988", "metadata": {"taxonomy": ["k__Fungi", "p__Glomeromycota", "c__Glomeromycetes", "o__Glomerales", "f__Glomeraceae"], "confidence": 0.81}},{"id": "OTU_462", "metadata": {"taxonomy": ["k__Fungi", "p__Ascomycota", "c__Pezizomycetes", "o__Pezizales", "f__Pyronemataceae", "g__Scutellinia", "s__unidentified"], "confidence": 1.0}},{"id": "OTU_249", "metadata": {"taxonomy": ["k__Fungi", "p__Ascomycota", "c__Arthoniomycetes", "o__unidentified", "f__unidentified", "g__unidentified", "s__unidentified"], "confidence": 1.0}},{"id": "OTU_1215", "metadata": {"taxonomy": ["k__Fungi", "p__Ascomycota", "c__Sordariomycetes", "o__Microascales", "f__Halosphaeriaceae"], "confidence": 0.91}},{"id": "OTU_1280", "metadata": {"taxonomy": ["k__Fungi", "p__Mortierellomycota", "c__unidentified", "o__unidentified", "f__unidentified", "g__unidentified", "s__unidentified"], "confidence": 0.94}},{"id": "OTU_1061", "metadata": {"taxonomy": ["k__Fungi", "p__Basidiomycota", "c__Agaricomycetes", "o__Polyporales", "f__Meruliaceae", "g__Hyphoderma"], "confidence": 0.87}},{"id": "OTU_422", "metadata": {"taxonomy": ["k__Fungi", "p__Ascomycota", "c__Dothideomycetes", "o__Pleosporales", "f__Lophiostomataceae"], "confidence": 0.97}},{"id": "OTU_2453", "metadata": {"taxonomy": ["k__Fungi"], "confidence": 1.0}},{"id": "OTU_1216", "metadata": {"taxonomy": ["k__Fungi"], "confidence": 1.0}},{"id": "OTU_547", "metadata": {"taxonomy": ["k__Fungi", "p__Calcarisporiellomycota", "c__Calcarisporiellomycetes", "o__Calcarisporiellales", "f__Calcarisporiellales_fam_Incertae_sedis", "g__Calcarisporiella", "s__unidentified"], "confidence": 1.0}},{"id": "OTU_494", "metadata": {"taxonomy": ["k__Fungi", "p__Basidiomycota", "c__Agaricomycetes", "o__Thelephorales", "f__Thelephoraceae", "g__Tomentella"], "confidence": 0.99}},{"id": "OTU_18", "metadata": {"taxonomy": ["k__Fungi", "p__Ascomycota", "c__Eurotiomycetes", "o__Eurotiales", "f__Trichocomaceae", "g__Sagenomella", "s__Sagenomella_oligospora"], "confidence": 1.0}},{"id": "OTU_461", "metadata": {"taxonomy": ["k__Fungi", "p__Basidiomycota", "c__Agaricomycetes", "o__Russulales", "f__Russulaceae", "g__Russula", "s__Russula_brevipes"], "confidence": 0.87}},{"id": "OTU_244", "metadata": {"taxonomy": ["k__Fungi", "p__Basidiomycota", "c__Agaricomycetes", "o__Boletales", "f__Gyroporaceae", "g__Gyroporus", "s__Gyroporus_castaneus"], "confidence": 1.0}},{"id": "OTU_142", "metadata": {"taxonomy": ["k__Fungi", "p__Basidiomycota", "c__Agaricomycetes", "o__Thelephorales", "f__Thelephoraceae", "g__Tomentella", "s__Tomentella_ellisii"], "confidence": 0.99}},{"id": "OTU_681", "metadata": {"taxonomy": ["k__Fungi", "p__Basidiomycota"], "confidence": 0.91}},{"id": "OTU_1818", "metadata": {"taxonomy": ["k__Fungi"], "confidence": 1.0}},{"id": "OTU_1274", "metadata": {"taxonomy": ["k__Fungi", "p__Ascomycota", "c__Dothideomycetes", "o__Pleosporales", "f__Leptosphaeriaceae", "g__Plenodomus", "s__Plenodomus_biglobosus"], "confidence": 1.0}},{"id": "OTU_68", "metadata": {"taxonomy": ["k__Fungi", "p__Ascomycota", "c__Sordariomycetes", "o__Sordariales", "f__Chaetomiaceae"], "confidence": 1.0}},{"id": "OTU_2710", "metadata": {"taxonomy": ["k__Fungi", "p__Basidiomycota", "c__Agaricomycetes", "o__Agaricales", "f__Agaricaceae", "g__Melanophyllum", "s__Melanophyllum_haematospermum"], "confidence": 1.0}},{"id": "OTU_685", "metadata": {"taxonomy": ["k__Fungi", "p__Ascomycota"], "confidence": 1.0}},{"id": "OTU_886", "metadata": {"taxonomy": ["k__Fungi", "p__Ascomycota", "c__Sordariomycetes", "o__Xylariales", "f__Xylariaceae", "g__Anthostomella", "s__Anthostomella_leucospermi"], "confidence": 0.95}},{"id": "OTU_3237", "metadata": {"taxonomy": ["k__Fungi"], "confidence": 1.0}},{"id": "OTU_1298", "metadata": {"taxonomy": ["k__Fungi", "p__Basidiomycota", "c__Tremellomycetes", "o__Tremellales", "f__Carcinomycetaceae", "g__Heterocephalacria", "s__Heterocephalacria_arrabidensis"], "confidence": 0.85}},{"id": "OTU_418", "metadata": {"taxonomy": ["k__Fungi"], "confidence": 1.0}},{"id": "OTU_1166", "metadata": {"taxonomy": ["k__Fungi"], "confidence": 1.0}},{"id": "OTU_3548", "metadata": {"taxonomy": ["k__Fungi"], "confidence": 1.0}},{"id": "OTU_312", "metadata": {"taxonomy": ["k__Fungi", "p__Basidiomycota", "c__Agaricomycetes", "o__Agaricales", "f__Cortinariaceae", "g__Cortinarius", "s__Cortinarius_saniosus"], "confidence": 0.98}},{"id": "OTU_141", "metadata": {"taxonomy": ["k__Fungi", "p__Rozellomycota", "c__Rozellomycota_cls_Incertae_sedis", "o__GS11", "f__unidentified", "g__unidentified", "s__unidentified"], "confidence": 0.94}},{"id": "OTU_570", "metadata": {"taxonomy": ["k__Fungi", "p__Ascomycota", "c__Eurotiomycetes", "o__Chaetothyriales", "f__Herpotrichiellaceae", "g__Cladophialophora", "s__Cladophialophora_chaetospira"], "confidence": 1.0}},{"id": "OTU_186", "metadata": {"taxonomy": ["k__Fungi", "p__Ascomycota", "c__Eurotiomycetes", "o__Eurotiales", "f__Elaphomycetaceae", "g__Elaphomyces", "s__Elaphomyces_maculatus"], "confidence": 0.94}},{"id": "OTU_1431", "metadata": {"taxonomy": ["k__Fungi", "p__Ascomycota", "c__Sordariomycetes", "o__Sordariales", "f__Chaetomiaceae", "g__Chaetomium", "s__unidentified"], "confidence": 1.0}},{"id": "OTU_175", "metadata": {"taxonomy": ["k__Fungi", "p__Ascomycota", "c__Sordariomycetes", "o__Sordariales"], "confidence": 0.81}},{"id": "OTU_1342", "metadata": {"taxonomy": ["k__Fungi", "p__Ascomycota", "c__Pezizomycotina_cls_Incertae_sedis", "o__GS35", "f__unidentified", "g__unidentified", "s__unidentified"], "confidence": 1.0}},{"id": "OTU_197", "metadata": {"taxonomy": ["k__Fungi"], "confidence": 1.0}},{"id": "OTU_583", "metadata": {"taxonomy": ["k__Fungi"], "confidence": 0.93}},{"id": "OTU_2285", "metadata": {"taxonomy": ["k__Fungi"], "confidence": 1.0}},{"id": "OTU_703", "metadata": {"taxonomy": ["k__Fungi", "p__Ascomycota", "c__Sordariomycetes", "o__Sordariomycetes_ord_Incertae_sedis", "f__Sordariomycetes_fam_Incertae_sedis", "g__Pleurotheciella", "s__Pleurotheciella_rivularia"], "confidence": 0.84}},{"id": "OTU_649", "metadata": {"taxonomy": ["k__Fungi", "p__Ascomycota", "c__Sordariomycetes"], "confidence": 0.9}},{"id": "OTU_941", "metadata": {"taxonomy": ["k__Fungi", "p__Glomeromycota", "c__Glomeromycetes", "o__Glomerales", "f__Glomeraceae"], "confidence": 1.0}},{"id": "OTU_347", "metadata": {"taxonomy": ["k__Fungi", "p__Basidiomycota", "c__Agaricomycetes", "o__Agaricales", "f__Inocybaceae", "g__unidentified", "s__unidentified"], "confidence": 0.99}},{"id": "OTU_3247", "metadata": {"taxonomy": ["k__Fungi", "p__Ascomycota", "c__Sordariomycetes", "o__Hypocreales", "f__Hypocreaceae", "g__Trichoderma", "s__Trichoderma_longipilis"], "confidence": 0.86}},{"id": "OTU_1007", "metadata": {"taxonomy": ["k__Fungi"], "confidence": 1.0}},{"id": "OTU_198", "metadata": {"taxonomy": ["k__Fungi", "p__Basidiomycota", "c__Agaricomycetes", "o__Russulales", "f__Russulaceae"], "confidence": 1.0}},{"id": "OTU_3779", "metadata": {"taxonomy": ["k__Fungi"], "confidence": 1.0}},{"id": "OTU_456", "metadata": {"taxonomy": ["k__Fungi", "p__Ascomycota", "c__Eurotiomycetes", "o__Eurotiales", "f__Elaphomycetaceae"], "confidence": 0.99}},{"id": "OTU_181", "metadata": {"taxonomy": ["k__Fungi", "p__Ascomycota", "c__Sordariomycetes", "o__Sordariales"], "confidence": 1.0}},{"id": "OTU_86", "metadata": {"taxonomy": ["k__Fungi", "p__Ascomycota", "c__Sordariomycetes", "o__Sordariales", "f__Chaetomiaceae"], "confidence": 1.0}},{"id": "OTU_3026", "metadata": {"taxonomy": ["k__Fungi", "p__Basidiomycota", "c__Agaricomycetes", "o__Corticiales", "f__Corticiaceae", "g__Corticium", "s__unidentified"], "confidence": 1.0}},{"id": "OTU_634", "metadata": {"taxonomy": ["k__Fungi"], "confidence": 0.99}},{"id": "OTU_2566", "metadata": {"taxonomy": ["k__Fungi"], "confidence": 1.0}},{"id": "OTU_215", "metadata": {"taxonomy": ["k__Fungi", "p__Basidiomycota", "c__Agaricomycetes", "o__Thelephorales", "f__Thelephoraceae"], "confidence": 1.0}},{"id": "OTU_715", "metadata": {"taxonomy": ["k__Fungi"], "confidence": 0.96}},{"id": "OTU_93", "metadata": {"taxonomy": ["k__Fungi", "p__Ascomycota", "c__Eurotiomycetes", "o__Eurotiales", "f__Trichocomaceae", "g__Penicillium", "s__Penicillium_decumbens"], "confidence": 0.87}},{"id": "OTU_152", "metadata": {"taxonomy": ["k__Fungi"], "confidence": 1.0}},{"id": "OTU_2051", "metadata": {"taxonomy": ["k__Fungi", "p__Basidiomycota", "c__Agaricomycetes", "o__Agaricales", "f__Psathyrellaceae", "g__Parasola"], "confidence": 1.0}},{"id": "OTU_133", "metadata": {"taxonomy": ["k__Fungi", "p__Ascomycota", "c__Sordariomycetes"], "confidence": 0.94}},{"id": "OTU_385", "metadata": {"taxonomy": ["k__Fungi", "p__Basidiomycota", "c__Agaricomycetes", "o__Thelephorales", "f__Thelephoraceae", "g__Thelephora", "s__unidentified"], "confidence": 0.99}},{"id": "OTU_350", "metadata": {"taxonomy": ["k__Fungi", "p__Ascomycota", "c__Sordariomycetes"], "confidence": 0.91}},{"id": "OTU_847", "metadata": {"taxonomy": ["k__Fungi", "p__Mortierellomycota", "c__Mortierellomycotina_cls_Incertae_sedis", "o__Mortierellales", "f__Mortierellaceae", "g__Mortierella", "s__Mortierella_beljakovae"], "confidence": 0.82}},{"id": "OTU_2243", "metadata": {"taxonomy": ["k__Fungi"], "confidence": 1.0}},{"id": "OTU_2685", "metadata": {"taxonomy": ["k__Fungi", "p__Ascomycota", "c__Sordariomycetes", "o__Hypocreales"], "confidence": 0.87}},{"id": "OTU_544", "metadata": {"taxonomy": ["k__Fungi", "p__Ascomycota", "c__Sordariomycetes"], "confidence": 0.88}},{"id": "OTU_585", "metadata": {"taxonomy": ["k__Fungi", "p__Ascomycota", "c__Sordariomycetes", "o__Hypocreomycetidae_ord_Incertae_sedis", "f__Plectosphaerellaceae"], "confidence": 0.91}},{"id": "OTU_279", "metadata": {"taxonomy": ["k__Fungi", "p__Ascomycota", "c__Pezizomycetes", "o__Pezizales", "f__Pyronemataceae", "g__Tricharina", "s__unidentified"], "confidence": 1.0}},{"id": "OTU_3792", "metadata": {"taxonomy": ["k__Fungi"], "confidence": 1.0}},{"id": "OTU_190", "metadata": {"taxonomy": ["k__Fungi", "p__Ascomycota", "c__Pezizomycetes", "o__Pezizales", "f__Ascobolaceae", "g__Ascobolus", "s__unidentified"], "confidence": 0.85}},{"id": "OTU_1144", "metadata": {"taxonomy": ["k__Fungi", "p__Ascomycota", "c__Eurotiomycetes", "o__Onygenales", "f__Gymnoascaceae", "g__unidentified", "s__unidentified"], "confidence": 1.0}},{"id": "OTU_1956", "metadata": {"taxonomy": ["k__Fungi"], "confidence": 0.98}},{"id": "OTU_864", "metadata": {"taxonomy": ["k__Fungi", "p__Ascomycota", "c__Leotiomycetes", "o__Helotiales"], "confidence": 1.0}},{"id": "OTU_2084", "metadata": {"taxonomy": ["k__Fungi", "p__Ascomycota", "c__Leotiomycetes", "o__Leotiomycetes_ord_Incertae_sedis"], "confidence": 1.0}},{"id": "OTU_425", "metadata": {"taxonomy": ["k__Fungi"], "confidence": 1.0}},{"id": "OTU_342", "metadata": {"taxonomy": ["k__Fungi", "p__Ascomycota", "c__Arthoniomycetes", "o__unidentified", "f__unidentified", "g__unidentified", "s__unidentified"], "confidence": 1.0}},{"id": "OTU_1149", "metadata": {"taxonomy": ["k__Fungi"], "confidence": 0.99}},{"id": "OTU_3374", "metadata": {"taxonomy": ["k__Fungi", "p__Olpidiomycota", "c__Olpidiomycetes", "o__Olpidiales", "f__unidentified", "g__unidentified", "s__unidentified"], "confidence": 0.92}},{"id": "OTU_224", "metadata": {"taxonomy": ["k__Fungi", "p__Ascomycota"], "confidence": 0.97}},{"id": "OTU_151", "metadata": {"taxonomy": ["k__Fungi", "p__Basidiomycota", "c__Agaricomycetes", "o__Sebacinales", "f__Sebacinaceae", "g__Sebacina", "s__Sebacina_incrustans"], "confidence": 1.0}},{"id": "OTU_384", "metadata": {"taxonomy": ["k__Fungi", "p__Ascomycota", "c__Sordariomycetes", "o__Hypocreales", "f__Ophiocordycipitaceae", "g__Tolypocladium", "s__Tolypocladium_album"], "confidence": 0.99}},{"id": "OTU_159", "metadata": {"taxonomy": ["k__Fungi", "p__Ascomycota", "c__Sordariomycetes", "o__Hypocreales", "f__Hypocreaceae", "g__Trichoderma"], "confidence": 1.0}},{"id": "OTU_2963", "metadata": {"taxonomy": ["k__Fungi"], "confidence": 1.0}},{"id": "OTU_697", "metadata": {"taxonomy": ["k__Fungi", "p__Rozellomycota", "c__unidentified", "o__unidentified", "f__unidentified", "g__unidentified", "s__unidentified"], "confidence": 0.91}},{"id": "OTU_379", "metadata": {"taxonomy": ["k__Fungi", "p__Ascomycota", "c__Eurotiomycetes", "o__Eurotiales", "f__Elaphomycetaceae", "g__Elaphomyces", "s__Elaphomyces_papillatus"], "confidence": 0.99}},{"id": "OTU_780", "metadata": {"taxonomy": ["k__Fungi", "p__Ascomycota", "c__Eurotiomycetes", "o__Eurotiales", "f__Trichocomaceae", "g__Penicillium", "s__Penicillium_brevicompactum"], "confidence": 0.95}},{"id": "OTU_361", "metadata": {"taxonomy": ["k__Fungi", "p__Basidiomycota", "c__Tremellomycetes", "o__Filobasidiales", "f__Filobasidiaceae", "g__Goffeauzyma", "s__Goffeauzyma_gastrica"], "confidence": 1.0}},{"id": "OTU_1601", "metadata": {"taxonomy": ["k__Fungi", "p__Basidiomycota", "c__Agaricomycetes", "o__Agaricales", "f__Psathyrellaceae", "g__Coprinellus", "s__Coprinellus_plagioporus"], "confidence": 0.99}},{"id": "OTU_449", "metadata": {"taxonomy": ["k__Fungi", "p__Mortierellomycota", "c__Mortierellomycotina_cls_Incertae_sedis", "o__Mortierellales"], "confidence": 0.99}},{"id": "OTU_3726", "metadata": {"taxonomy": ["k__Fungi"], "confidence": 1.0}},{"id": "OTU_416", "metadata": {"taxonomy": ["k__Fungi"], "confidence": 0.99}},{"id": "OTU_94", "metadata": {"taxonomy": ["k__Fungi", "p__Ascomycota", "c__Leotiomycetes"], "confidence": 1.0}},{"id": "OTU_153", "metadata": {"taxonomy": ["k__Fungi"], "confidence": 1.0}},{"id": "OTU_178", "metadata": {"taxonomy": ["k__Fungi", "p__Basidiomycota", "c__Agaricomycetes", "o__Thelephorales", "f__Thelephoraceae"], "confidence": 1.0}},{"id": "OTU_1117", "metadata": {"taxonomy": ["k__Fungi", "p__Ascomycota"], "confidence": 1.0}},{"id": "OTU_708", "metadata": {"taxonomy": ["k__Fungi", "p__Ascomycota", "c__Pezizomycetes", "o__Pezizales", "f__Pezizaceae", "g__Peziza"], "confidence": 0.99}},{"id": "OTU_499", "metadata": {"taxonomy": ["k__Fungi", "p__Ascomycota"], "confidence": 1.0}},{"id": "OTU_875", "metadata": {"taxonomy": ["k__Fungi", "p__Ascomycota", "c__Dothideomycetes", "o__Capnodiales", "f__Mycosphaerellaceae"], "confidence": 1.0}},{"id": "OTU_245", "metadata": {"taxonomy": ["k__Fungi"], "confidence": 0.98}},{"id": "OTU_328", "metadata": {"taxonomy": ["k__Fungi"], "confidence": 1.0}},{"id": "OTU_3203", "metadata": {"taxonomy": ["k__Fungi", "p__Ascomycota", "c__Sordariomycetes", "o__Hypocreales", "f__Nectriaceae"], "confidence": 1.0}},{"id": "OTU_2226", "metadata": {"taxonomy": ["Unclassified"], "confidence": 1.0}},{"id": "OTU_447", "metadata": {"taxonomy": ["k__Fungi", "p__Ascomycota", "c__Sordariomycetes", "o__Hypocreales"], "confidence": 0.99}},{"id": "OTU_830", "metadata": {"taxonomy": ["k__Fungi", "p__Ascomycota", "c__Dothideomycetes", "o__Tubeufiales", "f__Tubeufiaceae", "g__Tubeufia", "s__Tubeufia_cerea"], "confidence": 1.0}},{"id": "OTU_177", "metadata": {"taxonomy": ["k__Fungi", "p__Ascomycota", "c__Sordariomycetes", "o__Hypocreales", "f__Clavicipitaceae", "g__Metarhizium", "s__Metarhizium_flavoviride"], "confidence": 0.84}},{"id": "OTU_1709", "metadata": {"taxonomy": ["k__Fungi"], "confidence": 0.97}},{"id": "OTU_1323", "metadata": {"taxonomy": ["k__Fungi", "p__Glomeromycota", "c__Glomeromycetes", "o__Glomerales"], "confidence": 0.83}},{"id": "OTU_673", "metadata": {"taxonomy": ["k__Fungi", "p__Ascomycota", "c__Sordariomycetes", "o__Hypocreales"], "confidence": 0.97}},{"id": "OTU_1911", "metadata": {"taxonomy": ["k__Fungi", "p__Ascomycota", "c__Dothideomycetes", "o__Pleosporales"], "confidence": 0.83}},{"id": "OTU_169", "metadata": {"taxonomy": ["k__Fungi"], "confidence": 1.0}},{"id": "OTU_124", "metadata": {"taxonomy": ["k__Fungi", "p__Basidiomycota", "c__Agaricomycetes", "o__Agaricales", "f__Cortinariaceae", "g__Cortinarius"], "confidence": 1.0}},{"id": "OTU_495", "metadata": {"taxonomy": ["k__Fungi", "p__Ascomycota", "c__Dothideomycetes", "o__Tubeufiales", "f__Tubeufiaceae"], "confidence": 0.99}},{"id": "OTU_1258", "metadata": {"taxonomy": ["k__Fungi", "p__Ascomycota", "c__Lecanoromycetes", "o__Candelariales", "f__Candelariaceae", "g__Candelaria", "s__Candelaria_concolor"], "confidence": 1.0}},{"id": "OTU_963", "metadata": {"taxonomy": ["k__Fungi"], "confidence": 1.0}},{"id": "OTU_223", "metadata": {"taxonomy": ["k__Fungi", "p__Rozellomycota", "c__Rozellomycota_cls_Incertae_sedis", "o__GS11", "f__unidentified", "g__unidentified", "s__unidentified"], "confidence": 1.0}},{"id": "OTU_663", "metadata": {"taxonomy": ["k__Fungi", "p__Basidiomycota", "c__Cystobasidiomycetes", "o__Cystobasidiomycetes_ord_Incertae_sedis"], "confidence": 0.84}},{"id": "OTU_408", "metadata": {"taxonomy": ["k__Fungi"], "confidence": 1.0}},{"id": "OTU_501", "metadata": {"taxonomy": ["k__Fungi", "p__Basidiomycota", "c__Agaricomycetes", "o__Sebacinales", "f__Sebacinaceae", "g__Efibulobasidium", "s__unidentified"], "confidence": 0.99}},{"id": "OTU_489", "metadata": {"taxonomy": ["k__Fungi"], "confidence": 1.0}},{"id": "OTU_413", "metadata": {"taxonomy": ["k__Fungi"], "confidence": 0.98}},{"id": "OTU_1436", "metadata": {"taxonomy": ["k__Fungi", "p__Glomeromycota", "c__Glomeromycetes", "o__Diversisporales", "f__Acaulosporaceae", "g__Acaulospora", "s__Acaulospora_lacunosa"], "confidence": 1.0}},{"id": "OTU_168", "metadata": {"taxonomy": ["k__Fungi", "p__Ascomycota", "c__Leotiomycetes", "o__Helotiales", "f__Helotiales_fam_Incertae_sedis", "g__Scytalidium", "s__Scytalidium_album"], "confidence": 1.0}},{"id": "OTU_131", "metadata": {"taxonomy": ["k__Fungi"], "confidence": 0.99}},{"id": "OTU_412", "metadata": {"taxonomy": ["k__Fungi"], "confidence": 1.0}},{"id": "OTU_918", "metadata": {"taxonomy": ["k__Fungi", "p__Ascomycota", "c__Sordariomycetes", "o__Hypocreales", "f__Clavicipitaceae", "g__Metarhizium", "s__Metarhizium_marquandii"], "confidence": 0.99}},{"id": "OTU_345", "metadata": {"taxonomy": ["k__Fungi"], "confidence": 1.0}},{"id": "OTU_297", "metadata": {"taxonomy": ["k__Fungi", "p__Mortierellomycota", "c__Mortierellomycotina_cls_Incertae_sedis", "o__Mortierellales", "f__Mortierellaceae", "g__Mortierella"], "confidence": 0.99}},{"id": "OTU_247", "metadata": {"taxonomy": ["k__Fungi", "p__Basidiomycota", "c__Agaricomycetes", "o__Russulales", "f__Russulaceae", "g__Lactarius"], "confidence": 0.9}},{"id": "OTU_2474", "metadata": {"taxonomy": ["k__Fungi", "p__Ascomycota", "c__Sordariomycetes"], "confidence": 0.9}},{"id": "OTU_298", "metadata": {"taxonomy": ["k__Fungi", "p__Ascomycota", "c__Archaeorhizomycetes", "o__Archaeorhizomycetales", "f__Archaeorhizomycetaceae", "g__Archaeorhizomyces", "s__unidentified"], "confidence": 1.0}},{"id": "OTU_171", "metadata": {"taxonomy": ["k__Fungi", "p__Ascomycota", "c__Sordariomycetes", "o__Hypocreales", "f__Hypocreales_fam_Incertae_sedis", "g__Ilyonectria", "s__Ilyonectria_robusta"], "confidence": 1.0}},{"id": "OTU_299", "metadata": {"taxonomy": ["k__Fungi", "p__Basidiomycota", "c__Agaricomycetes", "o__Agaricales", "f__Strophariaceae", "g__Hebeloma"], "confidence": 1.0}},{"id": "OTU_779", "metadata": {"taxonomy": ["k__Fungi", "p__Chytridiomycota", "c__Rhizophlyctiomycetes", "o__Rhizophlyctidales", "f__Rhizophlyctidaceae", "g__Rhizophlyctis"], "confidence": 0.94}},{"id": "OTU_211", "metadata": {"taxonomy": ["k__Fungi", "p__Ascomycota", "c__Sordariomycetes", "o__Xylariales"], "confidence": 0.82}},{"id": "OTU_702", "metadata": {"taxonomy": ["k__Fungi", "p__Ascomycota", "c__Leotiomycetes", "o__Helotiales"], "confidence": 1.0}},{"id": "OTU_636", "metadata": {"taxonomy": ["k__Fungi", "p__Basidiomycota", "c__Agaricomycetes", "o__Thelephorales", "f__Thelephoraceae", "g__Tomentella", "s__Tomentella_bryophila"], "confidence": 0.92}},{"id": "OTU_373", "metadata": {"taxonomy": ["k__Fungi"], "confidence": 0.94}},{"id": "OTU_1227", "metadata": {"taxonomy": ["k__Fungi", "p__Mortierellomycota", "c__Mortierellomycotina_cls_Incertae_sedis", "o__Mortierellales", "f__Mortierellaceae", "g__Mortierella", "s__Mortierella_macrocystis"], "confidence": 1.0}},{"id": "OTU_1111", "metadata": {"taxonomy": ["k__Fungi", "p__Ascomycota", "c__Leotiomycetes"], "confidence": 0.99}},{"id": "OTU_490", "metadata": {"taxonomy": ["k__Fungi", "p__Ascomycota"], "confidence": 0.87}},{"id": "OTU_3742", "metadata": {"taxonomy": ["k__Fungi", "p__Basidiomycota", "c__Tremellomycetes", "o__Cystofilobasidiales", "f__Cystofilobasidiaceae", "g__Cystofilobasidium", "s__Cystofilobasidium_capitatum"], "confidence": 0.9}},{"id": "OTU_1146", "metadata": {"taxonomy": ["k__Fungi"], "confidence": 1.0}},{"id": "OTU_295", "metadata": {"taxonomy": ["k__Fungi", "p__Ascomycota", "c__Sordariomycetes", "o__Hypocreales", "f__Clavicipitaceae", "g__Metarhizium", "s__Metarhizium_carneum"], "confidence": 1.0}},{"id": "OTU_569", "metadata": {"taxonomy": ["k__Fungi"], "confidence": 1.0}},{"id": "OTU_123", "metadata": {"taxonomy": ["k__Fungi", "p__Basidiomycota", "c__Agaricomycetes", "o__Thelephorales", "f__Thelephoraceae", "g__Tomentella"], "confidence": 0.97}},{"id": "OTU_1148", "metadata": {"taxonomy": ["k__Fungi", "p__Basidiomycota", "c__Agaricomycetes", "o__Cantharellales", "f__Ceratobasidiaceae"], "confidence": 1.0}},{"id": "OTU_1233", "metadata": {"taxonomy": ["k__Fungi", "p__Ascomycota", "c__Sordariomycetes", "o__Hypocreales", "f__Hypocreales_fam_Incertae_sedis", "g__Ilyonectria", "s__Ilyonectria_coprosmae"], "confidence": 0.83}},{"id": "OTU_1927", "metadata": {"taxonomy": ["k__Fungi", "p__Ascomycota", "c__Sordariomycetes", "o__Hypocreomycetidae_ord_Incertae_sedis", "f__Glomerellaceae", "g__Colletotrichum"], "confidence": 1.0}},{"id": "OTU_1164", "metadata": {"taxonomy": ["k__Fungi", "p__Ascomycota", "c__Sordariomycetes", "o__Sordariomycetes_ord_Incertae_sedis", "f__Sordariomycetes_fam_Incertae_sedis", "g__Pleurotheciella"], "confidence": 0.87}},{"id": "OTU_1840", "metadata": {"taxonomy": ["k__Fungi", "p__Ascomycota", "c__Pezizomycetes", "o__Pezizales", "f__Pezizaceae", "g__Peziza", "s__Peziza_fimeti"], "confidence": 1.0}},{"id": "OTU_526", "metadata": {"taxonomy": ["k__Fungi"], "confidence": 1.0}},{"id": "OTU_1934", "metadata": {"taxonomy": ["k__Fungi"], "confidence": 1.0}},{"id": "OTU_1196", "metadata": {"taxonomy": ["k__Fungi"], "confidence": 0.93}},{"id": "OTU_2412", "metadata": {"taxonomy": ["k__Fungi", "p__Ascomycota", "c__Sordariomycetes", "o__Microascales"], "confidence": 0.95}},{"id": "OTU_291", "metadata": {"taxonomy": ["k__Fungi"], "confidence": 1.0}},{"id": "OTU_1552", "metadata": {"taxonomy": ["k__Fungi", "p__Mortierellomycota", "c__Mortierellomycotina_cls_Incertae_sedis", "o__Mortierellales", "f__Mortierellaceae", "g__Mortierella"], "confidence": 1.0}},{"id": "OTU_576", "metadata": {"taxonomy": ["k__Fungi", "p__Ascomycota", "c__Leotiomycetes", "o__Helotiales", "f__Helotiales_fam_Incertae_sedis", "g__Leptodontidium", "s__unidentified"], "confidence": 0.91}},{"id": "OTU_388", "metadata": {"taxonomy": ["k__Fungi", "p__Ascomycota", "c__Pezizomycetes", "o__Pezizales", "f__Ascobolaceae", "g__Ascobolus", "s__Ascobolus_crenulatus"], "confidence": 0.98}},{"id": "OTU_78", "metadata": {"taxonomy": ["k__Fungi", "p__Ascomycota", "c__Sordariomycetes", "o__Hypocreales", "f__Nectriaceae", "g__Fusarium"], "confidence": 0.98}},{"id": "OTU_2314", "metadata": {"taxonomy": ["Unclassified"], "confidence": 1.0}},{"id": "OTU_334", "metadata": {"taxonomy": ["k__Fungi", "p__Chytridiomycota", "c__Rhizophydiomycetes", "o__Rhizophydiales", "f__Rhizophydiales_fam_Incertae_sedis", "g__Operculomyces", "s__Operculomyces_laminatus"], "confidence": 1.0}},{"id": "OTU_158", "metadata": {"taxonomy": ["k__Fungi", "p__Mortierellomycota", "c__Mortierellomycotina_cls_Incertae_sedis", "o__Mortierellales", "f__Mortierellaceae", "g__Mortierella"], "confidence": 0.99}},{"id": "OTU_1644", "metadata": {"taxonomy": ["k__Fungi"], "confidence": 0.95}},{"id": "OTU_586", "metadata": {"taxonomy": ["k__Fungi", "p__Ascomycota", "c__Dothideomycetes"], "confidence": 0.91}},{"id": "OTU_3115", "metadata": {"taxonomy": ["k__Fungi"], "confidence": 1.0}},{"id": "OTU_157", "metadata": {"taxonomy": ["k__Fungi", "p__Basidiomycota", "c__Agaricomycetes", "o__Cantharellales", "f__Cantharellales_fam_Incertae_sedis", "g__Minimedusa", "s__Minimedusa_polyspora"], "confidence": 1.0}},{"id": "OTU_1884", "metadata": {"taxonomy": ["k__Fungi", "p__Chytridiomycota"], "confidence": 0.85}},{"id": "OTU_271", "metadata": {"taxonomy": ["k__Fungi", "p__Ascomycota", "c__Dothideomycetes", "o__Pleosporales"], "confidence": 0.86}},{"id": "OTU_2952", "metadata": {"taxonomy": ["k__Fungi", "p__Basidiomycota", "c__Agaricomycetes", "o__Agaricales", "f__Agaricaceae", "g__Lepiota", "s__unidentified"], "confidence": 0.95}},{"id": "OTU_2432", "metadata": {"taxonomy": ["k__Fungi", "p__Ascomycota", "c__Orbiliomycetes", "o__unidentified", "f__unidentified", "g__unidentified", "s__unidentified"], "confidence": 0.92}},{"id": "OTU_60", "metadata": {"taxonomy": ["k__Fungi", "p__Ascomycota", "c__Sordariomycetes", "o__Hypocreomycetidae_ord_Incertae_sedis", "f__Plectosphaerellaceae", "g__Verticillium", "s__Verticillium_dahliae"], "confidence": 0.91}},{"id": "OTU_234", "metadata": {"taxonomy": ["k__Fungi", "p__Ascomycota", "c__Sordariomycetes", "o__Sordariales", "f__Chaetomiaceae", "g__Chaetomidium", "s__Chaetomidium_gallecicum"], "confidence": 0.99}},{"id": "OTU_250", "metadata": {"taxonomy": ["k__Fungi"], "confidence": 1.0}},{"id": "OTU_551", "metadata": {"taxonomy": ["k__Fungi", "p__Ascomycota"], "confidence": 0.95}},{"id": "OTU_1933", "metadata": {"taxonomy": ["k__Fungi"], "confidence": 0.99}},{"id": "OTU_1395", "metadata": {"taxonomy": ["k__Fungi", "p__Basidiomycota", "c__Agaricomycetes", "o__Thelephorales", "f__Thelephoraceae", "g__Tomentella"], "confidence": 0.95}},{"id": "OTU_759", "metadata": {"taxonomy": ["k__Fungi", "p__Ascomycota", "c__Leotiomycetes", "o__Helotiales", "f__Helotiales_fam_Incertae_sedis", "g__Tetracladium"], "confidence": 0.96}},{"id": "OTU_743", "metadata": {"taxonomy": ["k__Fungi", "p__Basidiomycota", "c__Agaricomycetes", "o__Agaricales", "f__Tricholomataceae", "g__Arrhenia", "s__Arrhenia_acerosa"], "confidence": 0.91}},{"id": "OTU_2361", "metadata": {"taxonomy": ["k__Fungi", "p__Ascomycota"], "confidence": 1.0}},{"id": "OTU_687", "metadata": {"taxonomy": ["k__Fungi", "p__Mortierellomycota", "c__Mortierellomycotina_cls_Incertae_sedis", "o__Mortierellales", "f__Mortierellaceae", "g__Mortierella", "s__Mortierella_beljakovae"], "confidence": 0.88}},{"id": "OTU_120", "metadata": {"taxonomy": ["k__Fungi", "p__Ascomycota", "c__Dothideomycetes", "o__Pleosporales"], "confidence": 1.0}},{"id": "OTU_653", "metadata": {"taxonomy": ["k__Fungi", "p__Ascomycota", "c__Sordariomycetes"], "confidence": 0.96}},{"id": "OTU_382", "metadata": {"taxonomy": ["k__Fungi", "p__Ascomycota", "c__Eurotiomycetes", "o__Eurotiales", "f__Trichocomaceae", "g__Aspergillus", "s__Aspergillus_citrisporus"], "confidence": 0.97}},{"id": "OTU_270", "metadata": {"taxonomy": ["k__Fungi", "p__Ascomycota", "c__Eurotiomycetes", "o__Eurotiales", "f__Trichocomaceae", "g__Talaromyces"], "confidence": 1.0}},{"id": "OTU_282", "metadata": {"taxonomy": ["k__Fungi", "p__Ascomycota", "c__Sordariomycetes", "o__Hypocreales", "f__Nectriaceae", "g__Fusicolla", "s__Fusicolla_aquaeductuum"], "confidence": 1.0}},{"id": "OTU_274", "metadata": {"taxonomy": ["k__Fungi", "p__Chytridiomycota"], "confidence": 0.86}},{"id": "OTU_344", "metadata": {"taxonomy": ["k__Fungi", "p__Glomeromycota", "c__Glomeromycetes", "o__Glomerales", "f__Glomeraceae", "g__Glomus"], "confidence": 0.91}},{"id": "OTU_819", "metadata": {"taxonomy": ["k__Fungi", "p__Ascomycota", "c__Sordariomycetes", "o__Sordariales", "f__Sordariaceae", "g__Sordaria", "s__Sordaria_fimicola"], "confidence": 1.0}},{"id": "OTU_943", "metadata": {"taxonomy": ["k__Fungi", "p__Glomeromycota", "c__Glomeromycetes", "o__Diversisporales", "f__Diversisporaceae", "g__unidentified", "s__unidentified"], "confidence": 0.89}},{"id": "OTU_872", "metadata": {"taxonomy": ["k__Fungi"], "confidence": 1.0}},{"id": "OTU_272", "metadata": {"taxonomy": ["k__Fungi"], "confidence": 0.97}},{"id": "OTU_472", "metadata": {"taxonomy": ["k__Fungi", "p__Basidiomycota", "c__Wallemiomycetes", "o__Geminibasidiales", "f__Geminibasidiaceae", "g__Geminibasidium", "s__unidentified"], "confidence": 1.0}},{"id": "OTU_1296", "metadata": {"taxonomy": ["k__Fungi", "p__Basidiomycota", "c__Agaricomycetes", "o__Agaricales"], "confidence": 0.81}},{"id": "OTU_800", "metadata": {"taxonomy": ["k__Fungi", "p__Ascomycota"], "confidence": 1.0}},{"id": "OTU_1503", "metadata": {"taxonomy": ["k__Fungi"], "confidence": 1.0}},{"id": "OTU_893", "metadata": {"taxonomy": ["k__Fungi", "p__Basidiomycota", "c__Agaricomycetes", "o__Sebacinales", "f__Sebacinaceae", "g__Sebacina"], "confidence": 0.88}},{"id": "OTU_318", "metadata": {"taxonomy": ["k__Fungi", "p__Basidiomycota", "c__Agaricomycetes", "o__Agaricales", "f__Inocybaceae", "g__unidentified", "s__unidentified"], "confidence": 0.84}},{"id": "OTU_332", "metadata": {"taxonomy": ["k__Fungi", "p__Ascomycota", "c__Sordariomycetes", "o__Sordariales", "f__unidentified", "g__unidentified", "s__unidentified"], "confidence": 0.83}},{"id": "OTU_458", "metadata": {"taxonomy": ["k__Fungi", "p__Ascomycota", "c__Sordariomycetes", "o__Hypocreales", "f__Clavicipitaceae", "g__Metarhizium", "s__Metarhizium_marquandii"], "confidence": 1.0}},{"id": "OTU_854", "metadata": {"taxonomy": ["k__Fungi", "p__Ascomycota", "c__Pezizomycetes", "o__Pezizales", "f__Tuberaceae", "g__Tuber"], "confidence": 1.0}},{"id": "OTU_261", "metadata": {"taxonomy": ["k__Fungi"], "confidence": 1.0}},{"id": "OTU_353", "metadata": {"taxonomy": ["k__Fungi"], "confidence": 1.0}},{"id": "OTU_377", "metadata": {"taxonomy": ["k__Fungi", "p__Ascomycota", "c__Sordariomycetes", "o__Sordariales", "f__Lasiosphaeriaceae", "g__Cercophora", "s__Cercophora_sulphurella"], "confidence": 0.89}},{"id": "OTU_283", "metadata": {"taxonomy": ["k__Fungi", "p__Chytridiomycota", "c__Rhizophydiomycetes", "o__Rhizophydiales", "f__Rhizophydiaceae", "g__Rhizophydium", "s__Rhizophydium_brooksianum"], "confidence": 1.0}},{"id": "OTU_72", "metadata": {"taxonomy": ["k__Fungi", "p__Ascomycota", "c__Pezizomycetes", "o__Pezizales", "f__Pyronemataceae", "g__Kotlabaea", "s__unidentified"], "confidence": 0.83}},{"id": "OTU_1292", "metadata": {"taxonomy": ["k__Fungi", "p__Ascomycota", "c__Dothideomycetes", "o__Pleosporales"], "confidence": 0.98}},{"id": "OTU_682", "metadata": {"taxonomy": ["k__Fungi", "p__Ascomycota", "c__Leotiomycetes"], "confidence": 0.88}},{"id": "OTU_2075", "metadata": {"taxonomy": ["k__Fungi", "p__Ascomycota"], "confidence": 0.91}},{"id": "OTU_1409", "metadata": {"taxonomy": ["k__Fungi", "p__Ascomycota", "c__Sordariomycetes", "o__Hypocreales", "f__Nectriaceae", "g__Fusarium", "s__Fusarium_solani"], "confidence": 0.92}},{"id": "OTU_536", "metadata": {"taxonomy": ["k__Fungi", "p__Ascomycota", "c__Sordariomycetes", "o__Hypocreales", "f__Hypocreaceae", "g__Trichoderma", "s__Trichoderma_spirale"], "confidence": 0.91}},{"id": "OTU_484", "metadata": {"taxonomy": ["k__Fungi"], "confidence": 0.98}},{"id": "OTU_335", "metadata": {"taxonomy": ["k__Fungi", "p__Mortierellomycota", "c__Mortierellomycotina_cls_Incertae_sedis", "o__Mortierellales", "f__Mortierellaceae", "g__Mortierella"], "confidence": 1.0}},{"id": "OTU_1359", "metadata": {"taxonomy": ["k__Fungi"], "confidence": 1.0}},{"id": "OTU_3767", "metadata": {"taxonomy": ["k__Fungi", "p__Ascomycota", "c__Sordariomycetes", "o__Xylariales", "f__Amphisphaeriaceae", "g__Pestalotiopsis"], "confidence": 1.0}},{"id": "OTU_543", "metadata": {"taxonomy": ["k__Fungi", "p__Ascomycota", "c__Sordariomycetes", "o__Hypocreales", "f__Clavicipitaceae"], "confidence": 0.92}},{"id": "OTU_650", "metadata": {"taxonomy": ["k__Fungi"], "confidence": 1.0}},{"id": "OTU_623", "metadata": {"taxonomy": ["k__Fungi"], "confidence": 1.0}},{"id": "OTU_289", "metadata": {"taxonomy": ["k__Fungi", "p__Ascomycota", "c__Sordariomycetes", "o__Hypocreales", "f__Hypocreales_fam_Incertae_sedis", "g__Gliomastix"], "confidence": 0.9}},{"id": "OTU_383", "metadata": {"taxonomy": ["Unclassified"], "confidence": 1.0}},{"id": "OTU_1613", "metadata": {"taxonomy": ["k__Fungi", "p__Basidiomycota", "c__Agaricomycetes", "o__Boletales", "f__Boletaceae", "g__Xerocomus", "s__Xerocomus_truncatus"], "confidence": 0.92}},{"id": "OTU_2435", "metadata": {"taxonomy": ["k__Fungi", "p__Ascomycota"], "confidence": 0.94}},{"id": "OTU_2639", "metadata": {"taxonomy": ["k__Fungi", "p__Basidiomycota", "c__Wallemiomycetes", "o__Geminibasidiales", "f__Geminibasidiaceae", "g__Geminibasidium", "s__unidentified"], "confidence": 0.99}},{"id": "OTU_2472", "metadata": {"taxonomy": ["k__Fungi"], "confidence": 1.0}},{"id": "OTU_1256", "metadata": {"taxonomy": ["Unclassified"], "confidence": 1.0}},{"id": "OTU_3231", "metadata": {"taxonomy": ["k__Fungi", "p__Mortierellomycota", "c__Mortierellomycotina_cls_Incertae_sedis", "o__Mortierellales", "f__Mortierellaceae", "g__Mortierella", "s__Mortierella_exigua"], "confidence": 1.0}},{"id": "OTU_557", "metadata": {"taxonomy": ["k__Fungi", "p__Basidiomycota", "c__Agaricomycetes", "o__Thelephorales", "f__Thelephoraceae"], "confidence": 1.0}},{"id": "OTU_380", "metadata": {"taxonomy": ["k__Fungi", "p__Basidiomycota", "c__Agaricomycetes", "o__Agaricales", "f__Inocybaceae", "g__Simocybe", "s__unidentified"], "confidence": 0.88}},{"id": "OTU_468", "metadata": {"taxonomy": ["k__Fungi", "p__Ascomycota", "c__Leotiomycetes", "o__Leotiomycetes_ord_Incertae_sedis", "f__Leotiomycetes_fam_Incertae_sedis", "g__Coleophoma", "s__unidentified"], "confidence": 1.0}},{"id": "OTU_720", "metadata": {"taxonomy": ["k__Fungi", "p__Basidiomycota", "c__Agaricomycetes", "o__Agaricales", "f__Agaricaceae", "g__Lycoperdon", "s__Lycoperdon_pyriforme"], "confidence": 1.0}},{"id": "OTU_1708", "metadata": {"taxonomy": ["k__Fungi", "p__Ascomycota"], "confidence": 1.0}},{"id": "OTU_1070", "metadata": {"taxonomy": ["k__Fungi"], "confidence": 0.99}},{"id": "OTU_1229", "metadata": {"taxonomy": ["k__Fungi", "p__Basidiomycota", "c__Agaricomycetes", "o__Atheliales", "f__Atheliaceae", "g__Piloderma"], "confidence": 0.83}},{"id": "OTU_214", "metadata": {"taxonomy": ["k__Fungi", "p__Basidiomycota", "c__Agaricomycetes", "o__Sebacinales", "f__Sebacinaceae", "g__Sebacina"], "confidence": 0.84}},{"id": "OTU_356", "metadata": {"taxonomy": ["k__Fungi", "p__Mortierellomycota", "c__Mortierellomycotina_cls_Incertae_sedis", "o__Mortierellales", "f__Mortierellaceae", "g__Mortierella", "s__unidentified"], "confidence": 1.0}},{"id": "OTU_174", "metadata": {"taxonomy": ["k__Fungi", "p__Ascomycota", "c__Sordariomycetes", "o__Hypocreales", "f__Hypocreaceae", "g__Trichoderma"], "confidence": 1.0}},{"id": "OTU_732", "metadata": {"taxonomy": ["k__Fungi", "p__Mortierellomycota", "c__Mortierellomycotina_cls_Incertae_sedis", "o__Mortierellales", "f__Mortierellaceae", "g__Mortierella", "s__Mortierella_bisporalis"], "confidence": 0.87}},{"id": "OTU_1172", "metadata": {"taxonomy": ["k__Fungi", "p__Mucoromycota", "c__Umbelopsidomycetes", "o__Umbelopsidales", "f__Umbelopsidaceae", "g__Umbelopsis", "s__Umbelopsis_changbaiensis"], "confidence": 1.0}},{"id": "OTU_150", "metadata": {"taxonomy": ["k__Fungi", "p__Ascomycota", "c__Dothideomycetes", "o__Pleosporales"], "confidence": 0.99}},{"id": "OTU_3609", "metadata": {"taxonomy": ["k__Fungi", "p__Ascomycota", "c__Leotiomycetes", "o__Helotiales", "f__Helotiales_fam_Incertae_sedis", "g__Tetracladium", "s__Tetracladium_marchalianum"], "confidence": 0.88}},{"id": "OTU_435", "metadata": {"taxonomy": ["k__Fungi"], "confidence": 0.98}},{"id": "OTU_996", "metadata": {"taxonomy": ["k__Fungi", "p__Basidiomycota", "c__Agaricomycetes", "o__Russulales", "f__Russulaceae", "g__Russula", "s__Russula_atropurpurea"], "confidence": 0.9}},{"id": "OTU_306", "metadata": {"taxonomy": ["k__Fungi", "p__Mortierellomycota", "c__Mortierellomycotina_cls_Incertae_sedis", "o__Mortierellales", "f__Mortierellaceae", "g__Mortierella", "s__Mortierella_elongata"], "confidence": 1.0}},{"id": "OTU_870", "metadata": {"taxonomy": ["k__Fungi"], "confidence": 1.0}},{"id": "OTU_607", "metadata": {"taxonomy": ["k__Fungi", "p__Ascomycota"], "confidence": 0.82}},{"id": "OTU_839", "metadata": {"taxonomy": ["k__Fungi", "p__Zoopagomycota", "c__Zoopagomycetes", "o__Zoopagales", "f__Piptocephalidaceae"], "confidence": 0.82}},{"id": "OTU_1565", "metadata": {"taxonomy": ["Unclassified"], "confidence": 1.0}},{"id": "OTU_1696", "metadata": {"taxonomy": ["k__Fungi", "p__Basidiomycota", "c__Tremellomycetes", "o__Tremellales", "f__Bulleribasidiaceae", "g__Vishniacozyma", "s__Vishniacozyma_tephrensis"], "confidence": 0.81}},{"id": "OTU_3496", "metadata": {"taxonomy": ["k__Fungi"], "confidence": 1.0}},{"id": "OTU_3284", "metadata": {"taxonomy": ["k__Fungi", "p__Basidiomycota", "c__Cystobasidiomycetes", "o__unidentified", "f__unidentified", "g__unidentified", "s__unidentified"], "confidence": 1.0}},{"id": "OTU_2201", "metadata": {"taxonomy": ["k__Fungi"], "confidence": 0.99}},{"id": "OTU_1666", "metadata": {"taxonomy": ["k__Fungi", "p__Basidiomycota", "c__Agaricomycetes", "o__Sebacinales", "f__Sebacinaceae", "g__Efibulobasidium", "s__unidentified"], "confidence": 0.99}},{"id": "OTU_765", "metadata": {"taxonomy": ["k__Fungi", "p__Ascomycota", "c__Sordariomycetes", "o__Sordariomycetidae_ord_Incertae_sedis", "f__Sordariomycetidae_fam_Incertae_sedis", "g__Atractospora", "s__Atractospora_decumbens"], "confidence": 1.0}},{"id": "OTU_521", "metadata": {"taxonomy": ["k__Fungi", "p__Ascomycota", "c__Pezizomycetes", "o__Pezizales", "f__Tuberaceae", "g__unidentified", "s__unidentified"], "confidence": 0.94}},{"id": "OTU_498", "metadata": {"taxonomy": ["k__Fungi", "p__Basidiomycota", "c__Agaricomycetes", "o__Russulales", "f__Russulaceae"], "confidence": 1.0}},{"id": "OTU_390", "metadata": {"taxonomy": ["k__Fungi", "p__Ascomycota", "c__Dothideomycetes", "o__Pleosporales", "f__Pleosporaceae", "g__Dendryphion", "s__Dendryphion_nanum"], "confidence": 1.0}},{"id": "OTU_1398", "metadata": {"taxonomy": ["k__Fungi", "p__Ascomycota", "c__Dothideomycetes", "o__Pleosporales"], "confidence": 0.97}},{"id": "OTU_1120", "metadata": {"taxonomy": ["k__Fungi", "p__Ascomycota", "c__Leotiomycetes"], "confidence": 1.0}},{"id": "OTU_2791", "metadata": {"taxonomy": ["k__Fungi"], "confidence": 1.0}},{"id": "OTU_619", "metadata": {"taxonomy": ["k__Fungi", "p__Ascomycota", "c__Sordariomycetes", "o__Sordariomycetidae_ord_Incertae_sedis", "f__Sordariomycetidae_fam_Incertae_sedis", "g__Atractospora"], "confidence": 0.89}},{"id": "OTU_1388", "metadata": {"taxonomy": ["k__Fungi"], "confidence": 0.99}},{"id": "OTU_2262", "metadata": {"taxonomy": ["k__Fungi", "p__Ascomycota"], "confidence": 1.0}},{"id": "OTU_807", "metadata": {"taxonomy": ["k__Fungi", "p__Ascomycota"], "confidence": 0.97}},{"id": "OTU_1573", "metadata": {"taxonomy": ["k__Fungi", "p__Basidiomycota", "c__Agaricomycetes", "o__Agaricales", "f__Mycenaceae", "g__Mycena"], "confidence": 0.98}},{"id": "OTU_997", "metadata": {"taxonomy": ["k__Fungi", "p__Ascomycota", "c__Sordariomycetes", "o__Branch06", "f__unidentified", "g__unidentified", "s__unidentified"], "confidence": 1.0}},{"id": "OTU_1515", "metadata": {"taxonomy": ["k__Fungi", "p__Ascomycota", "c__Dothideomycetes", "o__Pleosporales", "f__Sporormiaceae", "g__Preussia"], "confidence": 1.0}},{"id": "OTU_810", "metadata": {"taxonomy": ["k__Fungi", "p__Basidiomycota", "c__Agaricomycetes", "o__Agaricales", "f__Inocybaceae", "g__Inocybe", "s__Inocybe_grammata"], "confidence": 0.98}},{"id": "OTU_451", "metadata": {"taxonomy": ["k__Fungi"], "confidence": 1.0}},{"id": "OTU_1163", "metadata": {"taxonomy": ["k__Fungi", "p__Ascomycota", "c__Sordariomycetes", "o__Sordariales", "f__Sordariaceae", "g__unidentified", "s__unidentified"], "confidence": 1.0}},{"id": "OTU_2165", "metadata": {"taxonomy": ["k__Fungi", "p__Glomeromycota", "c__Glomeromycetes", "o__Glomerales", "f__Glomeraceae", "g__Glomus", "s__unidentified"], "confidence": 0.83}},{"id": "OTU_330", "metadata": {"taxonomy": ["k__Fungi"], "confidence": 1.0}},{"id": "OTU_738", "metadata": {"taxonomy": ["k__Fungi", "p__Ascomycota", "c__Eurotiomycetes", "o__Eurotiales", "f__Trichocomaceae", "g__Penicillium", "s__Penicillium_scabrosum"], "confidence": 0.92}},{"id": "OTU_1735", "metadata": {"taxonomy": ["k__Fungi"], "confidence": 1.0}},{"id": "OTU_691", "metadata": {"taxonomy": ["k__Fungi"], "confidence": 0.96}},{"id": "OTU_2076", "metadata": {"taxonomy": ["k__Fungi", "p__Basidiomycota", "c__Agaricomycetes", "o__Agaricales", "f__Cortinariaceae", "g__Cortinarius"], "confidence": 1.0}},{"id": "OTU_248", "metadata": {"taxonomy": ["k__Fungi", "p__Basidiomycota", "c__Microbotryomycetes", "o__Leucosporidiales", "f__Leucosporidiaceae", "g__Leucosporidium", "s__unidentified"], "confidence": 1.0}},{"id": "OTU_1487", "metadata": {"taxonomy": ["k__Fungi", "p__Basidiomycota", "c__Agaricomycetes", "o__Agaricales", "f__Entolomataceae", "g__Entoloma", "s__Entoloma_llimonae"], "confidence": 0.86}},{"id": "OTU_1360", "metadata": {"taxonomy": ["k__Fungi"], "confidence": 0.99}},{"id": "OTU_239", "metadata": {"taxonomy": ["k__Fungi"], "confidence": 0.99}},{"id": "OTU_1637", "metadata": {"taxonomy": ["k__Fungi", "p__Basidiomycota", "c__Agaricomycetes", "o__Thelephorales", "f__Thelephoraceae", "g__Tomentella", "s__Tomentella_bryophila"], "confidence": 0.94}},{"id": "OTU_1809", "metadata": {"taxonomy": ["k__Fungi", "p__Basidiomycota", "c__Agaricomycetes", "o__Agaricales", "f__Strophariaceae", "g__Hypholoma", "s__Hypholoma_lateritium"], "confidence": 0.86}},{"id": "OTU_598", "metadata": {"taxonomy": ["k__Fungi", "p__Ascomycota", "c__Pezizomycetes", "o__Pezizales", "f__Pezizaceae", "g__Pachyphlodes"], "confidence": 0.95}},{"id": "OTU_844", "metadata": {"taxonomy": ["k__Fungi", "p__Basidiomycota", "c__Agaricomycetes", "o__Thelephorales", "f__Thelephoraceae", "g__unidentified", "s__unidentified"], "confidence": 0.97}},{"id": "OTU_818", "metadata": {"taxonomy": ["k__Fungi", "p__Ascomycota", "c__Sordariomycetes"], "confidence": 0.91}},{"id": "OTU_167", "metadata": {"taxonomy": ["k__Fungi", "p__Ascomycota", "c__Dothideomycetes", "o__Pleosporales", "f__Pleosporales_fam_Incertae_sedis", "g__Periconia"], "confidence": 0.95}},{"id": "OTU_1808", "metadata": {"taxonomy": ["k__Fungi", "p__Glomeromycota", "c__Glomeromycetes", "o__Glomerales", "f__Glomeraceae", "g__Glomus", "s__Glomus_aggregatum"], "confidence": 0.85}},{"id": "OTU_594", "metadata": {"taxonomy": ["k__Fungi", "p__Ascomycota"], "confidence": 0.95}},{"id": "OTU_938", "metadata": {"taxonomy": ["k__Fungi"], "confidence": 1.0}},{"id": "OTU_1692", "metadata": {"taxonomy": ["k__Fungi", "p__Ascomycota", "c__Leotiomycetes", "o__Helotiales"], "confidence": 0.89}},{"id": "OTU_493", "metadata": {"taxonomy": ["k__Fungi", "p__Ascomycota", "c__Dothideomycetes", "o__Pleosporales"], "confidence": 0.93}},{"id": "OTU_200", "metadata": {"taxonomy": ["k__Fungi"], "confidence": 0.99}},{"id": "OTU_2820", "metadata": {"taxonomy": ["k__Fungi", "p__Ascomycota", "c__Sordariomycetes", "o__Sordariales", "f__Lasiosphaeriaceae", "g__Schizothecium", "s__unidentified"], "confidence": 1.0}},{"id": "OTU_912", "metadata": {"taxonomy": ["k__Fungi", "p__Ascomycota"], "confidence": 1.0}},{"id": "OTU_1204", "metadata": {"taxonomy": ["k__Fungi", "p__Basidiomycota", "c__Agaricomycetes", "o__Sebacinales", "f__Sebacinaceae"], "confidence": 1.0}},{"id": "OTU_3049", "metadata": {"taxonomy": ["k__Fungi", "p__Ascomycota", "c__Sordariomycetes", "o__Hypocreales", "f__Cordycipitaceae"], "confidence": 0.96}},{"id": "OTU_311", "metadata": {"taxonomy": ["k__Fungi", "p__Mortierellomycota", "c__Mortierellomycotina_cls_Incertae_sedis", "o__Mortierellales", "f__Mortierellaceae", "g__Mortierella"], "confidence": 1.0}},{"id": "OTU_209", "metadata": {"taxonomy": ["k__Fungi", "p__Ascomycota", "c__Eurotiomycetes", "o__Eurotiales", "f__Trichocomaceae", "g__Sagenomella", "s__Sagenomella_striatispora"], "confidence": 0.99}},{"id": "OTU_139", "metadata": {"taxonomy": ["k__Fungi", "p__Basidiomycota", "c__Agaricomycetes", "o__Russulales", "f__Russulaceae", "g__Russula", "s__Russula_violacea"], "confidence": 0.9}},{"id": "OTU_368", "metadata": {"taxonomy": ["k__Fungi", "p__Ascomycota", "c__Sordariomycetes", "o__Coniochaetales"], "confidence": 0.95}},{"id": "OTU_555", "metadata": {"taxonomy": ["k__Fungi", "p__Rozellomycota", "c__unidentified", "o__unidentified", "f__unidentified", "g__unidentified", "s__unidentified"], "confidence": 0.87}},{"id": "OTU_1306", "metadata": {"taxonomy": ["k__Fungi"], "confidence": 0.99}},{"id": "OTU_1223", "metadata": {"taxonomy": ["k__Fungi", "p__Ascomycota", "c__Leotiomycetes", "o__Helotiales"], "confidence": 0.87}},{"id": "OTU_711", "metadata": {"taxonomy": ["k__Fungi", "p__Ascomycota", "c__Eurotiomycetes", "o__Eurotiales", "f__Trichocomaceae", "g__Penicillium"], "confidence": 0.96}},{"id": "OTU_1098", "metadata": {"taxonomy": ["k__Fungi"], "confidence": 0.99}},{"id": "OTU_1145", "metadata": {"taxonomy": ["k__Fungi", "p__Mortierellomycota", "c__Mortierellomycotina_cls_Incertae_sedis", "o__Mortierellales"], "confidence": 1.0}},{"id": "OTU_1597", "metadata": {"taxonomy": ["k__Fungi", "p__Rozellomycota", "c__unidentified", "o__unidentified", "f__unidentified", "g__unidentified", "s__unidentified"], "confidence": 1.0}},{"id": "OTU_1036", "metadata": {"taxonomy": ["k__Fungi"], "confidence": 0.93}},{"id": "OTU_1113", "metadata": {"taxonomy": ["k__Fungi"], "confidence": 1.0}},{"id": "OTU_2339", "metadata": {"taxonomy": ["k__Fungi"], "confidence": 1.0}},{"id": "OTU_580", "metadata": {"taxonomy": ["k__Fungi", "p__Ascomycota", "c__Eurotiomycetes", "o__Eurotiales", "f__Trichocomaceae", "g__Penicillium"], "confidence": 1.0}},{"id": "OTU_756", "metadata": {"taxonomy": ["k__Fungi", "p__Ascomycota", "c__Eurotiomycetes", "o__Chaetothyriales", "f__Herpotrichiellaceae", "g__Cladophialophora", "s__Cladophialophora_chaetospira"], "confidence": 1.0}},{"id": "OTU_1116", "metadata": {"taxonomy": ["k__Fungi"], "confidence": 1.0}},{"id": "OTU_137", "metadata": {"taxonomy": ["k__Fungi", "p__Ascomycota", "c__Leotiomycetes", "o__Helotiales", "f__Helotiales_fam_Incertae_sedis", "g__Cadophora", "s__Cadophora_orchidicola"], "confidence": 0.81}},{"id": "OTU_1241", "metadata": {"taxonomy": ["k__Fungi"], "confidence": 1.0}},{"id": "OTU_351", "metadata": {"taxonomy": ["k__Fungi", "p__Ascomycota", "c__Leotiomycetes"], "confidence": 0.93}},{"id": "OTU_322", "metadata": {"taxonomy": ["k__Fungi", "p__Mortierellomycota", "c__Mortierellomycotina_cls_Incertae_sedis", "o__Mortierellales", "f__Mortierellaceae", "g__Mortierella"], "confidence": 1.0}},{"id": "OTU_951", "metadata": {"taxonomy": ["k__Fungi", "p__Ascomycota", "c__Sordariomycetes", "o__Sordariomycetidae_ord_Incertae_sedis", "f__Sordariomycetidae_fam_Incertae_sedis", "g__Atractospora", "s__Atractospora_decumbens"], "confidence": 0.98}},{"id": "OTU_2784", "metadata": {"taxonomy": ["k__Fungi", "p__Ascomycota", "c__Pezizomycotina_cls_Incertae_sedis", "o__Pezizomycotina_ord_Incertae_sedis", "f__Pezizomycotina_fam_Incertae_sedis", "g__Arthrocladium"], "confidence": 0.83}},{"id": "OTU_2830", "metadata": {"taxonomy": ["k__Fungi", "p__Ascomycota", "c__Dothideomycetes", "o__Tubeufiales", "f__Tubeufiaceae", "g__Helicoma", "s__Helicoma_fumosum"], "confidence": 0.98}},{"id": "OTU_891", "metadata": {"taxonomy": ["k__Fungi", "p__Glomeromycota", "c__Glomeromycetes", "o__Glomerales", "f__Glomeraceae", "g__unidentified", "s__unidentified"], "confidence": 0.98}},{"id": "OTU_475", "metadata": {"taxonomy": ["k__Fungi", "p__Ascomycota", "c__Sordariomycetes", "o__Hypocreales"], "confidence": 0.94}},{"id": "OTU_370", "metadata": {"taxonomy": ["k__Fungi", "p__Ascomycota", "c__Eurotiomycetes", "o__Chaetothyriales"], "confidence": 0.92}},{"id": "OTU_609", "metadata": {"taxonomy": ["k__Fungi", "p__Ascomycota", "c__Orbiliomycetes", "o__Orbiliales", "f__Orbiliaceae", "g__Arthrobotrys", "s__Arthrobotrys_conoides"], "confidence": 0.92}},{"id": "OTU_2095", "metadata": {"taxonomy": ["k__Fungi", "p__Ascomycota"], "confidence": 0.86}},{"id": "OTU_1510", "metadata": {"taxonomy": ["k__Fungi"], "confidence": 1.0}},{"id": "OTU_1083", "metadata": {"taxonomy": ["k__Fungi", "p__Ascomycota", "c__Sordariomycetes", "o__Hypocreales", "f__Hypocreaceae", "g__Hypomyces", "s__unidentified"], "confidence": 0.91}},{"id": "OTU_3681", "metadata": {"taxonomy": ["k__Fungi"], "confidence": 1.0}},{"id": "OTU_1928", "metadata": {"taxonomy": ["k__Fungi", "p__Basidiomycota", "c__Agaricomycetes", "o__Agaricales", "f__Entolomataceae", "g__Entoloma"], "confidence": 0.88}},{"id": "OTU_887", "metadata": {"taxonomy": ["k__Fungi"], "confidence": 0.98}},{"id": "OTU_516", "metadata": {"taxonomy": ["k__Fungi", "p__Ascomycota", "c__Pezizomycotina_cls_Incertae_sedis", "o__Pezizomycotina_ord_Incertae_sedis", "f__Pezizomycotina_fam_Incertae_sedis", "g__Knufia", "s__Knufia_tsunedae"], "confidence": 1.0}},{"id": "OTU_3772", "metadata": {"taxonomy": ["k__Fungi", "p__Basidiomycota", "c__Agaricomycetes"], "confidence": 0.9}},{"id": "OTU_1522", "metadata": {"taxonomy": ["k__Fungi", "p__Basidiomycota", "c__Wallemiomycetes", "o__Geminibasidiales", "f__Geminibasidiaceae", "g__Geminibasidium", "s__unidentified"], "confidence": 1.0}},{"id": "OTU_563", "metadata": {"taxonomy": ["k__Fungi", "p__Ascomycota"], "confidence": 0.99}},{"id": "OTU_632", "metadata": {"taxonomy": ["k__Fungi", "p__Basidiomycota", "c__Agaricomycetes", "o__Trechisporales", "f__Hydnodontaceae", "g__Subulicystidium", "s__Subulicystidium_perlongisporum"], "confidence": 1.0}},{"id": "OTU_210", "metadata": {"taxonomy": ["k__Fungi", "p__Basidiomycota", "c__Agaricomycetes", "o__Cantharellales", "f__Clavulinaceae", "g__unidentified", "s__unidentified"], "confidence": 0.8}},{"id": "OTU_1314", "metadata": {"taxonomy": ["k__Fungi", "p__Ascomycota", "c__Sordariomycetes", "o__Hypocreales", "f__Ophiocordycipitaceae"], "confidence": 0.92}},{"id": "OTU_637", "metadata": {"taxonomy": ["k__Fungi", "p__Mortierellomycota", "c__Mortierellomycotina_cls_Incertae_sedis", "o__Mortierellales", "f__Mortierellaceae", "g__Mortierella", "s__Mortierella_exigua"], "confidence": 1.0}},{"id": "OTU_3676", "metadata": {"taxonomy": ["k__Fungi"], "confidence": 0.99}},{"id": "OTU_470", "metadata": {"taxonomy": ["k__Fungi"], "confidence": 0.92}},{"id": "OTU_3012", "metadata": {"taxonomy": ["k__Fungi", "p__Basidiomycota", "c__Agaricomycetes", "o__Thelephorales", "f__Thelephoraceae", "g__Tomentella", "s__Tomentella_ellisii"], "confidence": 0.87}},{"id": "OTU_1035", "metadata": {"taxonomy": ["k__Fungi"], "confidence": 1.0}},{"id": "OTU_491", "metadata": {"taxonomy": ["k__Fungi"], "confidence": 0.99}},{"id": "OTU_1942", "metadata": {"taxonomy": ["k__Fungi"], "confidence": 1.0}},{"id": "OTU_907", "metadata": {"taxonomy": ["k__Fungi", "p__Zoopagomycota", "c__Zoopagomycetes", "o__Zoopagales", "f__Piptocephalidaceae"], "confidence": 0.81}},{"id": "OTU_349", "metadata": {"taxonomy": ["k__Fungi", "p__Ascomycota", "c__Archaeorhizomycetes", "o__Archaeorhizomycetales", "f__Archaeorhizomycetaceae", "g__Archaeorhizomyces", "s__unidentified"], "confidence": 0.93}},{"id": "OTU_2861", "metadata": {"taxonomy": ["k__Fungi", "p__Ascomycota", "c__Sordariomycetes", "o__Sordariales", "f__Lasiosphaeriaceae", "g__Schizothecium", "s__unidentified"], "confidence": 1.0}},{"id": "OTU_308", "metadata": {"taxonomy": ["k__Fungi", "p__Basidiomycota", "c__Agaricomycetes", "o__Agaricales", "f__Psathyrellaceae", "g__Coprinellus"], "confidence": 1.0}},{"id": "OTU_252", "metadata": {"taxonomy": ["k__Fungi", "p__Ascomycota", "c__Sordariomycetes", "o__Hypocreales", "f__Nectriaceae", "g__Mariannaea"], "confidence": 1.0}},{"id": "OTU_837", "metadata": {"taxonomy": ["k__Fungi", "p__Chytridiomycota", "c__Rhizophydiomycetes", "o__Rhizophydiales", "f__Rhizophydiaceae", "g__Rhizophydium", "s__unidentified"], "confidence": 0.99}},{"id": "OTU_278", "metadata": {"taxonomy": ["k__Fungi", "p__Basidiomycota", "c__Agaricomycetes"], "confidence": 0.91}},{"id": "OTU_546", "metadata": {"taxonomy": ["k__Fungi", "p__Ascomycota", "c__Leotiomycetes", "o__Leotiomycetes_ord_Incertae_sedis", "f__Leotiomycetes_fam_Incertae_sedis", "g__Coleophoma", "s__unidentified"], "confidence": 0.88}},{"id": "OTU_1188", "metadata": {"taxonomy": ["k__Fungi", "p__Ascomycota", "c__Eurotiomycetes", "o__Eurotiales", "f__Trichocomaceae", "g__Penicillium", "s__Penicillium_malachiteum"], "confidence": 0.86}},{"id": "OTU_346", "metadata": {"taxonomy": ["k__Fungi", "p__Ascomycota", "c__Sordariomycetes", "o__Hypocreales", "f__Nectriaceae", "g__Cylindrium"], "confidence": 0.97}},{"id": "OTU_760", "metadata": {"taxonomy": ["k__Fungi"], "confidence": 1.0}},{"id": "OTU_1381", "metadata": {"taxonomy": ["k__Fungi", "p__Ascomycota", "c__Sordariomycetes", "o__Hypocreales", "f__Nectriaceae", "g__Cosmospora"], "confidence": 0.99}},{"id": "OTU_313", "metadata": {"taxonomy": ["k__Fungi", "p__Ascomycota", "c__Sordariomycetes", "o__Hypocreales", "f__Nectriaceae", "g__Gibberella"], "confidence": 0.81}},{"id": "OTU_868", "metadata": {"taxonomy": ["k__Fungi", "p__Ascomycota", "c__Dothideomycetes", "o__Pleosporales", "f__Sporormiaceae", "g__Preussia", "s__Preussia_flanaganii"], "confidence": 0.92}},{"id": "OTU_809", "metadata": {"taxonomy": ["k__Fungi"], "confidence": 1.0}},{"id": "OTU_3145", "metadata": {"taxonomy": ["k__Fungi"], "confidence": 0.99}},{"id": "OTU_1853", "metadata": {"taxonomy": ["k__Fungi", "p__Ascomycota"], "confidence": 0.92}},{"id": "OTU_213", "metadata": {"taxonomy": ["k__Fungi", "p__Ascomycota", "c__Pezizomycetes", "o__Pezizales", "f__Ascobolaceae"], "confidence": 0.89}},{"id": "OTU_254", "metadata": {"taxonomy": ["k__Fungi", "p__Ascomycota", "c__Pezizomycetes", "o__Pezizales", "f__Pyronemataceae", "g__Sphaerosporella", "s__Sphaerosporella_brunnea"], "confidence": 0.83}},{"id": "OTU_973", "metadata": {"taxonomy": ["k__Fungi"], "confidence": 0.99}},{"id": "OTU_1279", "metadata": {"taxonomy": ["k__Fungi", "p__Basidiomycota", "c__Tremellomycetes", "o__Tremellales"], "confidence": 0.99}},{"id": "OTU_259", "metadata": {"taxonomy": ["k__Fungi", "p__Basidiomycota", "c__Agaricomycetes", "o__Sebacinales", "f__unidentified", "g__unidentified", "s__unidentified"], "confidence": 0.99}},{"id": "OTU_1902", "metadata": {"taxonomy": ["k__Fungi"], "confidence": 1.0}},{"id": "OTU_3000", "metadata": {"taxonomy": ["k__Fungi", "p__Ascomycota", "c__Leotiomycetes", "o__Helotiales", "f__Helotiales_fam_Incertae_sedis", "g__Tetracladium"], "confidence": 0.93}},{"id": "OTU_761", "metadata": {"taxonomy": ["k__Fungi", "p__Basidiomycota", "c__Agaricomycetes", "o__Agaricales", "f__Tricholomataceae", "g__Mycenella"], "confidence": 1.0}},{"id": "OTU_2717", "metadata": {"taxonomy": ["k__Fungi", "p__Ascomycota", "c__Dothideomycetes", "o__Capnodiales", "f__Teratosphaeriaceae", "g__Neodevriesia", "s__Neodevriesia_poagena"], "confidence": 1.0}},{"id": "OTU_2281", "metadata": {"taxonomy": ["k__Fungi", "p__Ascomycota"], "confidence": 0.88}},{"id": "OTU_1448", "metadata": {"taxonomy": ["k__Fungi", "p__Basidiomycota", "c__Agaricomycetes", "o__Cantharellales", "f__Hydnaceae", "g__unidentified", "s__unidentified"], "confidence": 1.0}},{"id": "OTU_1467", "metadata": {"taxonomy": ["k__Fungi"], "confidence": 1.0}},{"id": "OTU_1224", "metadata": {"taxonomy": ["k__Fungi", "p__Basidiomycota", "c__Agaricomycetes", "o__Thelephorales", "f__Thelephoraceae", "g__Tomentella"], "confidence": 0.98}},{"id": "OTU_1020", "metadata": {"taxonomy": ["k__Fungi"], "confidence": 0.99}},{"id": "OTU_1750", "metadata": {"taxonomy": ["k__Fungi"], "confidence": 1.0}},{"id": "OTU_1635", "metadata": {"taxonomy": ["k__Fungi", "p__Ascomycota", "c__Dothideomycetes", "o__Hysteriales", "f__Gloniaceae", "g__Cenococcum"], "confidence": 0.98}},{"id": "OTU_817", "metadata": {"taxonomy": ["k__Fungi", "p__Basidiomycota", "c__Agaricomycetes", "o__Agaricales", "f__Inocybaceae", "g__Inocybe"], "confidence": 0.98}},{"id": "OTU_300", "metadata": {"taxonomy": ["k__Fungi", "p__Ascomycota", "c__Sordariomycetes"], "confidence": 0.94}},{"id": "OTU_1032", "metadata": {"taxonomy": ["k__Fungi", "p__Chytridiomycota", "c__unidentified", "o__unidentified", "f__unidentified", "g__unidentified", "s__unidentified"], "confidence": 1.0}},{"id": "OTU_415", "metadata": {"taxonomy": ["k__Fungi", "p__Ascomycota", "c__Leotiomycetes", "o__Leotiomycetes_ord_Incertae_sedis", "f__Leotiomycetes_fam_Incertae_sedis", "g__Leohumicola"], "confidence": 0.94}},{"id": "OTU_1621", "metadata": {"taxonomy": ["k__Fungi", "p__Ascomycota", "c__Eurotiomycetes", "o__Chaetothyriales", "f__Herpotrichiellaceae", "g__Exophiala"], "confidence": 1.0}},{"id": "OTU_1273", "metadata": {"taxonomy": ["k__Fungi", "p__Ascomycota", "c__Pezizomycetes", "o__Pezizales", "f__Pezizaceae", "g__Peziza", "s__Peziza_ostracoderma"], "confidence": 0.87}},{"id": "OTU_533", "metadata": {"taxonomy": ["k__Fungi", "p__Ascomycota", "c__Dothideomycetes", "o__Dothideales", "f__Dothioraceae", "g__Aureobasidium", "s__Aureobasidium_pullulans"], "confidence": 1.0}},{"id": "OTU_1591", "metadata": {"taxonomy": ["k__Fungi", "p__Ascomycota", "c__Leotiomycetes", "o__Helotiales"], "confidence": 0.95}},{"id": "OTU_668", "metadata": {"taxonomy": ["k__Fungi"], "confidence": 0.99}},{"id": "OTU_528", "metadata": {"taxonomy": ["k__Fungi", "p__Ascomycota", "c__Dothideomycetes", "o__Pleosporales", "f__Massarinaceae", "g__Saccharicola", "s__unidentified"], "confidence": 0.9}},{"id": "OTU_430", "metadata": {"taxonomy": ["k__Fungi", "p__Glomeromycota", "c__Paraglomeromycetes", "o__Paraglomerales"], "confidence": 1.0}},{"id": "OTU_1252", "metadata": {"taxonomy": ["k__Fungi", "p__Basidiomycota", "c__Agaricomycetes", "o__Agaricales", "f__Cortinariaceae", "g__Cortinarius"], "confidence": 0.98}},{"id": "OTU_901", "metadata": {"taxonomy": ["k__Fungi"], "confidence": 1.0}},{"id": "OTU_707", "metadata": {"taxonomy": ["k__Fungi", "p__Ascomycota", "c__Sordariomycetes", "o__Sordariales", "f__Lasiosphaeriaceae", "g__Schizothecium"], "confidence": 0.91}},{"id": "OTU_587", "metadata": {"taxonomy": ["k__Fungi"], "confidence": 1.0}},{"id": "OTU_797", "metadata": {"taxonomy": ["k__Fungi"], "confidence": 1.0}},{"id": "OTU_950", "metadata": {"taxonomy": ["k__Fungi"], "confidence": 1.0}},{"id": "OTU_436", "metadata": {"taxonomy": ["k__Fungi", "p__Ascomycota", "c__Dothideomycetes", "o__Pleosporales"], "confidence": 0.97}},{"id": "OTU_828", "metadata": {"taxonomy": ["k__Fungi"], "confidence": 0.92}},{"id": "OTU_2539", "metadata": {"taxonomy": ["k__Fungi", "p__Ascomycota", "c__Eurotiomycetes", "o__Chaetothyriales", "f__Herpotrichiellaceae", "g__unidentified", "s__unidentified"], "confidence": 0.87}},{"id": "OTU_608", "metadata": {"taxonomy": ["k__Fungi", "p__Ascomycota", "c__Sordariomycetes", "o__Hypocreales", "f__Nectriaceae", "g__Fusarium", "s__Fusarium_solani"], "confidence": 0.97}},{"id": "OTU_1823", "metadata": {"taxonomy": ["k__Fungi", "p__Ascomycota", "c__Sordariomycetes", "o__Hypocreales", "f__Nectriaceae", "g__Cosmospora", "s__unidentified"], "confidence": 0.99}},{"id": "OTU_787", "metadata": {"taxonomy": ["k__Fungi", "p__Ascomycota", "c__Saccharomycetes", "o__Saccharomycetales", "f__Dipodascaceae", "g__Geotrichum", "s__unidentified"], "confidence": 1.0}},{"id": "OTU_2356", "metadata": {"taxonomy": ["k__Fungi"], "confidence": 0.99}},{"id": "OTU_900", "metadata": {"taxonomy": ["k__Fungi", "p__Ascomycota", "c__Sordariomycetes", "o__Chaetosphaeriales", "f__Chaetosphaeriaceae", "g__Chloridium", "s__unidentified"], "confidence": 0.99}},{"id": "OTU_1861", "metadata": {"taxonomy": ["k__Fungi", "p__Basidiomycota", "c__Agaricomycetes", "o__Thelephorales", "f__Thelephoraceae", "g__Tomentella"], "confidence": 0.87}},{"id": "OTU_1047", "metadata": {"taxonomy": ["k__Fungi"], "confidence": 0.99}},{"id": "OTU_1046", "metadata": {"taxonomy": ["k__Fungi", "p__Ascomycota", "c__Pezizomycetes", "o__Pezizales", "f__Tuberaceae", "g__Tuber", "s__Tuber_melanosporum"], "confidence": 0.96}},{"id": "OTU_1220", "metadata": {"taxonomy": ["k__Fungi"], "confidence": 1.0}},{"id": "OTU_958", "metadata": {"taxonomy": ["k__Fungi"], "confidence": 1.0}},{"id": "OTU_341", "metadata": {"taxonomy": ["k__Fungi", "p__Ascomycota", "c__Sordariomycetes", "o__Hypocreales", "f__Hypocreales_fam_Incertae_sedis", "g__Acremonium", "s__Acremonium_polychromum"], "confidence": 1.0}},{"id": "OTU_782", "metadata": {"taxonomy": ["k__Fungi"], "confidence": 0.98}},{"id": "OTU_1394", "metadata": {"taxonomy": ["k__Fungi"], "confidence": 1.0}},{"id": "OTU_821", "metadata": {"taxonomy": ["k__Fungi", "p__Basidiomycota", "c__Agaricomycetes", "o__Sebacinales", "f__Sebacinaceae", "g__Sebacina"], "confidence": 0.83}},{"id": "OTU_2304", "metadata": {"taxonomy": ["k__Fungi", "p__Ascomycota", "c__Sordariomycetes", "o__Hypocreales"], "confidence": 1.0}},{"id": "OTU_2932", "metadata": {"taxonomy": ["k__Fungi", "p__Basidiomycota", "c__Agaricostilbomycetes", "o__unidentified", "f__unidentified", "g__unidentified", "s__unidentified"], "confidence": 0.91}},{"id": "OTU_933", "metadata": {"taxonomy": ["k__Fungi", "p__Basidiomycota", "c__Agaricomycetes", "o__Agaricales", "f__Omphalotaceae", "g__Gymnopus"], "confidence": 1.0}},{"id": "OTU_1066", "metadata": {"taxonomy": ["k__Fungi", "p__Ascomycota", "c__Sordariomycetes", "o__Hypocreales"], "confidence": 0.84}},{"id": "OTU_3106", "metadata": {"taxonomy": ["k__Fungi", "p__Basidiomycota", "c__Wallemiomycetes", "o__Geminibasidiales", "f__Geminibasidiaceae", "g__Geminibasidium", "s__unidentified"], "confidence": 1.0}},{"id": "OTU_243", "metadata": {"taxonomy": ["k__Fungi", "p__Basidiomycota", "c__Agaricomycetes", "o__Thelephorales", "f__Thelephoraceae", "g__Pseudotomentella", "s__unidentified"], "confidence": 0.9}},{"id": "OTU_952", "metadata": {"taxonomy": ["k__Fungi", "p__Basidiomycota", "c__Agaricomycetes", "o__Agaricales", "f__Entolomataceae", "g__Entoloma"], "confidence": 1.0}},{"id": "OTU_1473", "metadata": {"taxonomy": ["k__Fungi"], "confidence": 1.0}},{"id": "OTU_464", "metadata": {"taxonomy": ["k__Fungi"], "confidence": 0.95}},{"id": "OTU_398", "metadata": {"taxonomy": ["k__Fungi", "p__Ascomycota", "c__Sordariomycetes", "o__Hypocreales", "f__Clavicipitaceae", "g__Metacordyceps", "s__Metacordyceps_chlamydosporia"], "confidence": 0.97}},{"id": "OTU_253", "metadata": {"taxonomy": ["k__Fungi", "p__Ascomycota", "c__Leotiomycetes", "o__Helotiales", "f__Helotiales_fam_Incertae_sedis", "g__unidentified", "s__unidentified"], "confidence": 0.99}},{"id": "OTU_1558", "metadata": {"taxonomy": ["k__Fungi", "p__Ascomycota", "c__Sordariomycetes", "o__Chaetosphaeriales", "f__Chaetosphaeriaceae", "g__Dictyochaeta"], "confidence": 0.99}},{"id": "OTU_1124", "metadata": {"taxonomy": ["k__Fungi"], "confidence": 0.99}},{"id": "OTU_1374", "metadata": {"taxonomy": ["k__Fungi", "p__Ascomycota", "c__Dothideomycetes", "o__Botryosphaeriales", "f__Botryosphaeriaceae"], "confidence": 1.0}},{"id": "OTU_1210", "metadata": {"taxonomy": ["k__Fungi", "p__Ascomycota", "c__Sordariomycetes", "o__Sordariales"], "confidence": 0.99}},{"id": "OTU_2671", "metadata": {"taxonomy": ["k__Fungi"], "confidence": 1.0}},{"id": "OTU_802", "metadata": {"taxonomy": ["k__Fungi", "p__Ascomycota", "c__Sordariomycetes", "o__Diaporthales", "f__Valsaceae"], "confidence": 1.0}},{"id": "OTU_296", "metadata": {"taxonomy": ["k__Fungi", "p__Ascomycota", "c__Sordariomycetes", "o__Sordariales", "f__Lasiosphaeriaceae", "g__Podospora", "s__unidentified"], "confidence": 0.87}},{"id": "OTU_713", "metadata": {"taxonomy": ["k__Fungi", "p__Basidiomycota", "c__Agaricomycetes", "o__Trechisporales", "f__Hydnodontaceae", "g__unidentified", "s__unidentified"], "confidence": 1.0}},{"id": "OTU_529", "metadata": {"taxonomy": ["k__Fungi", "p__Ascomycota", "c__Dothideomycetes", "o__Pleosporales", "f__Pleosporales_fam_Incertae_sedis", "g__Pyrenoc
[truncated: 427,315 more chars]
