# Supplementary material for: Patient propagules: Do soil archives preserve the legacy of fungal and prokaryotic communities?
Source: PLoS One. 2020 Aug 11;15(8):e0237368. doi: 10.1371/journal.pone.0237368 (PMC7418970; doi:10.1371/journal.pone.0237368)
Supplement: S4 File — (BIOM) [file pone.0237368.s004.biom]

{"id": "None","format": "Biological Observation Matrix 1.0.0","format_url": "http://biom-format.org","matrix_type": "sparse","generated_by": "BIOM-Format 2.1.5","date": "2017-09-21T11:56:25.201638","type": "OTU table","matrix_element_type": "float","shape": [12992, 69],"data": [[0,0,1075.0],[0,1,1096.0],[0,2,553.0],[0,3,1287.0],[0,4,508.0],[0,5,1116.0],[0,6,271.0],[0,7,1155.0],[0,8,1589.0],[0,9,977.0],[0,10,449.0],[0,11,1435.0],[0,12,254.0],[0,13,1126.0],[0,14,1456.0],[0,15,2482.0],[0,16,307.0],[0,17,942.0],[0,18,689.0],[0,19,168.0],[0,20,194.0],[0,21,213.0],[0,22,1297.0],[0,23,501.0],[0,24,1290.0],[0,25,977.0],[0,26,1288.0],[0,27,889.0],[0,28,390.0],[0,29,1274.0],[0,30,409.0],[0,31,327.0],[0,32,1090.0],[0,33,1184.0],[0,34,615.0],[0,35,1396.0],[0,36,786.0],[0,37,8.0],[0,38,1202.0],[0,39,307.0],[0,41,151.0],[0,42,275.0],[0,43,253.0],[0,44,375.0],[0,45,210.0],[0,46,586.0],[0,47,209.0],[0,48,356.0],[0,49,314.0],[0,51,180.0],[0,52,159.0],[0,56,360.0],[0,57,585.0],[0,58,261.0],[0,59,272.0],[0,60,179.0],[0,61,216.0],[0,62,312.0],[0,63,907.0],[0,64,521.0],[0,65,100.0],[0,66,284.0],[0,67,204.0],[0,68,301.0],[1,0,52.0],[1,1,15.0],[1,2,4.0],[1,3,52.0],[1,4,117.0],[1,6,98.0],[1,7,46.0],[1,8,48.0],[1,11,80.0],[1,12,89.0],[1,13,36.0],[1,15,2.0],[1,16,206.0],[1,17,43.0],[1,18,2.0],[1,22,42.0],[1,23,104.0],[1,24,6.0],[1,25,30.0],[1,26,14.0],[1,27,30.0],[1,28,118.0],[1,29,33.0],[1,30,181.0],[1,31,137.0],[1,32,44.0],[1,34,129.0],[1,35,13.0],[1,36,1.0],[1,38,3.0],[1,39,1.0],[1,42,7.0],[1,43,31.0],[1,44,25.0],[1,45,37.0],[1,46,24.0],[1,47,16.0],[1,48,13.0],[1,49,12.0],[1,51,19.0],[1,52,13.0],[1,56,33.0],[1,57,24.0],[1,58,3.0],[1,59,43.0],[1,60,32.0],[1,61,21.0],[1,62,32.0],[1,63,14.0],[1,64,17.0],[1,65,8.0],[1,66,14.0],[1,67,20.0],[1,68,13.0],[2,0,6.0],[2,1,6.0],[2,2,12.0],[2,3,7.0],[2,4,51.0],[2,6,42.0],[2,7,22.0],[2,8,19.0],[2,11,42.0],[2,12,35.0],[2,13,9.0],[2,16,64.0],[2,17,10.0],[2,22,3.0],[2,23,33.0],[2,24,4.0],[2,25,26.0],[2,26,7.0],[2,27,16.0],[2,28,52.0],[2,29,6.0],[2,30,78.0],[2,31,39.0],[2,32,15.0],[2,34,60.0],[2,35,6.0],[2,38,3.0],[2,42,1.0],[2,43,5.0],[2,44,9.0],[2,45,9.0],[2,46,7.0],[2,47,6.0],[2,48,3.0],[2,49,6.0],[2,51,9.0],[2,52,6.0],[2,56,9.0],[2,57,10.0],[2,58,12.0],[2,59,12.0],[2,60,4.0],[2,61,35.0],[2,62,4.0],[2,63,3.0],[2,64,26.0],[2,65,20.0],[2,66,10.0],[2,67,3.0],[2,68,6.0],[3,0,582.0],[3,1,451.0],[3,2,44.0],[3,3,610.0],[3,4,63.0],[3,5,401.0],[3,6,40.0],[3,7,105.0],[3,8,261.0],[3,9,258.0],[3,10,34.0],[3,11,140.0],[3,12,35.0],[3,13,97.0],[3,14,979.0],[3,15,194.0],[3,16,19.0],[3,17,671.0],[3,18,344.0],[3,19,34.0],[3,20,4.0],[3,21,49.0],[3,22,535.0],[3,23,81.0],[3,24,310.0],[3,25,81.0],[3,26,297.0],[3,27,565.0],[3,28,29.0],[3,29,1443.0],[3,30,17.0],[3,31,19.0],[3,32,524.0],[3,33,287.0],[3,34,65.0],[3,35,257.0],[3,36,201.0],[3,37,6.0],[3,38,285.0],[3,39,243.0],[3,41,160.0],[3,42,232.0],[3,43,7.0],[3,44,7.0],[3,45,7.0],[3,46,38.0],[3,47,41.0],[3,48,23.0],[3,49,15.0],[3,51,2.0],[3,52,7.0],[3,56,4.0],[3,57,90.0],[3,58,24.0],[3,59,5.0],[3,60,24.0],[3,61,6.0],[3,62,22.0],[3,63,39.0],[3,64,63.0],[3,65,69.0],[3,66,12.0],[3,67,1.0],[3,68,46.0],[4,0,274.0],[4,1,184.0],[4,2,80.0],[4,3,226.0],[4,4,123.0],[4,6,149.0],[4,7,246.0],[4,8,223.0],[4,11,459.0],[4,12,96.0],[4,13,138.0],[4,14,3.0],[4,15,4.0],[4,16,104.0],[4,17,172.0],[4,18,17.0],[4,21,4.0],[4,22,280.0],[4,23,137.0],[4,24,7.0],[4,25,207.0],[4,26,154.0],[4,27,161.0],[4,28,158.0],[4,29,268.0],[4,30,146.0],[4,31,93.0],[4,32,143.0],[4,34,99.0],[4,35,196.0],[4,36,3.0],[4,38,144.0],[4,39,7.0],[4,41,9.0],[4,42,1.0],[4,43,15.0],[4,44,39.0],[4,45,32.0],[4,46,27.0],[4,47,39.0],[4,48,13.0],[4,49,15.0],[4,51,56.0],[4,52,14.0],[4,56,7.0],[4,57,11.0],[4,58,14.0],[4,59,7.0],[4,60,30.0],[4,61,5.0],[4,62,3.0],[4,63,8.0],[4,64,11.0],[4,65,15.0],[4,66,4.0],[4,67,8.0],[4,68,15.0],[5,0,23.0],[5,1,19.0],[5,2,2.0],[5,3,16.0],[5,5,24.0],[5,7,9.0],[5,8,20.0],[5,9,8.0],[5,11,10.0],[5,13,13.0],[5,14,33.0],[5,15,15.0],[5,17,21.0],[5,18,4.0],[5,20,10.0],[5,22,25.0],[5,24,10.0],[5,25,6.0],[5,26,9.0],[5,27,15.0],[5,29,37.0],[5,32,20.0],[5,33,5.0],[5,35,14.0],[5,36,11.0],[5,38,8.0],[5,39,7.0],[5,42,5.0],[6,0,868.0],[6,1,179.0],[6,2,29.0],[6,3,678.0],[6,4,239.0],[6,5,2.0],[6,6,261.0],[6,7,227.0],[6,8,378.0],[6,11,269.0],[6,12,207.0],[6,13,197.0],[6,14,1.0],[6,15,1.0],[6,16,254.0],[6,17,265.0],[6,18,17.0],[6,20,5.0],[6,21,8.0],[6,22,570.0],[6,23,202.0],[6,24,6.0],[6,25,194.0],[6,26,86.0],[6,27,185.0],[6,28,285.0],[6,29,318.0],[6,30,262.0],[6,31,162.0],[6,32,218.0],[6,33,3.0],[6,34,238.0],[6,35,99.0],[6,37,9.0],[6,38,103.0],[6,39,2.0],[6,42,13.0],[6,43,54.0],[6,44,48.0],[6,45,112.0],[6,46,18.0],[6,47,31.0],[6,48,73.0],[6,49,39.0],[6,51,5.0],[6,52,39.0],[6,56,11.0],[6,57,20.0],[6,58,35.0],[6,59,39.0],[6,60,62.0],[6,61,33.0],[6,62,1.0],[6,63,6.0],[6,64,56.0],[6,65,6.0],[6,66,16.0],[6,67,2.0],[6,68,3.0],[7,0,41.0],[7,1,11.0],[7,2,44.0],[7,3,43.0],[7,4,78.0],[7,5,7.0],[7,6,60.0],[7,7,31.0],[7,8,32.0],[7,9,9.0],[7,10,71.0],[7,11,48.0],[7,12,63.0],[7,13,55.0],[7,14,58.0],[7,15,16.0],[7,16,71.0],[7,17,19.0],[7,18,105.0],[7,19,41.0],[7,20,17.0],[7,21,44.0],[7,22,37.0],[7,23,67.0],[7,24,30.0],[7,25,24.0],[7,26,29.0],[7,27,28.0],[7,28,84.0],[7,29,47.0],[7,30,71.0],[7,31,64.0],[7,32,32.0],[7,33,15.0],[7,34,79.0],[7,35,18.0],[7,36,6.0],[7,37,3.0],[7,38,26.0],[7,39,46.0],[7,41,22.0],[7,42,15.0],[7,43,15.0],[7,44,40.0],[7,45,55.0],[7,46,38.0],[7,47,22.0],[7,48,36.0],[7,49,16.0],[7,51,14.0],[7,52,15.0],[7,56,43.0],[7,57,79.0],[7,58,31.0],[7,59,8.0],[7,60,33.0],[7,61,38.0],[7,62,35.0],[7,63,48.0],[7,64,87.0],[7,65,22.0],[7,66,10.0],[7,67,3.0],[7,68,33.0],[8,0,1.0],[8,2,1.0],[8,4,7.0],[8,6,9.0],[8,7,9.0],[8,8,8.0],[8,11,12.0],[8,12,9.0],[8,13,10.0],[8,15,3.0],[8,16,1.0],[8,17,2.0],[8,23,4.0],[8,24,6.0],[8,25,2.0],[8,27,6.0],[8,28,11.0],[8,30,3.0],[8,31,1.0],[8,32,12.0],[8,34,9.0],[8,45,108.0],[8,46,1.0],[8,47,1.0],[8,48,1.0],[8,49,3.0],[8,51,1.0],[8,52,2.0],[8,56,3.0],[8,59,15.0],[8,60,1.0],[8,61,9.0],[8,63,1.0],[8,64,8.0],[8,65,1.0],[8,66,5.0],[8,67,5.0],[8,68,5.0],[9,0,710.0],[9,1,565.0],[9,2,352.0],[9,3,987.0],[9,4,441.0],[9,5,465.0],[9,6,329.0],[9,7,599.0],[9,8,719.0],[9,9,439.0],[9,10,283.0],[9,11,786.0],[9,12,306.0],[9,13,566.0],[9,14,916.0],[9,15,993.0],[9,16,325.0],[9,17,518.0],[9,18,377.0],[9,19,109.0],[9,20,126.0],[9,21,116.0],[9,22,905.0],[9,23,375.0],[9,24,512.0],[9,25,536.0],[9,26,611.0],[9,27,497.0],[9,28,453.0],[9,29,975.0],[9,30,467.0],[9,31,334.0],[9,32,546.0],[9,33,491.0],[9,34,468.0],[9,35,565.0],[9,36,412.0],[9,37,14.0],[9,38,564.0],[9,39,319.0],[9,41,143.0],[9,42,311.0],[9,43,215.0],[9,44,275.0],[9,45,42.0],[9,46,369.0],[9,47,176.0],[9,48,178.0],[9,49,200.0],[9,51,192.0],[9,52,174.0],[9,53,1.0],[9,56,282.0],[9,57,368.0],[9,58,113.0],[9,59,131.0],[9,60,90.0],[9,61,91.0],[9,62,348.0],[9,63,681.0],[9,64,395.0],[9,65,69.0],[9,66,146.0],[9,67,69.0],[9,68,242.0],[10,0,430.0],[10,1,476.0],[10,2,78.0],[10,3,566.0],[10,4,167.0],[10,5,266.0],[10,6,115.0],[10,7,245.0],[10,8,309.0],[10,9,495.0],[10,10,95.0],[10,11,301.0],[10,12,95.0],[10,13,214.0],[10,14,604.0],[10,15,254.0],[10,16,18.0],[10,17,187.0],[10,18,53.0],[10,19,13.0],[10,20,37.0],[10,21,37.0],[10,22,609.0],[10,23,148.0],[10,24,263.0],[10,25,238.0],[10,26,390.0],[10,27,220.0],[10,28,153.0],[10,29,673.0],[10,30,39.0],[10,31,12.0],[10,32,204.0],[10,33,531.0],[10,34,174.0],[10,35,303.0],[10,36,386.0],[10,37,6.0],[10,38,275.0],[10,39,56.0],[10,40,1.0],[10,41,31.0],[10,42,67.0],[10,43,21.0],[10,44,14.0],[10,45,5.0],[10,46,108.0],[10,47,194.0],[10,48,140.0],[10,49,68.0],[10,51,128.0],[10,52,106.0],[10,56,43.0],[10,57,120.0],[10,58,43.0],[10,59,8.0],[10,60,5.0],[10,61,9.0],[10,62,114.0],[10,63,111.0],[10,64,58.0],[10,65,84.0],[10,66,33.0],[10,67,46.0],[10,68,149.0],[11,0,7.0],[11,2,1.0],[11,3,1.0],[11,5,3.0],[11,6,1.0],[11,9,2.0],[11,13,1.0],[11,14,3.0],[11,15,2.0],[11,22,2.0],[11,28,1.0],[11,30,1.0],[11,32,1.0],[11,33,1.0],[11,34,1.0],[11,35,2.0],[11,36,3.0],[11,38,3.0],[11,41,1.0],[11,42,2.0],[11,46,1.0],[11,47,3.0],[11,49,1.0],[11,57,1.0],[11,58,3.0],[11,62,1.0],[11,65,2.0],[11,68,4.0],[12,2,4.0],[12,10,10.0],[12,34,1.0],[12,35,1.0],[12,38,2.0],[12,42,1.0],[12,65,12.0],[12,68,4.0],[13,0,222.0],[13,1,68.0],[13,2,136.0],[13,3,206.0],[13,4,393.0],[13,5,27.0],[13,6,275.0],[13,7,201.0],[13,8,287.0],[13,9,23.0],[13,10,13.0],[13,11,296.0],[13,12,208.0],[13,13,253.0],[13,14,89.0],[13,15,109.0],[13,16,465.0],[13,17,230.0],[13,18,42.0],[13,19,9.0],[13,20,1.0],[13,21,79.0],[13,22,203.0],[13,23,322.0],[13,24,203.0],[13,25,201.0],[13,26,45.0],[13,27,191.0],[13,28,309.0],[13,29,108.0],[13,30,469.0],[13,31,430.0],[13,32,240.0],[13,33,22.0],[13,34,340.0],[13,35,64.0],[13,36,16.0],[13,37,9.0],[13,38,48.0],[13,39,154.0],[13,41,62.0],[13,42,189.0],[13,43,53.0],[13,44,101.0],[13,45,180.0],[13,46,84.0],[13,47,113.0],[13,48,67.0],[13,49,38.0],[13,51,81.0],[13,52,25.0],[13,56,102.0],[13,57,193.0],[13,58,23.0],[13,59,72.0],[13,60,118.0],[13,61,200.0],[13,62,72.0],[13,63,102.0],[13,64,294.0],[13,65,52.0],[13,66,21.0],[13,67,42.0],[13,68,78.0],[14,0,62.0],[14,1,96.0],[14,2,55.0],[14,3,86.0],[14,4,64.0],[14,5,60.0],[14,6,62.0],[14,7,95.0],[14,8,106.0],[14,9,66.0],[14,10,36.0],[14,11,155.0],[14,12,60.0],[14,13,166.0],[14,14,102.0],[14,15,103.0],[14,16,43.0],[14,17,96.0],[14,18,13.0],[14,19,5.0],[14,20,7.0],[14,21,13.0],[14,22,87.0],[14,23,58.0],[14,24,90.0],[14,25,86.0],[14,26,169.0],[14,27,81.0],[14,28,117.0],[14,29,105.0],[14,30,70.0],[14,31,54.0],[14,32,93.0],[14,33,65.0],[14,34,74.0],[14,35,132.0],[14,36,87.0],[14,37,8.0],[14,38,111.0],[14,39,11.0],[14,41,17.0],[14,42,17.0],[14,43,61.0],[14,44,43.0],[14,45,71.0],[14,46,53.0],[14,47,32.0],[14,48,64.0],[14,49,58.0],[14,51,22.0],[14,52,75.0],[14,56,57.0],[14,57,47.0],[14,58,46.0],[14,59,35.0],[14,60,44.0],[14,61,43.0],[14,62,60.0],[14,63,34.0],[14,64,46.0],[14,65,41.0],[14,66,53.0],[14,67,33.0],[14,68,57.0],[15,1,4.0],[15,7,10.0],[15,8,1.0],[15,13,6.0],[15,15,2.0],[15,16,2.0],[15,21,1.0],[15,25,6.0],[15,26,1.0],[15,28,1.0],[15,35,2.0],[15,38,2.0],[15,56,2.0],[15,63,1.0],[16,0,10.0],[16,1,32.0],[16,2,9.0],[16,3,6.0],[16,4,55.0],[16,5,15.0],[16,6,61.0],[16,7,32.0],[16,8,26.0],[16,9,12.0],[16,10,2.0],[16,11,47.0],[16,12,48.0],[16,13,42.0],[16,14,12.0],[16,15,16.0],[16,16,72.0],[16,17,47.0],[16,20,2.0],[16,22,19.0],[16,23,70.0],[16,24,30.0],[16,25,18.0],[16,26,45.0],[16,27,32.0],[16,28,80.0],[16,29,21.0],[16,30,63.0],[16,31,60.0],[16,32,57.0],[16,33,7.0],[16,34,81.0],[16,35,22.0],[16,36,4.0],[16,38,14.0],[16,39,12.0],[16,41,1.0],[16,42,3.0],[16,43,31.0],[16,44,23.0],[16,45,20.0],[16,46,21.0],[16,47,21.0],[16,48,39.0],[16,49,21.0],[16,51,7.0],[16,52,28.0],[16,56,27.0],[16,57,20.0],[16,58,27.0],[16,59,25.0],[16,60,26.0],[16,61,38.0],[16,62,20.0],[16,63,21.0],[16,64,12.0],[16,65,10.0],[16,66,2.0],[16,67,10.0],[16,68,23.0],[17,0,21.0],[17,1,8.0],[17,3,16.0],[17,4,3.0],[17,5,1.0],[17,6,4.0],[17,7,7.0],[17,8,12.0],[17,9,7.0],[17,11,12.0],[17,12,6.0],[17,13,3.0],[17,14,4.0],[17,15,3.0],[17,17,12.0],[17,18,4.0],[17,22,21.0],[17,23,1.0],[17,24,2.0],[17,25,5.0],[17,26,6.0],[17,27,15.0],[17,28,12.0],[17,29,17.0],[17,32,10.0],[17,33,13.0],[17,34,1.0],[17,35,8.0],[17,36,3.0],[17,38,3.0],[17,43,1.0],[17,44,1.0],[17,47,10.0],[17,48,14.0],[17,49,5.0],[17,52,30.0],[17,56,10.0],[17,57,5.0],[17,59,1.0],[17,62,19.0],[17,68,15.0],[18,0,35.0],[18,1,11.0],[18,2,15.0],[18,3,30.0],[18,4,53.0],[18,5,7.0],[18,6,48.0],[18,7,15.0],[18,8,22.0],[18,9,1.0],[18,10,79.0],[18,11,40.0],[18,12,25.0],[18,13,22.0],[18,14,26.0],[18,15,2.0],[18,16,42.0],[18,17,36.0],[18,18,114.0],[18,19,39.0],[18,20,64.0],[18,21,14.0],[18,22,38.0],[18,23,55.0],[18,24,1.0],[18,25,26.0],[18,26,9.0],[18,27,50.0],[18,28,57.0],[18,29,76.0],[18,30,61.0],[18,31,37.0],[18,32,49.0],[18,33,1.0],[18,34,42.0],[18,35,12.0],[18,37,4.0],[18,38,18.0],[18,39,4.0],[18,41,8.0],[18,42,25.0],[18,43,4.0],[18,44,15.0],[18,45,7.0],[18,46,38.0],[18,47,20.0],[18,48,25.0],[18,49,20.0],[18,51,58.0],[18,52,3.0],[18,56,14.0],[18,57,20.0],[18,58,14.0],[18,59,17.0],[18,60,32.0],[18,61,12.0],[18,62,8.0],[18,63,18.0],[18,64,35.0],[18,65,28.0],[18,66,9.0],[18,68,33.0],[19,0,298.0],[19,1,387.0],[19,2,283.0],[19,3,317.0],[19,4,677.0],[19,5,455.0],[19,6,671.0],[19,7,1194.0],[19,8,589.0],[19,9,472.0],[19,10,86.0],[19,11,1669.0],[19,12,486.0],[19,13,1482.0],[19,14,539.0],[19,15,848.0],[19,16,569.0],[19,17,842.0],[19,18,92.0],[19,19,20.0],[19,20,20.0],[19,21,75.0],[19,22,374.0],[19,23,523.0],[19,24,504.0],[19,25,984.0],[19,26,962.0],[19,27,945.0],[19,28,928.0],[19,29,627.0],[19,30,633.0],[19,31,689.0],[19,32,906.0],[19,33,494.0],[19,34,730.0],[19,35,627.0],[19,36,420.0],[19,37,1.0],[19,38,771.0],[19,39,137.0],[19,41,84.0],[19,42,177.0],[19,43,699.0],[19,44,389.0],[19,45,359.0],[19,46,566.0],[19,47,466.0],[19,48,1817.0],[19,49,852.0],[19,51,1421.0],[19,52,713.0],[19,56,851.0],[19,57,880.0],[19,58,859.0],[19,59,479.0],[19,60,482.0],[19,61,542.0],[19,62,659.0],[19,63,1279.0],[19,64,988.0],[19,65,427.0],[19,66,554.0],[19,67,531.0],[19,68,595.0],[20,0,67.0],[20,1,29.0],[20,2,24.0],[20,3,75.0],[20,4,109.0],[20,5,80.0],[20,6,140.0],[20,7,73.0],[20,8,97.0],[20,9,22.0],[20,10,10.0],[20,11,72.0],[20,12,141.0],[20,13,100.0],[20,14,174.0],[20,15,92.0],[20,16,108.0],[20,17,84.0],[20,18,26.0],[20,19,9.0],[20,21,32.0],[20,22,71.0],[20,23,81.0],[20,24,90.0],[20,25,55.0],[20,26,30.0],[20,27,49.0],[20,28,165.0],[20,29,82.0],[20,30,142.0],[20,31,132.0],[20,32,71.0],[20,33,28.0],[20,34,132.0],[20,35,46.0],[20,36,55.0],[20,37,4.0],[20,38,24.0],[20,39,37.0],[20,41,5.0],[20,42,50.0],[20,43,137.0],[20,44,53.0],[20,45,84.0],[20,46,63.0],[20,47,130.0],[20,48,119.0],[20,49,63.0],[20,51,76.0],[20,52,74.0],[20,56,181.0],[20,57,72.0],[20,58,199.0],[20,59,147.0],[20,60,83.0],[20,61,212.0],[20,62,147.0],[20,63,177.0],[20,64,284.0],[20,65,83.0],[20,66,73.0],[20,67,63.0],[20,68,250.0],[21,2,1.0],[21,4,4.0],[21,6,1.0],[21,11,2.0],[21,12,2.0],[21,13,3.0],[21,16,3.0],[21,17,1.0],[21,23,3.0],[21,25,2.0],[21,28,5.0],[21,30,2.0],[21,31,4.0],[21,34,3.0],[21,38,1.0],[21,43,1.0],[21,46,1.0],[21,48,1.0],[21,49,2.0],[21,51,2.0],[21,52,2.0],[21,57,2.0],[21,63,1.0],[22,0,71.0],[22,1,59.0],[22,2,18.0],[22,3,79.0],[22,4,33.0],[22,6,39.0],[22,7,34.0],[22,8,35.0],[22,11,55.0],[22,12,38.0],[22,13,20.0],[22,14,3.0],[22,15,1.0],[22,16,33.0],[22,17,68.0],[22,18,48.0],[22,20,5.0],[22,21,1.0],[22,22,77.0],[22,23,32.0],[22,25,31.0],[22,26,22.0],[22,27,34.0],[22,28,29.0],[22,29,99.0],[22,30,33.0],[22,31,29.0],[22,32,52.0],[22,33,1.0],[22,34,37.0],[22,35,23.0],[22,38,24.0],[22,39,3.0],[22,41,3.0],[22,42,2.0],[22,43,1.0],[22,44,12.0],[22,45,26.0],[22,46,10.0],[22,47,17.0],[22,48,2.0],[22,49,2.0],[22,51,51.0],[22,52,1.0],[22,56,1.0],[22,57,3.0],[22,58,10.0],[22,60,6.0],[22,61,22.0],[22,63,8.0],[22,64,13.0],[22,65,5.0],[22,67,3.0],[22,68,10.0],[23,0,1.0],[23,1,5.0],[23,2,5.0],[23,3,7.0],[23,4,70.0],[23,5,21.0],[23,6,40.0],[23,7,68.0],[23,8,29.0],[23,9,4.0],[23,11,45.0],[23,12,39.0],[23,13,47.0],[23,14,17.0],[23,15,17.0],[23,16,58.0],[23,17,54.0],[23,18,1.0],[23,22,2.0],[23,23,57.0],[23,24,30.0],[23,25,45.0],[23,26,1.0],[23,27,44.0],[23,28,66.0],[23,29,17.0],[23,30,102.0],[23,31,43.0],[23,32,47.0],[23,34,73.0],[23,35,5.0],[23,36,5.0],[23,38,2.0],[23,39,3.0],[23,41,1.0],[23,42,5.0],[23,43,48.0],[23,44,13.0],[23,45,15.0],[23,46,10.0],[23,47,3.0],[23,48,16.0],[23,49,19.0],[23,51,34.0],[23,52,15.0],[23,56,13.0],[23,57,16.0],[23,58,1.0],[23,59,43.0],[23,60,31.0],[23,61,9.0],[23,62,24.0],[23,63,20.0],[23,64,9.0],[23,66,8.0],[23,67,2.0],[23,68,29.0],[24,7,4.0],[24,8,2.0],[24,11,5.0],[24,13,7.0],[24,14,1.0],[24,16,6.0],[24,25,2.0],[24,26,2.0],[24,27,1.0],[24,28,1.0],[24,29,2.0],[24,30,4.0],[24,31,3.0],[24,38,1.0],[24,48,5.0],[24,49,2.0],[24,52,2.0],[24,58,3.0],[25,0,55.0],[25,1,72.0],[25,2,31.0],[25,3,75.0],[25,4,103.0],[25,5,117.0],[25,6,110.0],[25,7,70.0],[25,8,54.0],[25,9,62.0],[25,10,28.0],[25,11,93.0],[25,12,122.0],[25,13,76.0],[25,14,159.0],[25,15,63.0],[25,16,54.0],[25,17,111.0],[25,18,47.0],[25,19,11.0],[25,20,10.0],[25,21,22.0],[25,22,77.0],[25,23,78.0],[25,24,48.0],[25,25,90.0],[25,26,127.0],[25,27,108.0],[25,28,149.0],[25,29,155.0],[25,30,76.0],[25,31,56.0],[25,32,120.0],[25,33,84.0],[25,34,122.0],[25,35,120.0],[25,36,59.0],[25,37,5.0],[25,38,97.0],[25,39,29.0],[25,41,12.0],[25,42,43.0],[25,43,60.0],[25,44,58.0],[25,45,12.0],[25,46,72.0],[25,47,67.0],[25,48,56.0],[25,49,68.0],[25,51,72.0],[25,52,55.0],[25,56,115.0],[25,57,160.0],[25,58,196.0],[25,59,123.0],[25,60,120.0],[25,61,91.0],[25,62,132.0],[25,63,154.0],[25,64,261.0],[25,65,460.0],[25,66,232.0],[25,67,100.0],[25,68,176.0],[26,0,89.0],[26,1,96.0],[26,2,43.0],[26,3,97.0],[26,4,57.0],[26,5,2.0],[26,6,79.0],[26,7,54.0],[26,8,71.0],[26,9,8.0],[26,11,58.0],[26,12,57.0],[26,13,28.0],[26,14,5.0],[26,15,29.0],[26,16,48.0],[26,17,60.0],[26,18,5.0],[26,20,13.0],[26,21,7.0],[26,22,82.0],[26,23,53.0],[26,24,9.0],[26,25,53.0],[26,26,32.0],[26,27,40.0],[26,28,77.0],[26,29,112.0],[26,30,56.0],[26,31,32.0],[26,32,39.0],[26,33,26.0],[26,34,59.0],[26,35,40.0],[26,36,9.0],[26,38,32.0],[26,39,1.0],[26,41,9.0],[26,42,8.0],[26,43,13.0],[26,44,24.0],[26,45,19.0],[26,46,39.0],[26,47,73.0],[26,48,1.0],[26,49,2.0],[26,51,57.0],[26,52,5.0],[26,56,40.0],[26,57,68.0],[26,58,23.0],[26,59,15.0],[26,60,36.0],[26,61,31.0],[26,62,34.0],[26,63,49.0],[26,64,79.0],[26,65,52.0],[26,66,21.0],[26,67,13.0],[26,68,44.0],[27,0,31.0],[27,1,27.0],[27,2,21.0],[27,3,36.0],[27,4,66.0],[27,5,41.0],[27,6,49.0],[27,7,67.0],[27,8,31.0],[27,9,43.0],[27,10,7.0],[27,11,88.0],[27,12,65.0],[27,13,99.0],[27,14,51.0],[27,15,64.0],[27,16,53.0],[27,17,63.0],[27,18,2.0],[27,19,11.0],[27,20,18.0],[27,21,1.0],[27,22,65.0],[27,23,50.0],[27,24,29.0],[27,25,53.0],[27,26,65.0],[27,27,68.0],[27,28,71.0],[27,29,45.0],[27,30,91.0],[27,31,61.0],[27,32,62.0],[27,33,35.0],[27,34,69.0],[27,35,54.0],[27,36,44.0],[27,38,53.0],[27,39,6.0],[27,41,7.0],[27,42,12.0],[27,43,87.0],[27,44,38.0],[27,45,32.0],[27,46,45.0],[27,47,29.0],[27,48,170.0],[27,49,74.0],[27,51,158.0],[27,52,48.0],[27,56,65.0],[27,57,83.0],[27,58,61.0],[27,59,42.0],[27,60,47.0],[27,61,57.0],[27,62,76.0],[27,63,65.0],[27,64,59.0],[27,65,19.0],[27,66,43.0],[27,67,64.0],[27,68,74.0],[28,0,65.0],[28,1,74.0],[28,2,160.0],[28,3,79.0],[28,4,15.0],[28,5,129.0],[28,6,12.0],[28,7,18.0],[28,8,45.0],[28,9,211.0],[28,10,731.0],[28,11,35.0],[28,12,12.0],[28,13,22.0],[28,14,151.0],[28,15,142.0],[28,16,24.0],[28,17,41.0],[28,18,387.0],[28,19,244.0],[28,20,497.0],[28,21,501.0],[28,22,41.0],[28,23,21.0],[28,24,154.0],[28,25,15.0],[28,26,16.0],[28,27,38.0],[28,28,5.0],[28,29,68.0],[28,30,29.0],[28,31,20.0],[28,32,20.0],[28,33,269.0],[28,34,14.0],[28,35,11.0],[28,36,147.0],[28,37,225.0],[28,38,14.0],[28,39,157.0],[28,40,8072.0],[28,41,324.0],[28,42,241.0],[28,43,14.0],[28,44,33.0],[28,46,20.0],[28,47,142.0],[28,48,6.0],[28,49,7.0],[28,50,4439.0],[28,52,6.0],[28,53,1838.0],[28,56,239.0],[28,57,117.0],[28,58,407.0],[28,59,347.0],[28,60,379.0],[28,61,265.0],[28,62,134.0],[28,63,50.0],[28,64,267.0],[28,65,610.0],[28,66,511.0],[28,67,687.0],[28,68,159.0],[29,0,33.0],[29,1,31.0],[29,2,13.0],[29,3,32.0],[29,4,33.0],[29,5,66.0],[29,6,28.0],[29,7,57.0],[29,8,51.0],[29,9,52.0],[29,10,17.0],[29,11,83.0],[29,12,38.0],[29,13,55.0],[29,14,85.0],[29,15,65.0],[29,16,30.0],[29,17,72.0],[29,18,15.0],[29,19,8.0],[29,20,2.0],[29,21,7.0],[29,22,60.0],[29,23,30.0],[29,24,33.0],[29,25,35.0],[29,26,30.0],[29,27,55.0],[29,28,45.0],[29,29,67.0],[29,30,35.0],[29,31,32.0],[29,32,62.0],[29,33,31.0],[29,34,41.0],[29,35,18.0],[29,36,44.0],[29,38,18.0],[29,39,12.0],[29,42,8.0],[29,43,23.0],[29,44,36.0],[29,45,42.0],[29,46,27.0],[29,47,13.0],[29,48,38.0],[29,49,32.0],[29,51,137.0],[29,52,28.0],[29,56,50.0],[29,57,22.0],[29,58,24.0],[29,59,18.0],[29,60,27.0],[29,61,8.0],[29,62,60.0],[29,63,62.0],[29,64,16.0],[29,65,4.0],[29,66,8.0],[29,67,7.0],[29,68,32.0],[30,0,25.0],[30,1,6.0],[30,2,7.0],[30,3,30.0],[30,4,2.0],[30,5,11.0],[30,7,3.0],[30,8,33.0],[30,9,14.0],[30,11,2.0],[30,13,4.0],[30,14,10.0],[30,15,36.0],[30,17,1.0],[30,18,2.0],[30,20,9.0],[30,21,18.0],[30,22,29.0],[30,24,27.0],[30,25,1.0],[30,26,10.0],[30,27,2.0],[30,29,9.0],[30,32,7.0],[30,33,18.0],[30,35,11.0],[30,36,17.0],[30,38,13.0],[30,39,2.0],[30,42,9.0],[30,47,2.0],[30,68,3.0],[31,0,277.0],[31,1,195.0],[31,2,85.0],[31,3,348.0],[31,4,171.0],[31,5,274.0],[31,6,151.0],[31,7,107.0],[31,8,252.0],[31,9,478.0],[31,10,35.0],[31,11,167.0],[31,12,146.0],[31,13,109.0],[31,14,499.0],[31,15,337.0],[31,16,55.0],[31,17,119.0],[31,18,41.0],[31,19,12.0],[31,20,11.0],[31,21,69.0],[31,22,328.0],[31,23,142.0],[31,24,323.0],[31,25,93.0],[31,26,100.0],[31,27,99.0],[31,28,181.0],[31,29,479.0],[31,30,130.0],[31,31,79.0],[31,32,81.0],[31,33,529.0],[31,34,147.0],[31,35,145.0],[31,36,403.0],[31,37,30.0],[31,38,106.0],[31,39,125.0],[31,41,79.0],[31,42,122.0],[31,43,35.0],[31,44,46.0],[31,45,13.0],[31,46,116.0],[31,47,116.0],[31,48,56.0],[31,49,21.0],[31,51,15.0],[31,52,31.0],[31,56,133.0],[31,57,219.0],[31,58,77.0],[31,59,19.0],[31,60,48.0],[31,61,89.0],[31,62,134.0],[31,63,141.0],[31,64,140.0],[31,65,375.0],[31,66,26.0],[31,67,23.0],[31,68,357.0],[32,0,416.0],[32,1,209.0],[32,2,480.0],[32,3,468.0],[32,4,1983.0],[32,5,156.0],[32,6,1493.0],[32,7,1101.0],[32,8,1118.0],[32,9,109.0],[32,10,215.0],[32,11,1399.0],[32,12,1467.0],[32,13,1280.0],[32,14,665.0],[32,15,466.0],[32,16,2007.0],[32,17,679.0],[32,18,420.0],[32,19,84.0],[32,20,117.0],[32,21,373.0],[32,22,554.0],[32,23,1650.0],[32,24,811.0],[32,25,936.0],[32,26,332.0],[32,27,778.0],[32,28,2033.0],[32,29,830.0],[32,30,2600.0],[32,31,1916.0],[32,32,740.0],[32,33,110.0],[32,34,2062.0],[32,35,247.0],[32,36,100.0],[32,37,58.0],[32,38,265.0],[32,39,188.0],[32,41,200.0],[32,42,261.0],[32,43,531.0],[32,44,1318.0],[32,45,1394.0],[32,46,1151.0],[32,47,523.0],[32,48,882.0],[32,49,373.0],[32,51,738.0],[32,52,361.0],[32,56,2009.0],[32,57,1922.0],[32,58,1406.0],[32,59,901.0],[32,60,1101.0],[32,61,1372.0],[32,62,1588.0],[32,63,1453.0],[32,64,1888.0],[32,65,721.0],[32,66,390.0],[32,67,705.0],[32,68,2297.0],[33,0,133.0],[33,1,119.0],[33,2,80.0],[33,3,186.0],[33,4,41.0],[33,5,143.0],[33,6,27.0],[33,7,137.0],[33,8,145.0],[33,9,102.0],[33,10,15.0],[33,11,204.0],[33,12,34.0],[33,13,125.0],[33,14,199.0],[33,15,300.0],[33,16,72.0],[33,17,152.0],[33,18,15.0],[33,20,11.0],[33,21,23.0],[33,22,173.0],[33,23,40.0],[33,24,225.0],[33,25,141.0],[33,26,144.0],[33,27,167.0],[33,28,44.0],[33,29,190.0],[33,30,54.0],[33,31,45.0],[33,32,169.0],[33,33,143.0],[33,34,43.0],[33,35,157.0],[33,36,127.0],[33,38,184.0],[33,39,18.0],[33,41,24.0],[33,42,16.0],[33,43,28.0],[33,44,30.0],[33,45,38.0],[33,46,24.0],[33,47,25.0],[33,48,30.0],[33,49,22.0],[33,51,65.0],[33,52,12.0],[33,56,87.0],[33,57,24.0],[33,58,31.0],[33,59,58.0],[33,60,33.0],[33,61,41.0],[33,62,51.0],[33,63,58.0],[33,64,43.0],[33,65,14.0],[33,66,30.0],[33,67,35.0],[33,68,25.0],[34,0,94.0],[34,1,78.0],[34,2,24.0],[34,3,89.0],[34,4,101.0],[34,5,183.0],[34,6,104.0],[34,7,84.0],[34,8,87.0],[34,9,66.0],[34,10,16.0],[34,11,145.0],[34,12,100.0],[34,13,93.0],[34,14,151.0],[34,15,147.0],[34,16,95.0],[34,17,208.0],[34,18,30.0],[34,19,11.0],[34,20,3.0],[34,21,6.0],[34,22,130.0],[34,23,62.0],[34,24,102.0],[34,25,83.0],[34,26,151.0],[34,27,182.0],[34,28,139.0],[34,29,168.0],[34,30,109.0],[34,31,94.0],[34,32,187.0],[34,33,91.0],[34,34,103.0],[34,35,151.0],[34,36,97.0],[34,37,1.0],[34,38,158.0],[34,39,21.0],[34,41,11.0],[34,42,22.0],[34,43,68.0],[34,44,59.0],[34,45,53.0],[34,46,59.0],[34,47,44.0],[34,48,94.0],[34,49,68.0],[34,51,51.0],[34,52,62.0],[34,56,175.0],[34,57,70.0],[34,58,86.0],[34,59,67.0],[34,60,60.0],[34,61,53.0],[34,62,124.0],[34,63,122.0],[34,64,80.0],[34,65,31.0],[34,66,52.0],[34,67,45.0],[34,68,54.0],[35,0,326.0],[35,1,338.0],[35,2,109.0],[35,3,532.0],[35,4,238.0],[35,5,108.0],[35,6,169.0],[35,7,140.0],[35,8,202.0],[35,9,374.0],[35,10,18.0],[35,11,189.0],[35,12,223.0],[35,13,165.0],[35,14,243.0],[35,15,254.0],[35,16,109.0],[35,17,162.0],[35,18,19.0],[35,19,33.0],[35,20,47.0],[35,21,35.0],[35,22,319.0],[35,23,217.0],[35,24,308.0],[35,25,137.0],[35,26,277.0],[35,27,226.0],[35,28,204.0],[35,29,330.0],[35,30,151.0],[35,31,110.0],[35,32,195.0],[35,33,339.0],[35,34,296.0],[35,35,204.0],[35,36,338.0],[35,37,9.0],[35,38,194.0],[35,39,89.0],[35,41,48.0],[35,42,72.0],[35,43,112.0],[35,44,120.0],[35,45,2.0],[35,46,486.0],[35,47,299.0],[35,48,205.0],[35,49,110.0],[35,51,72.0],[35,52,182.0],[35,56,220.0],[35,57,402.0],[35,58,147.0],[35,59,73.0],[35,60,70.0],[35,61,44.0],[35,62,131.0],[35,63,657.0],[35,64,383.0],[35,65,115.0],[35,66,100.0],[35,67,147.0],[35,68,298.0],[36,0,93.0],[36,1,32.0],[36,2,114.0],[36,3,76.0],[36,4,408.0],[36,5,10.0],[36,6,323.0],[36,7,304.0],[36,8,258.0],[36,9,11.0],[36,10,2.0],[36,11,407.0],[36,12,228.0],[36,13,373.0],[36,14,39.0],[36,15,98.0],[36,16,394.0],[36,17,172.0],[36,18,1.0],[36,19,4.0],[36,20,9.0],[36,21,52.0],[36,22,106.0],[36,23,423.0],[36,24,130.0],[36,25,232.0],[36,26,62.0],[36,27,194.0],[36,28,375.0],[36,29,49.0],[36,30,523.0],[36,31,359.0],[36,32,166.0],[36,33,19.0],[36,34,456.0],[36,35,43.0],[36,36,5.0],[36,37,1.0],[36,38,43.0],[36,39,38.0],[36,41,13.0],[36,42,28.0],[36,43,99.0],[36,44,121.0],[36,45,34.0],[36,46,84.0],[36,47,71.0],[36,48,114.0],[36,49,77.0],[36,51,262.0],[36,52,39.0],[36,56,181.0],[36,57,139.0],[36,58,104.0],[36,59,160.0],[36,60,135.0],[36,61,342.0],[36,62,46.0],[36,63,82.0],[36,64,339.0],[36,65,63.0],[36,66,35.0],[36,67,34.0],[36,68,62.0],[37,0,16.0],[37,1,18.0],[37,2,6.0],[37,3,20.0],[37,4,17.0],[37,5,35.0],[37,6,12.0],[37,7,6.0],[37,8,21.0],[37,9,43.0],[37,10,23.0],[37,11,20.0],[37,12,10.0],[37,13,12.0],[37,14,46.0],[37,15,46.0],[37,16,7.0],[37,17,26.0],[37,18,5.0],[37,19,7.0],[37,21,7.0],[37,22,35.0],[37,23,6.0],[37,24,13.0],[37,25,13.0],[37,26,19.0],[37,27,23.0],[37,28,9.0],[37,29,27.0],[37,30,14.0],[37,31,19.0],[37,32,29.0],[37,33,34.0],[37,34,17.0],[37,35,20.0],[37,36,28.0],[37,37,2.0],[37,38,18.0],[37,39,7.0],[37,41,3.0],[37,42,9.0],[37,43,8.0],[37,44,2.0],[37,45,2.0],[37,46,8.0],[37,47,16.0],[37,48,13.0],[37,49,6.0],[37,51,9.0],[37,52,8.0],[37,56,13.0],[37,57,6.0],[37,58,14.0],[37,59,9.0],[37,60,29.0],[37,61,5.0],[37,62,8.0],[37,63,9.0],[37,64,21.0],[37,65,6.0],[37,66,3.0],[37,68,8.0],[38,1,1.0],[38,2,4.0],[38,3,1.0],[38,6,1.0],[38,7,2.0],[38,8,5.0],[38,11,6.0],[38,13,5.0],[38,14,5.0],[38,15,3.0],[38,16,1.0],[38,21,1.0],[38,22,1.0],[38,24,5.0],[38,25,4.0],[38,27,1.0],[38,28,1.0],[38,29,2.0],[38,30,2.0],[38,31,2.0],[38,32,1.0],[38,57,1.0],[38,63,1.0],[39,0,22.0],[39,1,17.0],[39,2,29.0],[39,3,22.0],[39,4,10.0],[39,5,8.0],[39,6,8.0],[39,7,57.0],[39,8,44.0],[39,9,6.0],[39,10,1.0],[39,11,78.0],[39,12,10.0],[39,13,63.0],[39,14,13.0],[39,15,46.0],[39,16,9.0],[39,17,9.0],[39,18,7.0],[39,19,2.0],[39,21,9.0],[39,22,25.0],[39,23,5.0],[39,24,42.0],[39,25,57.0],[39,26,41.0],[39,27,8.0],[39,28,18.0],[39,29,11.0],[39,30,6.0],[39,31,12.0],[39,32,9.0],[39,33,17.0],[39,34,7.0],[39,35,31.0],[39,36,9.0],[39,38,18.0],[39,39,8.0],[39,41,2.0],[39,42,11.0],[39,43,4.0],[39,44,2.0],[39,46,3.0],[39,47,2.0],[39,48,4.0],[39,49,12.0],[39,51,25.0],[39,52,6.0],[39,56,3.0],[39,57,3.0],[39,59,1.0],[39,60,3.0],[39,62,1.0],[39,63,8.0],[39,66,1.0],[39,68,2.0],[40,0,36.0],[40,1,52.0],[40,2,40.0],[40,3,30.0],[40,4,8.0],[40,5,26.0],[40,6,11.0],[40,7,18.0],[40,8,28.0],[40,9,38.0],[40,10,171.0],[40,11,17.0],[40,12,5.0],[40,13,17.0],[40,14,44.0],[40,15,27.0],[40,16,1.0],[40,17,47.0],[40,18,133.0],[40,19,58.0],[40,20,89.0],[40,21,63.0],[40,22,46.0],[40,23,5.0],[40,24,26.0],[40,25,11.0],[40,26,28.0],[40,27,23.0],[40,28,4.0],[40,29,71.0],[40,30,5.0],[40,31,1.0],[40,32,49.0],[40,33,44.0],[40,34,7.0],[40,35,21.0],[40,36,49.0],[40,37,17.0],[40,38,14.0],[40,39,56.0],[40,41,25.0],[40,42,37.0],[40,43,1.0],[40,44,3.0],[40,46,5.0],[40,47,12.0],[40,48,1.0],[40,49,3.0],[40,51,26.0],[40,52,4.0],[40,56,6.0],[40,57,34.0],[40,58,9.0],[40,59,7.0],[40,60,18.0],[40,61,8.0],[40,62,7.0],[40,63,32.0],[40,64,18.0],[40,65,27.0],[40,66,2.0],[40,67,7.0],[40,68,18.0],[41,0,72.0],[41,1,62.0],[41,2,130.0],[41,3,79.0],[41,4,135.0],[41,5,3.0],[41,6,3.0],[41,7,166.0],[41,8,161.0],[41,10,19.0],[41,11,328.0],[41,12,2.0],[41,13,121.0],[41,14,14.0],[41,15,20.0],[41,16,9.0],[41,17,18.0],[41,18,8.0],[41,19,26.0],[41,20,12.0],[41,21,54.0],[41,22,119.0],[41,23,152.0],[41,24,41.0],[41,25,120.0],[41,26,34.0],[41,27,13.0],[41,28,6.0],[41,29,35.0],[41,30,9.0],[41,31,13.0],[41,32,24.0],[41,33,4.0],[41,34,167.0],[41,35,25.0],[41,38,23.0],[41,39,21.0],[41,41,19.0],[41,42,46.0],[41,43,1.0],[41,44,20.0],[41,45,227.0],[41,46,24.0],[41,47,4.0],[41,48,26.0],[41,49,9.0],[41,51,4.0],[41,52,2.0],[41,56,16.0],[41,57,13.0],[41,58,1.0],[41,59,2.0],[41,60,8.0],[41,61,5.0],[41,63,15.0],[41,64,57.0],[41,65,21.0],[41,66,21.0],[41,68,2.0],[42,0,105.0],[42,1,33.0],[42,2,11.0],[42,3,100.0],[42,4,39.0],[42,5,8.0],[42,6,47.0],[42,7,11.0],[42,8,21.0],[42,9,14.0],[42,10,20.0],[42,11,18.0],[42,12,41.0],[42,13,12.0],[42,14,30.0],[42,15,19.0],[42,16,28.0],[42,17,59.0],[42,18,36.0],[42,20,2.0],[42,21,1.0],[42,22,80.0],[42,23,42.0],[42,24,20.0],[42,25,15.0],[42,26,31.0],[42,27,37.0],[42,28,59.0],[42,29,86.0],[42,30,19.0],[42,31,19.0],[42,32,44.0],[42,33,14.0],[42,34,45.0],[42,35,36.0],[42,36,15.0],[42,37,3.0],[42,38,31.0],[42,39,15.0],[42,41,13.0],[42,42,17.0],[42,43,8.0],[42,44,7.0],[42,45,131.0],[42,46,9.0],[42,47,36.0],[42,48,6.0],[42,49,9.0],[42,51,2.0],[42,52,2.0],[42,56,8.0],[42,57,34.0],[42,58,28.0],[42,59,9.0],[42,60,19.0],[42,61,1.0],[42,62,3.0],[42,63,13.0],[42,64,43.0],[42,65,29.0],[42,66,10.0],[42,67,15.0],[42,68,27.0],[43,0,39.0],[43,1,21.0],[43,2,16.0],[43,3,32.0],[43,4,33.0],[43,5,49.0],[43,6,53.0],[43,7,28.0],[43,8,53.0],[43,9,32.0],[43,10,10.0],[43,11,47.0],[43,12,28.0],[43,13,30.0],[43,14,119.0],[43,15,34.0],[43,16,58.0],[43,17,53.0],[43,18,20.0],[43,19,3.0],[43,20,4.0],[43,21,5.0],[43,22,29.0],[43,23,37.0],[43,24,42.0],[43,25,35.0],[43,26,13.0],[43,27,38.0],[43,28,35.0],[43,29,59.0],[43,30,96.0],[43,31,67.0],[43,32,51.0],[43,33,16.0],[43,34,52.0],[43,35,8.0],[43,36,49.0],[43,37,1.0],[43,38,6.0],[43,39,10.0],[43,41,5.0],[43,42,20.0],[43,43,28.0],[43,44,14.0],[43,45,49.0],[43,46,30.0],[43,47,48.0],[43,48,19.0],[43,49,20.0],[43,51,60.0],[43,52,13.0],[43,56,37.0],[43,57,50.0],[43,58,57.0],[43,59,70.0],[43,60,28.0],[43,61,24.0],[43,62,17.0],[43,63,42.0],[43,64,44.0],[43,65,44.0],[43,66,20.0],[43,67,14.0],[43,68,64.0],[44,0,259.0],[44,1,230.0],[44,2,33.0],[44,3,313.0],[44,4,39.0],[44,5,177.0],[44,6,48.0],[44,7,55.0],[44,8,120.0],[44,9,235.0],[44,10,34.0],[44,11,103.0],[44,12,43.0],[44,13,68.0],[44,14,391.0],[44,15,77.0],[44,16,9.0],[44,17,132.0],[44,18,38.0],[44,19,28.0],[44,20,48.0],[44,21,5.0],[44,22,310.0],[44,23,19.0],[44,24,128.0],[44,25,45.0],[44,26,198.0],[44,27,168.0],[44,28,52.0],[44,29,477.0],[44,30,13.0],[44,31,17.0],[44,32,195.0],[44,33,262.0],[44,34,24.0],[44,35,169.0],[44,36,226.0],[44,37,6.0],[44,38,166.0],[44,39,55.0],[44,41,36.0],[44,42,67.0],[44,43,18.0],[44,44,14.0],[44,45,2.0],[44,46,77.0],[44,47,122.0],[44,48,55.0],[44,49,55.0],[44,51,63.0],[44,52,55.0],[44,56,64.0],[44,57,143.0],[44,58,108.0],[44,59,24.0],[44,60,7.0],[44,61,37.0],[44,62,129.0],[44,63,143.0],[44,64,89.0],[44,65,107.0],[44,66,76.0],[44,67,100.0],[44,68,211.0],[45,1,1.0],[45,2,2.0],[45,3,3.0],[45,4,3.0],[45,7,9.0],[45,8,4.0],[45,9,2.0],[45,11,6.0],[45,13,7.0],[45,15,1.0],[45,16,4.0],[45,20,5.0],[45,22,3.0],[45,23,4.0],[45,24,3.0],[45,25,1.0],[45,26,12.0],[45,27,2.0],[45,28,3.0],[45,29,3.0],[45,30,6.0],[45,31,4.0],[45,34,5.0],[45,35,6.0],[45,36,1.0],[45,38,13.0],[45,39,2.0],[45,43,5.0],[45,44,9.0],[45,46,7.0],[45,47,7.0],[45,48,2.0],[45,49,1.0],[45,51,2.0],[45,52,4.0],[45,56,15.0],[45,57,3.0],[45,58,7.0],[45,59,2.0],[45,60,20.0],[45,62,8.0],[45,63,4.0],[45,64,2.0],[45,65,3.0],[45,67,1.0],[45,68,7.0],[46,0,19.0],[46,1,13.0],[46,2,5.0],[46,3,24.0],[46,4,20.0],[46,6,23.0],[46,7,14.0],[46,8,14.0],[46,10,11.0],[46,11,10.0],[46,12,18.0],[46,13,9.0],[46,14,3.0],[46,15,4.0],[46,16,23.0],[46,17,17.0],[46,18,1.0],[46,21,2.0],[46,22,9.0],[46,23,16.0],[46,24,2.0],[46,25,7.0],[46,26,1.0],[46,27,19.0],[46,28,23.0],[46,29,23.0],[46,30,28.0],[46,31,14.0],[46,32,22.0],[46,33,6.0],[46,34,15.0],[46,35,5.0],[46,36,1.0],[46,38,4.0],[46,39,3.0],[46,42,17.0],[46,43,3.0],[46,44,9.0],[46,45,17.0],[46,46,11.0],[46,47,3.0],[46,48,1.0],[46,49,4.0],[46,51,5.0],[46,52,3.0],[46,56,3.0],[46,57,9.0],[46,58,10.0],[46,60,23.0],[46,62,3.0],[46,63,8.0],[46,64,12.0],[46,65,2.0],[46,68,4.0],[47,1,4.0],[47,2,6.0],[47,3,1.0],[47,4,36.0],[47,6,7.0],[47,7,16.0],[47,8,20.0],[47,9,1.0],[47,11,38.0],[47,12,18.0],[47,13,41.0],[47,14,7.0],[47,15,9.0],[47,16,11.0],[47,17,8.0],[47,21,5.0],[47,22,3.0],[47,23,18.0],[47,24,6.0],[47,25,16.0],[47,26,7.0],[47,27,4.0],[47,28,21.0],[47,30,21.0],[47,31,9.0],[47,32,6.0],[47,33,4.0],[47,34,27.0],[47,35,7.0],[47,36,2.0],[47,38,2.0],[47,39,1.0],[47,43,2.0],[47,44,4.0],[47,45,10.0],[47,46,7.0],[47,47,12.0],[47,48,12.0],[47,49,7.0],[47,51,7.0],[47,52,14.0],[47,56,2.0],[47,57,2.0],[47,58,9.0],[47,59,12.0],[47,60,6.0],[47,61,24.0],[47,62,5.0],[47,63,7.0],[47,64,8.0],[47,65,7.0],[47,66,7.0],[47,68,4.0],[48,0,90.0],[48,1,32.0],[48,2,12.0],[48,3,91.0],[48,4,104.0],[48,6,68.0],[48,7,76.0],[48,8,117.0],[48,11,119.0],[48,12,47.0],[48,13,61.0],[48,14,1.0],[48,15,3.0],[48,16,104.0],[48,17,81.0],[48,18,1.0],[48,22,99.0],[48,23,111.0],[48,25,77.0],[48,26,52.0],[48,27,59.0],[48,28,60.0],[48,29,71.0],[48,30,173.0],[48,31,115.0],[48,32,74.0],[48,34,86.0],[48,35,58.0],[48,38,56.0],[48,40,1.0],[48,43,29.0],[48,44,55.0],[48,45,50.0],[48,46,33.0],[48,47,30.0],[48,48,12.0],[48,49,16.0],[48,51,61.0],[48,52,13.0],[48,56,16.0],[48,57,10.0],[48,58,16.0],[48,59,3.0],[48,60,9.0],[48,61,30.0],[48,62,3.0],[48,63,4.0],[48,64,12.0],[48,66,2.0],[48,67,8.0],[48,68,1.0],[49,0,3.0],[49,1,3.0],[49,3,1.0],[49,4,25.0],[49,5,20.0],[49,6,21.0],[49,7,1.0],[49,8,1.0],[49,11,4.0],[49,12,10.0],[49,13,2.0],[49,14,21.0],[49,15,1.0],[49,16,42.0],[49,17,1.0],[49,23,20.0],[49,24,4.0],[49,25,2.0],[49,26,4.0],[49,27,4.0],[49,28,29.0],[49,29,7.0],[49,30,63.0],[49,31,59.0],[49,32,7.0],[49,33,4.0],[49,34,23.0],[49,36,2.0],[49,38,2.0],[49,43,10.0],[49,44,9.0],[49,46,2.0],[49,47,4.0],[49,48,2.0],[49,49,1.0],[49,52,3.0],[49,56,49.0],[49,57,13.0],[49,58,3.0],[49,59,1.0],[49,60,7.0],[49,61,12.0],[49,62,45.0],[49,63,8.0],[49,64,1.0],[49,68,1.0],[50,0,1957.0],[50,1,914.0],[50,2,198.0],[50,3,2211.0],[50,4,1073.0],[50,5,7.0],[50,6,680.0],[50,7,1882.0],[50,8,1622.0],[50,9,7.0],[50,10,5.0],[50,11,2370.0],[50,12,613.0],[50,13,1565.0],[50,14,21.0],[50,15,7.0],[50,16,864.0],[50,17,1512.0],[50,18,6.0],[50,20,1.0],[50,21,71.0],[50,22,1992.0],[50,23,1066.0],[50,24,14.0],[50,25,1424.0],[50,26,1104.0],[50,27,1191.0],[50,28,653.0],[50,29,1857.0],[50,30,1023.0],[50,31,600.0],[50,32,1231.0],[50,33,4.0],[50,34,1042.0],[50,35,1252.0],[50,36,3.0],[50,38,1166.0],[50,39,43.0],[50,41,22.0],[50,42,75.0],[50,43,223.0],[50,44,345.0],[50,45,451.0],[50,46,185.0],[50,47,156.0],[50,48,288.0],[50,49,168.0],[50,51,146.0],[50,52,120.0],[50,56,78.0],[50,57,15.0],[50,58,53.0],[50,59,30.0],[50,60,63.0],[50,61,151.0],[50,62,36.0],[50,63,37.0],[50,64,147.0],[50,65,32.0],[50,66,60.0],[50,67,25.0],[50,68,62.0],[51,0,88.0],[51,1,112.0],[51,2,70.0],[51,3,101.0],[51,4,198.0],[51,5,209.0],[51,6,240.0],[51,7,210.0],[51,8,139.0],[51,9,66.0],[51,10,27.0],[51,11,228.0],[51,12,213.0],[51,13,214.0],[51,14,331.0],[51,15,244.0],[51,16,172.0],[51,17,191.0],[51,18,27.0],[51,19,10.0],[51,20,17.0],[51,21,24.0],[51,22,98.0],[51,23,167.0],[51,24,259.0],[51,25,110.0],[51,26,126.0],[51,27,214.0],[51,28,309.0],[51,29,158.0],[51,30,270.0],[51,31,204.0],[51,32,206.0],[51,33,95.0],[51,34,199.0],[51,35,69.0],[51,36,90.0],[51,37,1.0],[51,38,83.0],[51,39,63.0],[51,41,59.0],[51,42,65.0],[51,43,193.0],[51,44,89.0],[51,45,252.0],[51,46,92.0],[51,47,129.0],[51,48,150.0],[51,49,94.0],[51,51,141.0],[51,52,126.0],[51,56,355.0],[51,57,200.0],[51,58,268.0],[51,59,168.0],[51,60,201.0],[51,61,290.0],[51,62,255.0],[51,63,335.0],[51,64,285.0],[51,65,212.0],[51,66,30.0],[51,67,147.0],[51,68,323.0],[52,0,19.0],[52,1,7.0],[52,2,2.0],[52,3,15.0],[52,4,5.0],[52,5,48.0],[52,6,11.0],[52,7,3.0],[52,8,20.0],[52,9,5.0],[52,11,5.0],[52,12,9.0],[52,13,7.0],[52,14,52.0],[52,15,10.0],[52,16,4.0],[52,17,28.0],[52,18,17.0],[52,19,1.0],[52,20,1.0],[52,21,9.0],[52,22,21.0],[52,23,13.0],[52,24,10.0],[52,25,6.0],[52,26,25.0],[52,27,18.0],[52,28,15.0],[52,29,73.0],[52,30,5.0],[52,31,2.0],[52,32,18.0],[52,33,26.0],[52,34,8.0],[52,35,18.0],[52,36,4.0],[52,38,27.0],[52,39,2.0],[52,41,4.0],[52,42,4.0],[52,43,10.0],[52,44,7.0],[52,45,1.0],[52,46,3.0],[52,47,3.0],[52,48,15.0],[52,49,4.0],[52,51,19.0],[52,52,4.0],[52,56,3.0],[52,57,14.0],[52,58,3.0],[52,59,1.0],[52,61,4.0],[52,62,10.0],[52,63,15.0],[52,65,2.0],[52,67,14.0],[52,68,14.0],[53,0,211.0],[53,1,57.0],[53,2,179.0],[53,3,166.0],[53,4,488.0],[53,5,58.0],[53,6,343.0],[53,7,397.0],[53,8,352.0],[53,9,17.0],[53,10,66.0],[53,11,479.0],[53,12,316.0],[53,13,479.0],[53,14,218.0],[53,15,178.0],[53,16,599.0],[53,17,309.0],[53,18,112.0],[53,19,34.0],[53,20,18.0],[53,21,167.0],[53,22,188.0],[53,23,369.0],[53,24,366.0],[53,25,329.0],[53,26,124.0],[53,27,343.0],[53,28,431.0],[53,29,245.0],[53,30,710.0],[53,31,502.0],[53,32,287.0],[53,33,32.0],[53,34,473.0],[53,35,99.0],[53,36,19.0],[53,37,17.0],[53,38,73.0],[53,39,118.0],[53,41,57.0],[53,42,190.0],[53,43,78.0],[53,44,109.0],[53,45,205.0],[53,46,200.0],[53,47,140.0],[53,48,139.0],[53,49,42.0],[53,51,252.0],[53,52,53.0],[53,56,88.0],[53,57,308.0],[53,58,141.0],[53,59,191.0],[53,60,126.0],[53,61,198.0],[53,62,96.0],[53,63,111.0],[53,64,452.0],[53,65,59.0],[53,66,32.0],[53,67,58.0],[53,68,105.0],[54,0,10.0],[54,3,9.0],[54,4,4.0],[54,5,2.0],[54,6,2.0],[54,7,5.0],[54,8,7.0],[54,9,1.0],[54,11,5.0],[54,12,1.0],[54,13,3.0],[54,14,1.0],[54,16,2.0],[54,17,12.0],[54,18,2.0],[54,19,1.0],[54,21,2.0],[54,22,7.0],[54,23,4.0],[54,24,1.0],[54,25,5.0],[54,26,3.0],[54,27,11.0],[54,28,5.0],[54,29,15.0],[54,30,6.0],[54,31,4.0],[54,32,12.0],[54,34,5.0],[54,35,3.0],[54,38,4.0],[54,39,12.0],[54,41,7.0],[54,42,9.0],[54,47,7.0],[54,48,1.0],[54,49,3.0],[54,56,2.0],[54,62,1.0],[54,63,2.0],[54,64,2.0],[55,0,206.0],[55,1,32.0],[55,2,161.0],[55,3,131.0],[55,4,468.0],[55,5,26.0],[55,6,286.0],[55,7,194.0],[55,8,265.0],[55,9,10.0],[55,10,55.0],[55,11,230.0],[55,12,230.0],[55,13,121.0],[55,14,58.0],[55,15,185.0],[55,16,288.0],[55,17,131.0],[55,18,7.0],[55,19,4.0],[55,20,17.0],[55,21,113.0],[55,22,146.0],[55,23,377.0],[55,24,156.0],[55,25,159.0],[55,26,63.0],[55,27,119.0],[55,28,323.0],[55,29,72.0],[55,30,365.0],[55,31,263.0],[55,32,158.0],[55,33,33.0],[55,34,425.0],[55,35,34.0],[55,36,5.0],[55,37,3.0],[55,38,22.0],[55,39,51.0],[55,41,30.0],[55,42,44.0],[55,43,52.0],[55,44,120.0],[55,45,105.0],[55,46,119.0],[55,47,84.0],[55,48,38.0],[55,49,29.0],[55,51,88.0],[55,52,22.0],[55,56,355.0],[55,57,276.0],[55,58,169.0],[55,59,222.0],[55,60,309.0],[55,61,374.0],[55,62,88.0],[55,63,160.0],[55,64,351.0],[55,65,291.0],[55,66,79.0],[55,67,87.0],[55,68,161.0],[56,0,2461.0],[56,1,1875.0],[56,2,643.0],[56,3,3264.0],[56,4,900.0],[56,5,1777.0],[56,6,1036.0],[56,7,1427.0],[56,8,2421.0],[56,9,1266.0],[56,10,404.0],[56,11,1501.0],[56,12,899.0],[56,13,1143.0],[56,14,2949.0],[56,15,2485.0],[56,16,738.0],[56,17,1550.0],[56,18,799.0],[56,19,98.0],[56,20,152.0],[56,21,182.0],[56,22,3021.0],[56,23,804.0],[56,24,1557.0],[56,25,1030.0],[56,26,1773.0],[56,27,1386.0],[56,28,1124.0],[56,29,4544.0],[56,30,976.0],[56,31,618.0],[56,32,1547.0],[56,33,1477.0],[56,34,825.0],[56,35,1756.0],[56,36,1171.0],[56,37,25.0],[56,38,1598.0],[56,39,408.0],[56,40,4.0],[56,41,252.0],[56,42,492.0],[56,43,444.0],[56,44,755.0],[56,45,365.0],[56,46,787.0],[56,47,746.0],[56,48,490.0],[56,49,421.0],[56,51,200.0],[56,52,462.0],[56,56,1643.0],[56,57,786.0],[56,58,727.0],[56,59,1457.0],[56,60,477.0],[56,61,596.0],[56,62,1532.0],[56,63,2470.0],[56,64,945.0],[56,65,181.0],[56,66,627.0],[56,67,1146.0],[56,68,1316.0],[57,0,148.0],[57,1,28.0],[57,2,5.0],[57,3,168.0],[57,4,14.0],[57,5,59.0],[57,6,39.0],[57,7,17.0],[57,8,81.0],[57,9,15.0],[57,10,20.0],[57,11,28.0],[57,12,25.0],[57,13,25.0],[57,14,35.0],[57,15,22.0],[57,16,17.0],[57,17,52.0],[57,18,1.0],[57,20,6.0],[57,21,8.0],[57,22,137.0],[57,23,17.0],[57,24,25.0],[57,25,22.0],[57,26,115.0],[57,27,40.0],[57,28,17.0],[57,29,34.0],[57,30,42.0],[57,31,13.0],[57,32,51.0],[57,33,39.0],[57,34,27.0],[57,35,116.0],[57,36,20.0],[57,38,125.0],[57,39,3.0],[57,41,6.0],[57,42,23.0],[57,43,11.0],[57,44,2.0],[57,45,5.0],[57,46,3.0],[57,47,6.0],[57,48,11.0],[57,49,13.0],[57,51,1.0],[57,52,11.0],[57,56,25.0],[57,57,24.0],[57,58,35.0],[57,59,10.0],[57,60,2.0],[57,61,11.0],[57,62,85.0],[57,63,36.0],[57,64,13.0],[57,65,5.0],[57,67,21.0],[57,68,64.0],[58,0,24.0],[58,1,13.0],[58,2,17.0],[58,3,28.0],[58,4,54.0],[58,6,36.0],[58,7,32.0],[58,8,24.0],[58,10,13.0],[58,11,29.0],[58,12,33.0],[58,13,23.0],[58,14,1.0],[58,16,36.0],[58,17,20.0],[58,18,24.0],[58,20,3.0],[58,22,30.0],[58,23,45.0],[58,24,4.0],[58,25,24.0],[58,26,22.0],[58,27,29.0],[58,28,37.0],[58,29,36.0],[58,30,40.0],[58,31,21.0],[58,32,31.0],[58,34,57.0],[58,35,18.0],[58,38,18.0],[58,39,2.0],[58,41,1.0],[58,42,3.0],[58,43,9.0],[58,44,5.0],[58,45,24.0],[58,46,8.0],[58,47,27.0],[58,48,4.0],[58,49,5.0],[58,51,6.0],[58,52,7.0],[58,56,2.0],[58,57,7.0],[58,58,5.0],[58,60,3.0],[58,61,10.0],[58,64,9.0],[58,68,4.0],[59,0,4012.0],[59,1,3153.0],[59,2,1530.0],[59,3,5770.0],[59,4,1751.0],[59,5,2881.0],[59,6,1024.0],[59,7,2096.0],[59,8,3228.0],[59,9,3477.0],[59,10,3663.0],[59,11,3059.0],[59,12,1013.0],[59,13,2567.0],[59,14,3930.0],[59,15,5262.0],[59,16,1104.0],[59,17,1798.0],[59,18,1460.0],[59,19,1421.0],[59,20,1809.0],[59,21,1074.0],[59,22,5626.0],[59,23,1421.0],[59,24,3384.0],[59,25,2285.0],[59,26,4860.0],[59,27,2126.0],[59,28,1482.0],[59,29,4188.0],[59,30,1299.0],[59,31,1054.0],[59,32,2105.0],[59,33,4357.0],[59,34,1822.0],[59,35,4793.0],[59,36,2780.0],[59,37,107.0],[59,38,4356.0],[59,39,1330.0],[59,40,2.0],[59,41,814.0],[59,42,1198.0],[59,43,739.0],[59,44,686.0],[59,45,307.0],[59,46,1077.0],[59,47,1255.0],[59,48,983.0],[59,49,576.0],[59,50,1.0],[59,51,1739.0],[59,52,776.0],[59,53,1.0],[59,56,1273.0],[59,57,1227.0],[59,58,934.0],[59,59,631.0],[59,60,488.0],[59,61,727.0],[59,62,1364.0],[59,63,1153.0],[59,64,1023.0],[59,65,164.0],[59,66,408.0],[59,67,1064.0],[59,68,1586.0],[60,0,32.0],[60,1,26.0],[60,2,9.0],[60,3,34.0],[60,4,34.0],[60,5,35.0],[60,6,28.0],[60,7,19.0],[60,8,22.0],[60,9,29.0],[60,10,3.0],[60,11,26.0],[60,12,31.0],[60,13,16.0],[60,14,81.0],[60,15,29.0],[60,16,30.0],[60,17,29.0],[60,18,10.0],[60,20,10.0],[60,21,1.0],[60,22,15.0],[60,23,15.0],[60,24,23.0],[60,25,12.0],[60,26,24.0],[60,27,33.0],[60,28,33.0],[60,29,80.0],[60,30,44.0],[60,31,35.0],[60,32,35.0],[60,33,38.0],[60,34,31.0],[60,35,38.0],[60,36,43.0],[60,38,19.0],[60,39,12.0],[60,41,21.0],[60,42,31.0],[60,43,8.0],[60,44,3.0],[60,45,1.0],[60,46,46.0],[60,47,35.0],[60,48,15.0],[60,49,20.0],[60,51,22.0],[60,52,17.0],[60,56,11.0],[60,57,76.0],[60,58,34.0],[60,59,11.0],[60,60,3.0],[60,61,1.0],[60,62,29.0],[60,63,40.0],[60,64,71.0],[60,65,153.0],[60,66,23.0],[60,67,15.0],[60,68,24.0],[61,0,2.0],[61,2,2.0],[61,3,7.0],[61,4,3.0],[61,8,3.0],[61,9,5.0],[61,11,3.0],[61,13,1.0],[61,14,2.0],[61,17,3.0],[61,18,4.0],[61,22,2.0],[61,23,2.0],[61,25,2.0],[61,26,3.0],[61,27,1.0],[61,29,11.0],[61,33,4.0],[61,34,2.0],[61,35,2.0],[61,38,2.0],[61,39,1.0],[61,42,1.0],[61,46,3.0],[61,47,11.0],[61,49,1.0],[61,65,1.0],[61,68,4.0],[62,0,18.0],[62,1,4.0],[62,2,2.0],[62,3,5.0],[62,4,6.0],[62,5,6.0],[62,6,6.0],[62,7,14.0],[62,8,13.0],[62,9,10.0],[62,10,5.0],[62,11,19.0],[62,12,4.0],[62,13,4.0],[62,14,6.0],[62,15,14.0],[62,16,3.0],[62,17,8.0],[62,21,4.0],[62,22,10.0],[62,23,7.0],[62,24,5.0],[62,25,6.0],[62,26,7.0],[62,27,12.0],[62,28,3.0],[62,29,5.0],[62,30,7.0],[62,31,2.0],[62,32,5.0],[62,33,16.0],[62,34,2.0],[62,35,5.0],[62,36,6.0],[62,38,5.0],[62,39,5.0],[62,42,1.0],[62,43,2.0],[62,44,3.0],[62,45,15.0],[62,46,3.0],[62,47,8.0],[62,48,5.0],[62,49,1.0],[62,51,3.0],[62,56,2.0],[62,57,4.0],[62,58,3.0],[62,59,1.0],[62,60,2.0],[62,62,3.0],[62,66,10.0],[62,68,4.0],[63,0,135.0],[63,1,363.0],[63,2,1655.0],[63,3,100.0],[63,4,546.0],[63,5,617.0],[63,6,102.0],[63,7,252.0],[63,8,189.0],[63,9,369.0],[63,10,2283.0],[63,11,285.0],[63,12,67.0],[63,13,256.0],[63,14,662.0],[63,15,1666.0],[63,16,59.0],[63,17,135.0],[63,18,1264.0],[63,19,1032.0],[63,20,1191.0],[63,21,1660.0],[63,22,137.0],[63,23,512.0],[63,24,643.0],[63,25,124.0],[63,26,263.0],[63,27,117.0],[63,28,137.0],[63,29,262.0],[63,30,42.0],[63,31,51.0],[63,32,114.0],[63,33,369.0],[63,34,573.0],[63,35,267.0],[63,36,250.0],[63,37,1660.0],[63,38,211.0],[63,39,2866.0],[63,40,223.0],[63,41,1819.0],[63,42,2593.0],[63,43,60.0],[63,44,126.0],[63,45,903.0],[63,46,176.0],[63,47,277.0],[63,48,82.0],[63,49,67.0],[63,51,78.0],[63,52,19.0],[63,56,304.0],[63,57,676.0],[63,58,1141.0],[63,59,474.0],[63,60,637.0],[63,61,450.0],[63,62,389.0],[63,63,852.0],[63,64,926.0],[63,65,1028.0],[63,66,1171.0],[63,67,810.0],[63,68,206.0],[64,0,8.0],[64,1,13.0],[64,2,4.0],[64,3,23.0],[64,4,76.0],[64,5,19.0],[64,6,45.0],[64,7,72.0],[64,8,34.0],[64,9,9.0],[64,10,6.0],[64,11,98.0],[64,12,36.0],[64,13,67.0],[64,14,21.0],[64,15,80.0],[64,16,71.0],[64,17,65.0],[64,21,4.0],[64,22,20.0],[64,23,49.0],[64,24,58.0],[64,25,46.0],[64,26,23.0],[64,27,41.0],[64,28,79.0],[64,29,27.0],[64,30,90.0],[64,31,80.0],[64,32,51.0],[64,33,6.0],[64,34,60.0],[64,35,16.0],[64,36,24.0],[64,37,2.0],[64,38,19.0],[64,39,17.0],[64,42,9.0],[64,43,72.0],[64,44,24.0],[64,45,104.0],[64,46,28.0],[64,47,20.0],[64,48,48.0],[64,49,18.0],[64,51,10.0],[64,52,37.0],[64,56,52.0],[64,57,4.0],[64,58,30.0],[64,59,55.0],[64,60,41.0],[64,61,27.0],[64,62,33.0],[64,63,37.0],[64,64,29.0],[64,65,1.0],[64,66,5.0],[64,67,26.0],[64,68,35.0],[65,0,11.0],[65,1,22.0],[65,2,6.0],[65,3,22.0],[65,4,6.0],[65,5,23.0],[65,6,9.0],[65,7,2.0],[65,8,18.0],[65,9,68.0],[65,10,37.0],[65,11,5.0],[65,12,9.0],[65,13,5.0],[65,14,44.0],[65,15,7.0],[65,16,1.0],[65,17,8.0],[65,18,12.0],[65,19,1.0],[65,21,3.0],[65,22,20.0],[65,23,1.0],[65,24,14.0],[65,25,6.0],[65,26,5.0],[65,27,14.0],[65,28,4.0],[65,29,27.0],[65,30,2.0],[65,31,2.0],[65,32,7.0],[65,33,34.0],[65,35,6.0],[65,36,30.0],[65,38,10.0],[65,39,26.0],[65,41,22.0],[65,42,6.0],[65,46,4.0],[65,47,17.0],[65,49,1.0],[65,51,14.0],[65,52,1.0],[65,57,2.0],[65,60,5.0],[65,62,14.0],[65,63,4.0],[65,67,23.0],[65,68,23.0],[66,0,1247.0],[66,1,628.0],[66,2,22.0],[66,3,1372.0],[66,4,488.0],[66,6,474.0],[66,7,592.0],[66,8,758.0],[66,10,5.0],[66,11,733.0],[66,12,396.0],[66,13,358.0],[66,14,13.0],[66,15,2.0],[66,16,276.0],[66,17,681.0],[66,18,13.0],[66,19,2.0],[66,20,3.0],[66,21,3.0],[66,22,1000.0],[66,23,401.0],[66,24,15.0],[66,25,493.0],[66,26,924.0],[66,27,547.0],[66,28,610.0],[66,29,1455.0],[66,30,261.0],[66,31,195.0],[66,32,521.0],[66,34,444.0],[66,35,983.0],[66,36,4.0],[66,38,803.0],[66,39,9.0],[66,41,3.0],[66,42,2.0],[66,43,47.0],[66,44,68.0],[66,45,95.0],[66,46,62.0],[66,47,133.0],[66,48,48.0],[66,49,32.0],[66,51,86.0],[66,52,46.0],[66,56,6.0],[66,57,1.0],[66,58,13.0],[66,59,2.0],[66,60,13.0],[66,61,4.0],[66,62,9.0],[66,63,7.0],[66,64,1.0],[66,66,5.0],[66,67,7.0],[66,68,2.0],[67,0,55.0],[67,1,64.0],[67,2,44.0],[67,3,54.0],[67,4,57.0],[67,5,80.0],[67,6,150.0],[67,7,40.0],[67,8,50.0],[67,9,84.0],[67,11,54.0],[67,12,110.0],[67,13,33.0],[67,14,65.0],[67,15,113.0],[67,16,57.0],[67,17,73.0],[67,18,1.0],[67,20,20.0],[67,21,22.0],[67,22,51.0],[67,23,56.0],[67,24,84.0],[67,25,36.0],[67,26,58.0],[67,27,58.0],[67,28,130.0],[67,29,110.0],[67,30,46.0],[67,31,36.0],[67,32,82.0],[67,33,105.0],[67,34,44.0],[67,35,33.0],[67,36,90.0],[67,37,7.0],[67,38,41.0],[67,39,20.0],[67,41,23.0],[67,42,25.0],[67,43,23.0],[67,44,231.0],[67,46,87.0],[67,47,198.0],[67,48,127.0],[67,49,63.0],[67,51,58.0],[67,52,39.0],[67,56,196.0],[67,57,202.0],[67,58,152.0],[67,59,17.0],[67,60,68.0],[67,61,46.0],[67,62,124.0],[67,63,202.0],[67,64,200.0],[67,65,52.0],[67,66,33.0],[67,67,111.0],[67,68,242.0],[68,0,25.0],[68,1,19.0],[68,2,4.0],[68,3,37.0],[68,5,19.0],[68,6,3.0],[68,7,9.0],[68,8,14.0],[68,9,35.0],[68,11,8.0],[68,12,1.0],[68,13,5.0],[68,14,25.0],[68,15,9.0],[68,17,7.0],[68,18,2.0],[68,22,20.0],[68,23,1.0],[68,24,13.0],[68,25,6.0],[68,26,14.0],[68,27,5.0],[68,28,1.0],[68,29,24.0],[68,32,14.0],[68,33,41.0],[68,34,4.0],[68,35,14.0],[68,36,16.0],[68,38,12.0],[68,39,17.0],[68,46,1.0],[68,47,5.0],[68,48,4.0],[68,49,5.0],[68,52,2.0],[68,57,4.0],[68,59,13.0],[68,62,14.0],[68,63,4.0],[68,66,2.0],[68,67,4.0],[68,68,3.0],[69,4,68.0],[69,6,39.0],[69,7,15.0],[69,8,3.0],[69,11,12.0],[69,12,27.0],[69,13,18.0],[69,14,2.0],[69,16,83.0],[69,17,5.0],[69,23,50.0],[69,25,8.0],[69,27,15.0],[69,28,44.0],[69,30,108.0],[69,31,61.0],[69,32,11.0],[69,34,91.0],[69,35,1.0],[69,38,1.0],[69,42,3.0],[69,43,16.0],[69,44,6.0],[69,45,42.0],[69,46,4.0],[69,47,8.0],[69,48,8.0],[69,49,10.0],[69,52,10.0],[69,56,7.0],[69,58,10.0],[69,59,1.0],[69,61,1.0],[69,66,3.0],[70,0,27.0],[70,1,45.0],[70,2,20.0],[70,3,46.0],[70,4,118.0],[70,5,70.0],[70,6,91.0],[70,7,47.0],[70,8,54.0],[70,9,119.0],[70,10,29.0],[70,11,39.0],[70,12,82.0],[70,13,64.0],[70,14,60.0],[70,15,85.0],[70,16,141.0],[70,17,36.0],[70,18,3.0],[70,19,17.0],[70,20,4.0],[70,21,9.0],[70,22,28.0],[70,23,75.0],[70,24,84.0],[70,25,24.0],[70,26,18.0],[70,27,21.0],[70,28,123.0],[70,29,44.0],[70,30,185.0],[70,31,139.0],[70,32,24.0],[70,33,90.0],[70,34,96.0],[70,35,10.0],[70,36,81.0],[70,38,12.0],[70,39,31.0],[70,41,8.0],[70,42,26.0],[70,43,71.0],[70,44,88.0],[70,45,181.0],[70,46,69.0],[70,47,34.0],[70,48,86.0],[70,49,57.0],[70,51,26.0],[70,52,30.0],[70,56,75.0],[70,57,67.0],[70,58,119.0],[70,59,16.0],[70,60,76.0],[70,61,54.0],[70,62,124.0],[70,63,97.0],[70,64,79.0],[70,65,94.0],[70,66,3.0],[70,67,10.0],[70,68,97.0],[71,0,12.0],[71,1,9.0],[71,2,1.0],[71,3,26.0],[71,4,41.0],[71,5,2.0],[71,6,41.0],[71,7,20.0],[71,8,17.0],[71,9,6.0],[71,11,32.0],[71,12,42.0],[71,13,30.0],[71,14,35.0],[71,15,31.0],[71,16,24.0],[71,17,13.0],[71,18,1.0],[71,19,7.0],[71,20,1.0],[71,21,5.0],[71,22,17.0],[71,23,43.0],[71,24,53.0],[71,25,15.0],[71,26,14.0],[71,27,15.0],[71,28,61.0],[71,29,26.0],[71,30,34.0],[71,31,22.0],[71,32,32.0],[71,33,5.0],[71,34,54.0],[71,35,7.0],[71,36,6.0],[71,38,5.0],[71,39,3.0],[71,41,1.0],[71,42,8.0],[71,43,7.0],[71,44,10.0],[71,45,25.0],[71,46,15.0],[71,47,2.0],[71,48,24.0],[71,49,12.0],[71,51,7.0],[71,52,39.0],[71,56,7.0],[71,57,9.0],[71,58,8.0],[71,59,3.0],[71,60,5.0],[71,61,9.0],[71,62,8.0],[71,63,14.0],[71,64,6.0],[71,65,2.0],[71,66,1.0],[72,0,88.0],[72,1,86.0],[72,2,59.0],[72,3,79.0],[72,4,62.0],[72,5,126.0],[72,6,57.0],[72,7,170.0],[72,8,169.0],[72,9,63.0],[72,10,29.0],[72,11,201.0],[72,12,59.0],[72,13,157.0],[72,14,126.0],[72,15,252.0],[72,16,74.0],[72,17,106.0],[72,18,26.0],[72,19,2.0],[72,20,5.0],[72,21,35.0],[72,22,75.0],[72,23,46.0],[72,24,153.0],[72,25,112.0],[72,26,63.0],[72,27,112.0],[72,28,90.0],[72,29,90.0],[72,30,104.0],[72,31,77.0],[72,32,98.0],[72,33,92.0],[72,34,60.0],[72,35,64.0],[72,36,61.0],[72,38,51.0],[72,39,8.0],[72,41,19.0],[72,42,48.0],[72,43,27.0],[72,44,21.0],[72,45,80.0],[72,46,29.0],[72,47,16.0],[72,48,33.0],[72,49,21.0],[72,51,8.0],[72,52,23.0],[72,56,76.0],[72,57,29.0],[72,58,30.0],[72,59,69.0],[72,60,37.0],[72,61,32.0],[72,62,52.0],[72,63,67.0],[72,64,26.0],[72,66,30.0],[72,67,43.0],[72,68,28.0],[73,0,44.0],[73,1,29.0],[73,2,48.0],[73,3,31.0],[73,4,92.0],[73,5,8.0],[73,6,90.0],[73,7,138.0],[73,8,71.0],[73,9,10.0],[73,11,148.0],[73,12,99.0],[73,13,202.0],[73,14,14.0],[73,15,42.0],[73,16,56.0],[73,17,75.0],[73,18,2.0],[73,19,7.0],[73,21,4.0],[73,22,35.0],[73,23,111.0],[73,24,15.0],[73,25,101.0],[73,26,64.0],[73,27,102.0],[73,28,120.0],[73,29,13.0],[73,30,100.0],[73,31,56.0],[73,32,94.0],[73,33,17.0],[73,34,119.0],[73,35,42.0],[73,36,4.0],[73,38,43.0],[73,41,2.0],[73,42,8.0],[73,43,30.0],[73,44,31.0],[73,45,9.0],[73,46,21.0],[73,47,13.0],[73,48,42.0],[73,49,50.0],[73,51,47.0],[73,52,48.0],[73,56,40.0],[73,57,32.0],[73,58,43.0],[73,59,10.0],[73,60,37.0],[73,61,29.0],[73,62,43.0],[73,63,36.0],[73,64,16.0],[73,65,2.0],[73,66,2.0],[73,67,3.0],[73,68,19.0],[74,0,50.0],[74,1,27.0],[74,2,17.0],[74,3,74.0],[74,4,21.0],[74,5,15.0],[74,6,21.0],[74,7,52.0],[74,8,47.0],[74,9,36.0],[74,10,158.0],[74,11,72.0],[74,12,22.0],[74,13,61.0],[74,14,116.0],[74,15,36.0],[74,16,28.0],[74,17,38.0],[74,18,240.0],[74,19,91.0],[74,20,87.0],[74,21,7.0],[74,22,90.0],[74,23,17.0],[74,24,31.0],[74,25,35.0],[74,26,38.0],[74,27,42.0],[74,28,26.0],[74,29,136.0],[74,30,24.0],[74,31,20.0],[74,32,61.0],[74,33,61.0],[74,34,25.0],[74,35,39.0],[74,36,37.0],[74,37,10.0],[74,38,30.0],[74,39,30.0],[74,41,15.0],[74,42,8.0],[74,43,17.0],[74,44,21.0],[74,45,1.0],[74,46,18.0],[74,47,32.0],[74,48,14.0],[74,49,7.0],[74,51,11.0],[74,52,9.0],[74,56,18.0],[74,57,21.0],[74,58,10.0],[74,59,6.0],[74,60,15.0],[74,61,6.0],[74,62,13.0],[74,63,16.0],[74,64,13.0],[74,65,21.0],[74,66,2.0],[74,67,13.0],[74,68,36.0],[75,1,1.0],[75,4,9.0],[75,6,19.0],[75,7,2.0],[75,9,4.0],[75,11,5.0],[75,12,24.0],[75,13,2.0],[75,16,26.0],[75,20,6.0],[75,22,2.0],[75,23,12.0],[75,26,12.0],[75,27,2.0],[75,28,41.0],[75,29,3.0],[75,30,31.0],[75,31,24.0],[75,32,3.0],[75,33,2.0],[75,34,12.0],[75,35,10.0],[75,38,5.0],[75,42,3.0],[75,43,3.0],[75,48,10.0],[75,49,12.0],[75,52,8.0],[75,56,1.0],[75,60,1.0],[75,62,1.0],[75,63,3.0],[75,64,2.0],[75,66,32.0],[76,0,39.0],[76,1,15.0],[76,2,32.0],[76,3,39.0],[76,4,26.0],[76,6,30.0],[76,7,30.0],[76,8,53.0],[76,11,46.0],[76,12,26.0],[76,13,27.0],[76,14,15.0],[76,15,16.0],[76,16,30.0],[76,17,20.0],[76,18,10.0],[76,21,6.0],[76,22,34.0],[76,23,22.0],[76,24,30.0],[76,25,22.0],[76,26,18.0],[76,27,30.0],[76,28,27.0],[76,29,24.0],[76,30,21.0],[76,31,25.0],[76,32,14.0],[76,33,2.0],[76,34,29.0],[76,35,25.0],[76,38,15.0],[76,39,3.0],[76,41,10.0],[76,42,18.0],[76,43,2.0],[76,44,4.0],[76,45,6.0],[76,46,3.0],[76,47,10.0],[76,48,8.0],[76,49,6.0],[76,51,16.0],[76,52,5.0],[76,56,4.0],[76,57,10.0],[76,58,6.0],[76,59,6.0],[76,60,12.0],[76,61,8.0],[76,62,1.0],[76,63,2.0],[76,64,27.0],[76,65,11.0],[76,67,6.0],[76,68,2.0],[77,0,1.0],[77,4,9.0],[77,6,6.0],[77,7,6.0],[77,8,1.0],[77,11,6.0],[77,12,6.0],[77,13,3.0],[77,15,2.0],[77,16,4.0],[77,22,1.0],[77,23,14.0],[77,25,1.0],[77,27,2.0],[77,28,3.0],[77,30,5.0],[77,31,4.0],[77,32,4.0],[77,33,2.0],[77,34,14.0],[77,38,1.0],[77,43,2.0],[77,44,3.0],[77,45,18.0],[77,46,1.0],[77,51,5.0],[77,56,2.0],[77,57,5.0],[77,58,9.0],[77,59,4.0],[77,60,3.0],[77,61,11.0],[77,62,3.0],[77,63,4.0],[77,64,2.0],[77,65,1.0],[78,0,522.0],[78,1,416.0],[78,2,340.0],[78,3,910.0],[78,4,127.0],[78,5,597.0],[78,6,126.0],[78,7,533.0],[78,8,889.0],[78,9,375.0],[78,10,163.0],[78,11,652.0],[78,12,121.0],[78,13,481.0],[78,14,923.0],[78,15,860.0],[78,16,134.0],[78,17,765.0],[78,18,315.0],[78,19,45.0],[78,20,65.0],[78,21,138.0],[78,22,729.0],[78,23,118.0],[78,24,542.0],[78,25,460.0],[78,26,571.0],[78,27,760.0],[78,28,170.0],[78,29,1191.0],[78,30,159.0],[78,31,149.0],[78,32,844.0],[78,33,403.0],[78,34,149.0],[78,35,582.0],[78,36,370.0],[78,37,15.0],[78,38,444.0],[78,39,225.0],[78,41,146.0],[78,42,178.0],[78,43,51.0],[78,44,92.0],[78,45,180.0],[78,46,130.0],[78,47,90.0],[78,48,71.0],[78,49,61.0],[78,51,78.0],[78,52,90.0],[78,56,273.0],[78,57,163.0],[78,58,90.0],[78,59,219.0],[78,60,93.0],[78,61,125.0],[78,62,168.0],[78,63,257.0],[78,64,122.0],[78,65,21.0],[78,66,109.0],[78,67,115.0],[78,68,141.0],[79,0,21.0],[79,1,33.0],[79,2,62.0],[79,3,16.0],[79,4,137.0],[79,5,8.0],[79,6,138.0],[79,7,17.0],[79,8,26.0],[79,9,43.0],[79,10,71.0],[79,11,18.0],[79,12,108.0],[79,13,15.0],[79,14,16.0],[79,15,100.0],[79,16,129.0],[79,17,17.0],[79,18,8.0],[79,19,42.0],[79,20,16.0],[79,21,177.0],[79,22,23.0],[79,23,118.0],[79,24,106.0],[79,25,15.0],[79,26,16.0],[79,27,4.0],[79,28,121.0],[79,29,12.0],[79,30,133.0],[79,31,98.0],[79,32,9.0],[79,33,38.0],[79,34,134.0],[79,35,4.0],[79,36,28.0],[79,37,21.0],[79,38,6.0],[79,39,56.0],[79,41,18.0],[79,42,57.0],[79,43,50.0],[79,44,50.0],[79,45,23.0],[79,46,97.0],[79,47,84.0],[79,48,57.0],[79,49,43.0],[79,52,27.0],[79,56,112.0],[79,57,204.0],[79,58,131.0],[79,59,103.0],[79,60,231.0],[79,61,94.0],[79,62,92.0],[79,63,131.0],[79,64,276.0],[79,65,158.0],[79,66,156.0],[79,67,97.0],[79,68,154.0],[80,0,21.0],[80,1,9.0],[80,2,48.0],[80,3,17.0],[80,4,9.0],[80,5,20.0],[80,6,4.0],[80,7,12.0],[80,8,21.0],[80,9,35.0],[80,10,45.0],[80,11,7.0],[80,12,5.0],[80,13,5.0],[80,14,8.0],[80,15,40.0],[80,16,4.0],[80,17,4.0],[80,18,35.0],[80,19,24.0],[80,20,33.0],[80,21,177.0],[80,22,23.0],[80,23,2.0],[80,24,46.0],[80,25,4.0],[80,26,6.0],[80,27,13.0],[80,28,7.0],[80,29,5.0],[80,30,5.0],[80,31,7.0],[80,32,8.0],[80,33,22.0],[80,34,4.0],[80,35,4.0],[80,36,5.0],[80,37,25.0],[80,38,2.0],[80,39,11.0],[80,41,23.0],[80,42,39.0],[80,44,5.0],[80,45,1.0],[80,46,6.0],[80,47,7.0],[80,48,2.0],[80,49,1.0],[80,51,4.0],[80,56,11.0],[80,57,17.0],[80,58,13.0],[80,59,43.0],[80,60,69.0],[80,61,5.0],[80,62,5.0],[80,63,14.0],[80,64,25.0],[80,65,32.0],[80,66,61.0],[80,67,5.0],[80,68,2.0],[81,1,2.0],[81,2,8.0],[81,4,3.0],[81,5,1.0],[81,6,15.0],[81,7,2.0],[81,8,6.0],[81,11,4.0],[81,12,24.0],[81,13,2.0],[81,15,19.0],[81,16,1.0],[81,17,3.0],[81,19,7.0],[81,21,1.0],[81,22,1.0],[81,23,2.0],[81,25,2.0],[81,28,16.0],[81,30,1.0],[81,31,5.0],[81,32,1.0],[81,34,6.0],[81,43,3.0],[81,44,1.0],[81,45,40.0],[81,46,1.0],[81,47,7.0],[81,49,1.0],[81,51,4.0],[81,56,9.0],[81,59,15.0],[81,60,1.0],[81,61,5.0],[81,64,1.0],[81,65,1.0],[81,67,12.0],[81,68,6.0],[82,0,316.0],[82,1,175.0],[82,2,34.0],[82,3,353.0],[82,4,141.0],[82,5,378.0],[82,6,106.0],[82,7,104.0],[82,8,183.0],[82,9,180.0],[82,10,15.0],[82,11,148.0],[82,12,86.0],[82,13,124.0],[82,14,454.0],[82,15,149.0],[82,16,93.0],[82,17,214.0],[82,18,37.0],[82,19,11.0],[82,20,11.0],[82,21,46.0],[82,22,279.0],[82,23,129.0],[82,24,130.0],[82,25,78.0],[82,26,228.0],[82,27,155.0],[82,28,163.0],[82,29,480.0],[82,30,123.0],[82,31,53.0],[82,32,194.0],[82,33,228.0],[82,34,140.0],[82,35,271.0],[82,36,126.0],[82,37,1.0],[82,38,250.0],[82,39,48.0],[82,41,16.0],[82,42,65.0],[82,43,38.0],[82,44,38.0],[82,45,57.0],[82,46,71.0],[82,47,34.0],[82,48,56.0],[82,49,42.0],[82,51,16.0],[82,52,36.0],[82,56,37.0],[82,57,67.0],[82,58,39.0],[82,59,35.0],[82,60,16.0],[82,61,11.0],[82,62,50.0],[82,63,143.0],[82,64,69.0],[82,65,21.0],[82,66,25.0],[82,67,27.0],[82,68,94.0],[83,0,51.0],[83,1,78.0],[83,2,15.0],[83,3,83.0],[83,4,118.0],[83,5,88.0],[83,6,74.0],[83,7,118.0],[83,8,106.0],[83,9,61.0],[83,11,163.0],[83,12,68.0],[83,13,105.0],[83,14,95.0],[83,15,57.0],[83,16,54.0],[83,17,159.0],[83,21,3.0],[83,22,97.0],[83,23,85.0],[83,24,19.0],[83,25,85.0],[83,26,316.0],[83,27,193.0],[83,28,80.0],[83,29,125.0],[83,30,57.0],[83,31,41.0],[83,32,178.0],[83,33,74.0],[83,34,78.0],[83,35,246.0],[83,36,31.0],[83,38,232.0],[83,39,8.0],[83,41,9.0],[83,42,9.0],[83,43,15.0],[83,44,31.0],[83,45,2.0],[83,46,36.0],[83,47,10.0],[83,48,66.0],[83,49,37.0],[83,51,32.0],[83,52,46.0],[83,56,34.0],[83,57,24.0],[83,58,20.0],[83,59,22.0],[83,60,13.0],[83,61,12.0],[83,62,55.0],[83,63,64.0],[83,64,8.0],[83,65,3.0],[83,66,16.0],[83,67,13.0],[83,68,29.0],[84,0,33.0],[84,1,16.0],[84,2,79.0],[84,3,20.0],[84,4,12.0],[84,5,12.0],[84,6,15.0],[84,7,39.0],[84,8,56.0],[84,9,11.0],[84,10,36.0],[84,11,44.0],[84,12,5.0],[84,13,28.0],[84,14,28.0],[84,15,88.0],[84,16,10.0],[84,17,5.0],[84,18,13.0],[84,19,17.0],[84,20,23.0],[84,21,2.0],[84,22,30.0],[84,23,14.0],[84,24,91.0],[84,25,19.0],[84,26,9.0],[84,27,9.0],[84,28,10.0],[84,29,25.0],[84,30,17.0],[84,31,11.0],[84,32,2.0],[84,33,16.0],[84,34,8.0],[84,35,5.0],[84,36,12.0],[84,38,5.0],[84,39,17.0],[84,41,9.0],[84,42,6.0],[84,43,4.0],[84,44,9.0],[84,45,2.0],[84,46,23.0],[84,47,23.0],[84,48,5.0],[84,49,4.0],[84,51,13.0],[84,52,2.0],[84,56,19.0],[84,57,24.0],[84,58,9.0],[84,59,10.0],[84,60,9.0],[84,61,6.0],[84,62,11.0],[84,63,57.0],[84,64,51.0],[84,65,16.0],[84,66,33.0],[84,68,14.0],[85,0,648.0],[85,1,446.0],[85,2,49.0],[85,3,747.0],[85,4,8.0],[85,5,922.0],[85,6,7.0],[85,7,55.0],[85,8,206.0],[85,9,622.0],[85,10,38.0],[85,11,86.0],[85,12,5.0],[85,13,56.0],[85,14,1104.0],[85,15,272.0],[85,16,1.0],[85,17,256.0],[85,18,58.0],[85,19,24.0],[85,20,20.0],[85,21,61.0],[85,22,771.0],[85,23,13.0],[85,24,217.0],[85,25,47.0],[85,26,239.0],[85,27,216.0],[85,28,2.0],[85,29,1580.0],[85,30,1.0],[85,31,4.0],[85,32,171.0],[85,33,678.0],[85,34,7.0],[85,35,191.0],[85,36,550.0],[85,37,6.0],[85,38,164.0],[85,39,224.0],[85,41,123.0],[85,42,201.0],[85,43,1.0],[85,44,4.0],[85,46,13.0],[85,47,13.0],[85,48,9.0],[85,49,9.0],[85,51,10.0],[85,52,5.0],[85,56,2.0],[85,57,15.0],[85,58,2.0],[85,60,5.0],[85,62,2.0],[85,63,13.0],[85,64,5.0],[85,65,1.0],[85,68,14.0],[86,0,30.0],[86,1,83.0],[86,2,254.0],[86,3,36.0],[86,4,70.0],[86,5,124.0],[86,6,30.0],[86,7,29.0],[86,8,49.0],[86,9,91.0],[86,10,597.0],[86,11,56.0],[86,12,28.0],[86,13,65.0],[86,14,142.0],[86,15,321.0],[86,16,7.0],[86,17,26.0],[86,18,319.0],[86,19,242.0],[86,20,362.0],[86,21,451.0],[86,22,38.0],[86,23,53.0],[86,24,138.0],[86,25,23.0],[86,26,49.0],[86,27,36.0],[86,28,47.0],[86,29,60.0],[86,30,11.0],[86,31,7.0],[86,32,23.0],[86,33,79.0],[86,34,70.0],[86,35,54.0],[86,36,61.0],[86,37,652.0],[86,38,54.0],[86,39,669.0],[86,41,480.0],[86,42,495.0],[86,43,11.0],[86,44,17.0],[86,45,16.0],[86,46,10.0],[86,47,50.0],[86,48,7.0],[86,49,5.0],[86,51,9.0],[86,52,3.0],[86,56,39.0],[86,57,129.0],[86,58,181.0],[86,59,84.0],[86,60,100.0],[86,61,59.0],[86,62,34.0],[86,63,59.0],[86,64,104.0],[86,65,150.0],[86,66,123.0],[86,67,68.0],[86,68,28.0],[87,0,46.0],[87,1,48.0],[87,2,6.0],[87,3,92.0],[87,4,67.0],[87,5,28.0],[87,6,48.0],[87,7,23.0],[87,8,67.0],[87,9,37.0],[87,10,17.0],[87,11,27.0],[87,12,33.0],[87,13,23.0],[87,14,31.0],[87,15,25.0],[87,16,3.0],[87,17,16.0],[87,18,6.0],[87,19,6.0],[87,20,6.0],[87,21,3.0],[87,22,75.0],[87,23,45.0],[87,24,48.0],[87,25,21.0],[87,26,65.0],[87,27,11.0],[87,28,81.0],[87,29,34.0],[87,30,12.0],[87,31,6.0],[87,32,18.0],[87,33,39.0],[87,34,60.0],[87,35,77.0],[87,36,38.0],[87,38,54.0],[87,39,7.0],[87,41,13.0],[87,42,10.0],[87,43,5.0],[87,44,3.0],[87,46,55.0],[87,47,41.0],[87,48,33.0],[87,49,28.0],[87,51,31.0],[87,52,30.0],[87,56,23.0],[87,57,29.0],[87,58,43.0],[87,59,9.0],[87,60,13.0],[87,61,10.0],[87,62,72.0],[87,63,70.0],[87,64,42.0],[87,65,128.0],[87,66,45.0],[87,67,17.0],[87,68,109.0],[88,0,4.0],[88,3,1.0],[88,4,1.0],[88,9,2.0],[88,11,1.0],[88,12,2.0],[88,14,1.0],[88,16,1.0],[88,17,3.0],[88,18,7.0],[88,22,2.0],[88,26,1.0],[88,27,3.0],[88,28,1.0],[88,29,11.0],[88,30,1.0],[88,34,1.0],[88,35,1.0],[88,38,2.0],[88,43,1.0],[88,45,1.0],[88,48,2.0],[88,49,1.0],[88,51,2.0],[88,52,1.0],[88,58,3.0],[88,63,1.0],[88,68,2.0],[89,0,380.0],[89,1,365.0],[89,2,87.0],[89,3,517.0],[89,4,241.0],[89,5,269.0],[89,6,252.0],[89,7,261.0],[89,8,388.0],[89,9,326.0],[89,10,149.0],[89,11,350.0],[89,12,206.0],[89,13,250.0],[89,14,485.0],[89,15,478.0],[89,16,180.0],[89,17,372.0],[89,18,144.0],[89,19,61.0],[89,20,50.0],[89,21,33.0],[89,22,470.0],[89,23,186.0],[89,24,334.0],[89,25,287.0],[89,26,498.0],[89,27,335.0],[89,28,282.0],[89,29,556.0],[89,30,180.0],[89,31,136.0],[89,32,313.0],[89,33,390.0],[89,34,259.0],[89,35,500.0],[89,36,254.0],[89,37,5.0],[89,38,445.0],[89,39,86.0],[89,41,53.0],[89,42,64.0],[89,43,69.0],[89,44,79.0],[89,45,43.0],[89,46,274.0],[89,47,128.0],[89,48,118.0],[89,49,74.0],[89,51,84.0],[89,52,94.0],[89,56,131.0],[89,57,206.0],[89,58,86.0],[89,59,103.0],[89,60,41.0],[89,61,64.0],[89,62,147.0],[89,63,529.0],[89,64,133.0],[89,65,72.0],[89,66,69.0],[89,67,60.0],[89,68,159.0],[90,0,17.0],[90,1,15.0],[90,2,6.0],[90,3,10.0],[90,4,45.0],[90,5,14.0],[90,6,55.0],[90,7,78.0],[90,8,28.0],[90,9,17.0],[90,11,68.0],[90,12,63.0],[90,13,101.0],[90,14,32.0],[90,15,54.0],[90,16,94.0],[90,17,61.0],[90,22,19.0],[90,23,47.0],[90,24,55.0],[90,25,63.0],[90,26,43.0],[90,27,46.0],[90,28,67.0],[90,29,19.0],[90,30,121.0],[90,31,75.0],[90,32,53.0],[90,33,31.0],[90,34,65.0],[90,35,51.0],[90,36,15.0],[90,38,34.0],[90,39,12.0],[90,41,15.0],[90,42,8.0],[90,43,19.0],[90,44,7.0],[90,45,30.0],[90,46,15.0],[90,47,11.0],[90,48,59.0],[90,49,43.0],[90,51,14.0],[90,52,25.0],[90,56,45.0],[90,57,28.0],[90,58,36.0],[90,59,56.0],[90,60,9.0],[90,61,26.0],[90,62,41.0],[90,63,46.0],[90,64,36.0],[90,66,32.0],[90,68,12.0],[91,0,217.0],[91,1,145.0],[91,2,75.0],[91,3,228.0],[91,4,277.0],[91,5,23.0],[91,6,175.0],[91,7,129.0],[91,8,165.0],[91,9,63.0],[91,10,82.0],[91,11,177.0],[91,12,142.0],[91,13,121.0],[91,14,80.0],[91,15,67.0],[91,16,131.0],[91,17,55.0],[91,18,74.0],[91,19,20.0],[91,20,29.0],[91,21,22.0],[91,22,267.0],[91,23,263.0],[91,24,67.0],[91,25,100.0],[91,26,159.0],[91,27,46.0],[91,28,180.0],[91,29,287.0],[91,30,151.0],[91,31,123.0],[91,32,35.0],[91,33,110.0],[91,34,215.0],[91,35,150.0],[91,36,53.0],[91,38,128.0],[91,39,96.0],[91,41,66.0],[91,42,71.0],[91,43,41.0],[91,44,73.0],[91,45,46.0],[91,46,52.0],[91,47,204.0],[91,48,46.0],[91,49,29.0],[91,51,118.0],[91,52,42.0],[91,56,149.0],[91,57,79.0],[91,58,94.0],[91,59,70.0],[91,60,35.0],[91,61,92.0],[91,62,74.0],[91,63,52.0],[91,64,50.0],[91,65,15.0],[91,66,18.0],[91,67,56.0],[91,68,99.0],[92,0,23.0],[92,1,16.0],[92,2,10.0],[92,3,24.0],[92,4,28.0],[92,5,23.0],[92,6,26.0],[92,7,18.0],[92,8,43.0],[92,9,13.0],[92,10,10.0],[92,11,13.0],[92,12,23.0],[92,13,27.0],[92,14,60.0],[92,15,11.0],[92,16,16.0],[92,17,38.0],[92,18,3.0],[92,19,9.0],[92,21,32.0],[92,22,26.0],[92,23,25.0],[92,24,6.0],[92,25,8.0],[92,26,24.0],[92,27,21.0],[92,28,26.0],[92,29,33.0],[92,30,18.0],[92,31,11.0],[92,32,32.0],[92,33,56.0],[92,34,29.0],[92,35,6.0],[92,36,5.0],[92,37,7.0],[92,38,8.0],[92,39,30.0],[92,40,1.0],[92,41,9.0],[92,42,17.0],[92,43,26.0],[92,44,14.0],[92,45,19.0],[92,46,20.0],[92,47,12.0],[92,48,21.0],[92,49,17.0],[92,51,2.0],[92,52,13.0],[92,56,30.0],[92,57,23.0],[92,58,38.0],[92,59,68.0],[92,60,39.0],[92,61,35.0],[92,62,34.0],[92,63,33.0],[92,64,25.0],[92,65,68.0],[92,66,40.0],[92,67,103.0],[92,68,25.0],[93,4,2.0],[93,7,4.0],[93,11,8.0],[93,12,1.0],[93,13,6.0],[93,16,2.0],[93,17,3.0],[93,23,3.0],[93,25,7.0],[93,27,4.0],[93,28,1.0],[93,30,3.0],[93,32,6.0],[93,34,2.0],[93,43,1.0],[93,51,5.0],[94,0,47.0],[94,1,24.0],[94,2,3.0],[94,3,37.0],[94,4,48.0],[94,5,6.0],[94,6,52.0],[94,7,9.0],[94,8,24.0],[94,9,5.0],[94,11,24.0],[94,12,43.0],[94,13,7.0],[94,14,8.0],[94,15,13.0],[94,16,9.0],[94,17,32.0],[94,18,32.0],[94,19,4.0],[94,20,4.0],[94,22,54.0],[94,23,38.0],[94,24,10.0],[94,25,5.0],[94,26,17.0],[94,27,36.0],[94,28,43.0],[94,29,101.0],[94,30,8.0],[94,31,9.0],[94,32,33.0],[94,33,9.0],[94,34,47.0],[94,35,21.0],[94,36,10.0],[94,38,13.0],[94,41,5.0],[94,42,5.0],[94,43,3.0],[94,44,6.0],[94,45,1.0],[94,46,12.0],[94,47,44.0],[94,48,17.0],[94,49,7.0],[94,51,17.0],[94,52,13.0],[94,56,6.0],[94,57,17.0],[94,58,8.0],[94,59,8.0],[94,61,6.0],[94,62,15.0],[94,63,14.0],[94,64,10.0],[94,65,68.0],[94,66,5.0],[94,67,6.0],[94,68,21.0],[95,0,5.0],[95,1,3.0],[95,3,3.0],[95,4,5.0],[95,5,5.0],[95,7,1.0],[95,9,6.0],[95,10,5.0],[95,14,7.0],[95,15,1.0],[95,16,1.0],[95,17,4.0],[95,18,4.0],[95,19,7.0],[95,20,5.0],[95,22,3.0],[95,26,4.0],[95,27,1.0],[95,30,3.0],[95,31,2.0],[95,32,1.0],[95,33,9.0],[95,34,1.0],[95,35,3.0],[95,38,2.0],[95,39,1.0],[95,44,2.0],[95,47,2.0],[95,51,3.0],[95,57,1.0],[96,0,7.0],[96,1,10.0],[96,3,12.0],[96,4,17.0],[96,5,38.0],[96,6,17.0],[96,7,14.0],[96,8,8.0],[96,9,16.0],[96,11,15.0],[96,12,11.0],[96,13,14.0],[96,14,15.0],[96,15,15.0],[96,16,26.0],[96,17,13.0],[96,22,11.0],[96,23,11.0],[96,24,7.0],[96,25,13.0],[96,26,15.0],[96,27,21.0],[96,28,24.0],[96,29,14.0],[96,30,28.0],[96,31,14.0],[96,32,20.0],[96,33,20.0],[96,34,9.0],[96,35,6.0],[96,36,9.0],[96,38,15.0],[96,39,4.0],[96,41,3.0],[96,42,4.0],[96,43,15.0],[96,44,7.0],[96,46,7.0],[96,47,2.0],[96,48,13.0],[96,49,4.0],[96,51,5.0],[96,52,8.0],[96,56,11.0],[96,57,9.0],[96,59,8.0],[96,60,1.0],[96,61,1.0],[96,62,6.0],[96,63,14.0],[96,64,7.0],[96,66,1.0],[96,67,10.0],[96,68,3.0],[97,0,8.0],[97,1,13.0],[97,2,6.0],[97,3,25.0],[97,4,35.0],[97,5,17.0],[97,6,16.0],[97,7,19.0],[97,8,47.0],[97,9,37.0],[97,10,11.0],[97,11,31.0],[97,12,23.0],[97,13,52.0],[97,14,30.0],[97,15,57.0],[97,16,43.0],[97,17,4.0],[97,18,14.0],[97,19,1.0],[97,20,13.0],[97,22,16.0],[97,23,26.0],[97,24,38.0],[97,25,24.0],[97,26,13.0],[97,27,18.0],[97,28,37.0],[97,29,55.0],[97,30,35.0],[97,31,19.0],[97,32,4.0],[97,33,59.0],[97,34,32.0],[97,35,20.0],[97,36,34.0],[97,38,16.0],[97,39,23.0],[97,41,7.0],[97,42,21.0],[97,43,13.0],[97,44,22.0],[97,46,37.0],[97,47,40.0],[97,48,40.0],[97,49,17.0],[97,51,71.0],[97,52,17.0],[97,56,48.0],[97,57,65.0],[97,58,61.0],[97,59,44.0],[97,60,29.0],[97,61,33.0],[97,62,79.0],[97,63,75.0],[97,64,47.0],[97,65,45.0],[97,66,126.0],[97,67,91.0],[97,68,62.0],[98,0,49.0],[98,1,47.0],[98,2,55.0],[98,3,60.0],[98,4,4.0],[98,5,59.0],[98,6,5.0],[98,7,7.0],[98,8,16.0],[98,9,130.0],[98,10,493.0],[98,11,26.0],[98,12,3.0],[98,13,6.0],[98,14,88.0],[98,15,108.0],[98,16,17.0],[98,17,17.0],[98,18,275.0],[98,19,186.0],[98,20,306.0],[98,21,330.0],[98,22,45.0],[98,23,8.0],[98,24,130.0],[98,25,9.0],[98,26,5.0],[98,27,24.0],[98,28,7.0],[98,29,40.0],[98,30,12.0],[98,31,10.0],[98,32,13.0],[98,33,169.0],[98,34,5.0],[98,35,13.0],[98,36,91.0],[98,37,355.0],[98,38,7.0],[98,39,102.0],[98,40,4329.0],[98,41,113.0],[98,42,170.0],[98,43,4.0],[98,44,9.0],[98,45,2.0],[98,46,16.0],[98,47,95.0],[98,48,1.0],[98,49,7.0],[98,50,3087.0],[98,52,1.0],[98,53,656.0],[98,56,158.0],[98,57,91.0],[98,58,273.0],[98,59,227.0],[98,60,192.0],[98,61,186.0],[98,62,119.0],[98,63,57.0],[98,64,213.0],[98,65,330.0],[98,66,399.0],[98,67,394.0],[98,68,89.0],[99,2,1.0],[99,4,5.0],[99,6,8.0],[99,7,1.0],[99,8,2.0],[99,9,1.0],[99,12,7.0],[99,13,1.0],[99,14,2.0],[99,16,12.0],[99,22,2.0],[99,23,7.0],[99,24,4.0],[99,26,1.0],[99,27,2.0],[99,28,11.0],[99,29,2.0],[99,30,7.0],[99,31,12.0],[99,34,6.0],[99,36,3.0],[99,39,4.0],[99,43,4.0],[99,44,1.0],[99,45,3.0],[99,46,5.0],[99,47,3.0],[99,48,6.0],[99,49,3.0],[99,57,10.0],[99,61,2.0],[99,63,2.0],[99,64,1.0],[99,65,4.0],[99,68,2.0],[100,0,199.0],[100,1,192.0],[100,2,136.0],[100,3,215.0],[100,4,567.0],[100,5,135.0],[100,6,445.0],[100,7,253.0],[100,8,340.0],[100,9,86.0],[100,10,146.0],[100,11,376.0],[100,12,476.0],[100,13,352.0],[100,14,246.0],[100,15,308.0],[100,16,432.0],[100,17,236.0],[100,18,58.0],[100,19,68.0],[100,20,116.0],[100,21,55.0],[100,22,221.0],[100,23,460.0],[100,24,142.0],[100,25,266.0],[100,26,354.0],[100,27,234.0],[100,28,659.0],[100,29,272.0],[100,30,370.0],[100,31,269.0],[100,32,249.0],[100,33,186.0],[100,34,509.0],[100,35,301.0],[100,36,100.0],[100,37,17.0],[100,38,309.0],[100,39,44.0],[100,41,25.0],[100,42,39.0],[100,43,329.0],[100,44,372.0],[100,45,29.0],[100,46,720.0],[100,47,367.0],[100,48,853.0],[100,49,496.0],[100,51,30.0],[100,52,406.0],[100,56,622.0],[100,57,588.0],[100,58,751.0],[100,59,146.0],[100,60,218.0],[100,61,282.0],[100,62,750.0],[100,63,995.0],[100,64,322.0],[100,65,83.0],[100,66,89.0],[100,67,186.0],[100,68,455.0],[101,0,12.0],[101,1,2.0],[101,2,9.0],[101,3,2.0],[101,4,13.0],[101,5,7.0],[101,6,14.0],[101,7,13.0],[101,8,36.0],[101,9,8.0],[101,10,15.0],[101,11,13.0],[101,12,12.0],[101,13,15.0],[101,14,17.0],[101,15,5.0],[101,16,7.0],[101,17,8.0],[101,19,7.0],[101,20,8.0],[101,21,6.0],[101,22,6.0],[101,23,10.0],[101,24,26.0],[101,25,10.0],[101,26,2.0],[101,27,6.0],[101,28,15.0],[101,29,6.0],[101,30,15.0],[101,31,10.0],[101,32,15.0],[101,33,13.0],[101,34,14.0],[101,35,3.0],[101,36,11.0],[101,37,3.0],[101,38,8.0],[101,39,12.0],[101,41,11.0],[101,43,2.0],[101,45,1.0],[101,46,3.0],[101,48,13.0],[101,49,12.0],[101,52,5.0],[101,56,17.0],[101,57,32.0],[101,58,69.0],[101,59,4.0],[101,60,63.0],[101,61,7.0],[101,62,81.0],[101,63,46.0],[101,64,23.0],[101,65,5.0],[101,66,8.0],[101,67,4.0],[101,68,539.0],[102,0,242.0],[102,1,276.0],[102,2,92.0],[102,3,271.0],[102,4,157.0],[102,5,186.0],[102,6,84.0],[102,7,158.0],[102,8,225.0],[102,9,263.0],[102,10,97.0],[102,11,176.0],[102,12,84.0],[102,13,143.0],[102,14,276.0],[102,15,425.0],[102,16,100.0],[102,17,87.0],[102,18,25.0],[102,19,79.0],[102,20,34.0],[102,21,138.0],[102,22,347.0],[102,23,115.0],[102,24,237.0],[102,25,117.0],[102,26,198.0],[102,27,107.0],[102,28,112.0],[102,29,259.0],[102,30,140.0],[102,31,106.0],[102,32,143.0],[102,33,325.0],[102,34,134.0],[102,35,235.0],[102,36,172.0],[102,37,6.0],[102,38,190.0],[102,39,79.0],[102,41,56.0],[102,42,42.0],[102,43,59.0],[102,44,57.0],[102,45,71.0],[102,46,113.0],[102,47,53.0],[102,48,113.0],[102,49,69.0],[102,51,19.0],[102,52,51.0],[102,56,70.0],[102,57,167.0],[102,58,50.0],[102,59,70.0],[102,60,48.0],[102,61,55.0],[102,62,84.0],[102,63,172.0],[102,64,117.0],[102,65,55.0],[102,66,58.0],[102,67,48.0],[102,68,74.0],[103,1,2.0],[103,2,2.0],[103,3,1.0],[103,4,49.0],[103,5,14.0],[103,6,36.0],[103,7,29.0],[103,8,11.0],[103,9,4.0],[103,11,34.0],[103,12,49.0],[103,13,45.0],[103,14,28.0],[103,15,32.0],[103,16,42.0],[103,17,8.0],[103,18,1.0],[103,19,2.0],[103,21,3.0],[103,22,6.0],[103,23,44.0],[103,24,26.0],[103,25,25.0],[103,26,4.0],[103,27,9.0],[103,28,60.0],[103,29,13.0],[103,30,73.0],[103,31,64.0],[103,32,14.0],[103,33,8.0],[103,34,75.0],[103,35,9.0],[103,36,1.0],[103,38,6.0],[103,39,6.0],[103,41,5.0],[103,42,7.0],[103,43,23.0],[103,44,5.0],[103,45,352.0],[103,46,4.0],[103,47,2.0],[103,48,15.0],[103,49,7.0],[103,51,56.0],[103,52,6.0],[103,56,9.0],[103,57,5.0],[103,58,8.0],[103,60,24.0],[103,61,1.0],[103,62,5.0],[103,63,21.0],[103,64,7.0],[103,65,2.0],[103,68,9.0],[104,1,1.0],[104,2,10.0],[104,4,6.0],[104,6,4.0],[104,7,3.0],[104,8,6.0],[104,11,1.0],[104,12,3.0],[104,13,2.0],[104,15,4.0],[104,16,3.0],[104,17,2.0],[104,22,1.0],[104,23,7.0],[104,25,1.0],[104,26,2.0],[104,27,5.0],[104,28,15.0],[104,30,2.0],[104,31,5.0],[104,32,1.0],[104,34,6.0],[104,35,1.0],[104,43,4.0],[104,44,1.0],[104,47,1.0],[104,48,10.0],[104,49,2.0],[104,51,2.0],[104,52,2.0],[104,56,1.0],[104,57,3.0],[104,58,6.0],[104,60,2.0],[104,63,1.0],[104,64,2.0],[104,68,1.0],[105,4,1.0],[105,12,2.0],[105,23,2.0],[105,26,1.0],[105,30,3.0],[105,31,1.0],[105,34,5.0],[105,47,1.0],[106,0,8.0],[106,1,10.0],[106,2,3.0],[106,3,6.0],[106,4,4.0],[106,5,5.0],[106,6,3.0],[106,7,35.0],[106,8,19.0],[106,9,21.0],[106,11,35.0],[106,12,7.0],[106,13,28.0],[106,14,13.0],[106,15,21.0],[106,16,3.0],[106,17,6.0],[106,21,7.0],[106,22,14.0],[106,23,8.0],[106,24,17.0],[106,25,20.0],[106,26,11.0],[106,27,16.0],[106,28,12.0],[106,29,15.0],[106,30,3.0],[106,31,4.0],[106,32,12.0],[106,33,3.0],[106,34,6.0],[106,35,9.0],[106,36,17.0],[106,38,9.0],[106,39,5.0],[106,41,3.0],[106,42,5.0],[106,43,7.0],[106,44,4.0],[106,46,6.0],[106,47,4.0],[106,48,10.0],[106,49,8.0],[106,52,1.0],[106,56,9.0],[106,57,5.0],[106,58,5.0],[106,59,3.0],[106,60,1.0],[106,61,31.0],[106,62,2.0],[106,63,2.0],[106,64,17.0],[106,65,22.0],[106,67,3.0],[106,68,3.0],[107,0,33.0],[107,1,37.0],[107,2,61.0],[107,3,59.0],[107,4,110.0],[107,5,15.0],[107,6,79.0],[107,7,238.0],[107,8,207.0],[107,9,14.0],[107,10,7.0],[107,11,343.0],[107,12,78.0],[107,13,454.0],[107,14,48.0],[107,15,244.0],[107,16,99.0],[107,17,116.0],[107,18,1.0],[107,21,39.0],[107,22,30.0],[107,23,75.0],[107,24,154.0],[107,25,219.0],[107,26,74.0],[107,27,103.0],[107,28,120.0],[107,29,34.0],[107,30,126.0],[107,31,110.0],[107,32,115.0],[107,33,29.0],[107,34,88.0],[107,35,58.0],[107,36,24.0],[107,37,1.0],[107,38,53.0],[107,39,8.0],[107,41,19.0],[107,42,9.0],[107,43,57.0],[107,44,24.0],[107,45,439.0],[107,46,25.0],[107,47,4.0],[107,48,84.0],[107,49,71.0],[107,51,37.0],[107,52,67.0],[107,56,36.0],[107,57,25.0],[107,58,38.0],[107,59,42.0],[107,60,96.0],[107,61,17.0],[107,62,18.0],[107,63,34.0],[107,64,25.0],[107,65,12.0],[107,66,37.0],[107,67,14.0],[107,68,14.0],[108,0,68.0],[108,1,73.0],[108,2,102.0],[108,3,66.0],[108,4,271.0],[108,5,60.0],[108,6,166.0],[108,7,568.0],[108,8,194.0],[108,9,59.0],[108,10,8.0],[108,11,743.0],[108,12,152.0],[108,13,691.0],[108,14,101.0],[108,15,365.0],[108,16,250.0],[108,17,118.0],[108,18,6.0],[108,19,8.0],[108,20,8.0],[108,21,12.0],[108,22,57.0],[108,23,201.0],[108,24,213.0],[108,25,463.0],[108,26,162.0],[108,27,128.0],[108,28,267.0],[108,29,107.0],[108,30,335.0],[108,31,371.0],[108,32,102.0],[108,33,115.0],[108,34,278.0],[108,35,104.0],[108,36,65.0],[108,37,2.0],[108,38,118.0],[108,39,47.0],[108,41,21.0],[108,42,43.0],[108,43,275.0],[108,44,226.0],[108,45,263.0],[108,46,263.0],[108,47,224.0],[108,48,474.0],[108,49,231.0],[108,51,483.0],[108,52,222.0],[108,56,711.0],[108,57,354.0],[108,58,314.0],[108,59,485.0],[108,60,262.0],[108,61,364.0],[108,62,435.0],[108,63,467.0],[108,64,318.0],[108,65,156.0],[108,66,239.0],[108,67,380.0],[108,68,338.0],[109,0,50.0],[109,1,38.0],[109,2,67.0],[109,3,38.0],[109,4,4.0],[109,5,79.0],[109,6,2.0],[109,7,16.0],[109,8,34.0],[109,9,71.0],[109,10,615.0],[109,11,13.0],[109,12,6.0],[109,13,8.0],[109,14,64.0],[109,15,110.0],[109,16,8.0],[109,17,14.0],[109,18,181.0],[109,19,189.0],[109,20,309.0],[109,21,238.0],[109,22,46.0],[109,23,3.0],[109,24,89.0],[109,25,2.0],[109,26,20.0],[109,27,14.0],[109,28,2.0],[109,29,38.0],[109,30,8.0],[109,31,6.0],[109,32,8.0],[109,33,85.0],[109,34,4.0],[109,35,29.0],[109,36,42.0],[109,37,99.0],[109,38,19.0],[109,39,245.0],[109,41,197.0],[109,42,175.0],[109,43,3.0],[109,44,11.0],[109,45,2.0],[109,46,7.0],[109,47,38.0],[109,48,6.0],[109,49,6.0],[109,51,2.0],[109,56,32.0],[109,57,33.0],[109,58,64.0],[109,59,80.0],[109,60,61.0],[109,61,51.0],[109,62,29.0],[109,63,18.0],[109,64,52.0],[109,65,45.0],[109,66,61.0],[109,67,98.0],[109,68,45.0],[110,0,5.0],[110,2,3.0],[110,3,4.0],[110,4,6.0],[110,5,4.0],[110,6,10.0],[110,7,4.0],[110,8,2.0],[110,9,8.0],[110,10,2.0],[110,11,2.0],[110,12,2.0],[110,13,3.0],[110,14,5.0],[110,15,13.0],[110,16,10.0],[110,17,5.0],[110,20,3.0],[110,21,9.0],[110,22,3.0],[110,23,9.0],[110,24,3.0],[110,25,5.0],[110,27,9.0],[110,28,5.0],[110,29,4.0],[110,30,6.0],[110,31,7.0],[110,32,6.0],[110,33,18.0],[110,34,9.0],[110,35,1.0],[110,36,10.0],[110,38,2.0],[110,39,2.0],[110,41,5.0],[110,42,12.0],[110,45,2.0],[110,48,1.0],[110,51,2.0],[110,52,1.0],[110,58,2.0],[110,60,2.0],[110,63,3.0],[110,64,2.0],[110,66,9.0],[110,67,4.0],[111,0,2.0],[111,1,1.0],[111,2,2.0],[111,3,3.0],[111,4,2.0],[111,5,1.0],[111,11,1.0],[111,12,4.0],[111,14,39.0],[111,17,2.0],[111,18,4.0],[111,22,3.0],[111,26,2.0],[111,27,2.0],[111,28,2.0],[111,29,7.0],[111,30,2.0],[111,31,1.0],[111,33,1.0],[111,34,1.0],[111,37,2.0],[111,38,3.0],[111,39,4.0],[111,41,1.0],[111,42,2.0],[111,43,2.0],[111,44,1.0],[111,51,2.0],[111,57,3.0],[111,58,1.0],[111,59,19.0],[111,60,4.0],[111,61,3.0],[111,63,2.0],[111,64,1.0],[111,65,4.0],[111,66,10.0],[111,67,32.0],[111,68,10.0],[112,0,25.0],[112,1,14.0],[112,2,16.0],[112,3,25.0],[112,4,46.0],[112,5,17.0],[112,6,50.0],[112,7,92.0],[112,8,22.0],[112,9,5.0],[112,10,1.0],[112,11,126.0],[112,12,33.0],[112,13,124.0],[112,14,41.0],[112,15,59.0],[112,16,43.0],[112,17,29.0],[112,18,13.0],[112,19,2.0],[112,20,2.0],[112,21,10.0],[112,22,25.0],[112,23,35.0],[112,24,29.0],[112,25,86.0],[112,26,36.0],[112,27,58.0],[112,28,70.0],[112,29,27.0],[112,30,35.0],[112,31,33.0],[112,32,35.0],[112,33,11.0],[112,34,44.0],[112,35,18.0],[112,36,11.0],[112,38,16.0],[112,39,6.0],[112,42,13.0],[112,43,29.0],[112,44,21.0],[112,45,5.0],[112,46,67.0],[112,47,35.0],[112,48,72.0],[112,49,44.0],[112,51,45.0],[112,52,31.0],[112,56,62.0],[112,57,92.0],[112,58,84.0],[112,59,56.0],[112,60,24.0],[112,61,15.0],[112,62,105.0],[112,63,205.0],[112,64,94.0],[112,65,112.0],[112,66,139.0],[112,67,107.0],[112,68,39.0],[113,1,1.0],[113,7,2.0],[113,8,1.0],[113,63,1.0],[114,2,1.0],[114,3,1.0],[114,4,13.0],[114,5,2.0],[114,6,4.0],[114,7,11.0],[114,8,10.0],[114,9,3.0],[114,11,12.0],[114,12,5.0],[114,13,10.0],[114,14,4.0],[114,15,5.0],[114,16,13.0],[114,17,3.0],[114,18,1.0],[114,22,1.0],[114,23,12.0],[114,24,7.0],[114,25,4.0],[114,27,5.0],[114,28,5.0],[114,29,5.0],[114,30,16.0],[114,31,13.0],[114,32,2.0],[114,34,22.0],[114,35,1.0],[114,36,6.0],[114,41,4.0],[114,42,7.0],[114,43,2.0],[114,45,11.0],[114,46,3.0],[114,48,2.0],[114,49,3.0],[114,52,1.0],[114,58,5.0],[114,59,14.0],[114,60,3.0],[114,62,1.0],[114,68,2.0],[115,0,201.0],[115,1,109.0],[115,2,237.0],[115,3,228.0],[115,4,63.0],[115,5,13.0],[115,6,87.0],[115,7,197.0],[115,8,235.0],[115,9,7.0],[115,10,98.0],[115,11,295.0],[115,12,82.0],[115,13,187.0],[115,14,56.0],[115,15,92.0],[115,16,204.0],[115,17,183.0],[115,18,61.0],[115,19,34.0],[115,20,37.0],[115,21,113.0],[115,22,200.0],[115,23,69.0],[115,24,92.0],[115,25,176.0],[115,26,56.0],[115,27,169.0],[115,28,121.0],[115,29,138.0],[115,30,224.0],[115,31,180.0],[115,32,156.0],[115,33,9.0],[115,34,55.0],[115,35,49.0],[115,36,3.0],[115,37,15.0],[115,38,52.0],[115,39,96.0],[115,41,46.0],[115,42,87.0],[115,43,19.0],[115,44,49.0],[115,45,870.0],[115,46,9.0],[115,47,32.0],[115,48,14.0],[115,49,12.0],[115,51,89.0],[115,52,17.0],[115,53,1.0],[115,56,72.0],[115,57,18.0],[115,58,66.0],[115,59,120.0],[115,60,48.0],[115,61,100.0],[115,62,7.0],[115,63,24.0],[115,64,75.0],[115,65,34.0],[115,66,42.0],[115,67,26.0],[115,68,60.0],[116,1,2.0],[116,2,1.0],[116,3,2.0],[116,4,2.0],[116,6,4.0],[116,7,15.0],[116,8,7.0],[116,9,1.0],[116,11,17.0],[116,12,2.0],[116,13,20.0],[116,14,1.0],[116,15,1.0],[116,16,1.0],[116,21,4.0],[116,22,2.0],[116,24,3.0],[116,25,10.0],[116,26,1.0],[116,30,2.0],[116,31,1.0],[116,33,1.0],[116,34,2.0],[116,38,2.0],[116,39,1.0],[116,43,7.0],[116,44,10.0],[116,45,15.0],[116,46,10.0],[116,47,4.0],[116,48,3.0],[116,49,5.0],[116,51,7.0],[116,52,6.0],[116,56,11.0],[116,57,10.0],[116,58,18.0],[116,59,14.0],[116,60,20.0],[116,61,18.0],[116,62,11.0],[116,63,26.0],[116,64,20.0],[116,65,22.0],[116,66,24.0],[116,67,35.0],[116,68,23.0],[117,0,15.0],[117,1,21.0],[117,2,6.0],[117,3,13.0],[117,4,11.0],[117,5,11.0],[117,6,6.0],[117,7,6.0],[117,8,12.0],[117,9,12.0],[117,10,3.0],[117,11,4.0],[117,12,14.0],[117,13,10.0],[117,14,16.0],[117,15,5.0],[117,16,3.0],[117,17,13.0],[117,18,3.0],[117,19,4.0],[117,20,4.0],[117,21,1.0],[117,22,14.0],[117,23,4.0],[117,24,17.0],[117,25,5.0],[117,26,62.0],[117,27,15.0],[117,28,13.0],[117,29,41.0],[117,30,4.0],[117,31,2.0],[117,32,12.0],[117,33,23.0],[117,34,13.0],[117,35,49.0],[117,36,12.0],[117,38,43.0],[117,41,5.0],[117,42,5.0],[117,46,10.0],[117,47,10.0],[117,48,8.0],[117,49,11.0],[117,51,1.0],[117,52,11.0],[117,56,8.0],[117,57,15.0],[117,58,14.0],[117,59,10.0],[117,60,1.0],[117,61,6.0],[117,62,34.0],[117,63,10.0],[117,64,10.0],[117,65,38.0],[117,66,12.0],[117,67,11.0],[117,68,25.0],[118,0,199.0],[118,1,118.0],[118,2,22.0],[118,3,261.0],[118,4,34.0],[118,6,29.0],[118,7,165.0],[118,8,251.0],[118,9,1.0],[118,11,191.0],[118,12,28.0],[118,13,76.0],[118,14,2.0],[118,16,20.0],[118,17,89.0],[118,18,59.0],[118,22,156.0],[118,23,35.0],[118,24,2.0],[118,25,132.0],[118,26,267.0],[118,27,96.0],[118,28,32.0],[118,29,354.0],[118,30,22.0],[118,31,8.0],[118,32,103.0],[118,34,29.0],[118,35,304.0],[118,38,207.0],[118,41,3.0],[118,43,5.0],[118,44,2.0],[118,45,8.0],[118,46,10.0],[118,47,7.0],[118,48,2.0],[118,49,2.0],[118,52,4.0],[118,61,1.0],[118,64,1.0],[119,0,5.0],[119,1,2.0],[119,3,4.0],[119,4,6.0],[119,6,12.0],[119,8,2.0],[119,11,2.0],[119,12,10.0],[119,13,5.0],[119,14,21.0],[119,15,5.0],[119,16,1.0],[119,17,7.0],[119,18,13.0],[119,22,5.0],[119,23,2.0],[119,24,7.0],[119,25,4.0],[119,26,5.0],[119,27,14.0],[119,28,8.0],[119,29,20.0],[119,30,3.0],[119,31,6.0],[119,32,18.0],[119,33,3.0],[119,34,1.0],[119,35,3.0],[119,36,1.0],[119,38,2.0],[119,39,3.0],[119,44,2.0],[119,46,8.0],[119,47,7.0],[119,48,5.0],[119,49,3.0],[119,52,6.0],[119,57,16.0],[119,58,6.0],[119,62,3.0],[119,63,6.0],[119,64,1.0],[119,68,8.0],[120,0,9.0],[120,1,2.0],[120,2,31.0],[120,3,13.0],[120,4,124.0],[120,5,2.0],[120,6,49.0],[120,7,62.0],[120,8,64.0],[120,9,3.0],[120,10,4.0],[120,11,107.0],[120,12,41.0],[120,13,51.0],[120,14,15.0],[120,15,19.0],[120,16,111.0],[120,17,41.0],[120,21,4.0],[120,22,10.0],[120,23,78.0],[120,24,33.0],[120,25,56.0],[120,26,7.0],[120,27,44.0],[120,28,36.0],[120,29,23.0],[120,30,115.0],[120,31,93.0],[120,32,45.0],[120,33,2.0],[120,34,105.0],[120,35,5.0],[120,36,2.0],[120,38,8.0],[120,39,26.0],[120,41,4.0],[120,42,53.0],[120,43,10.0],[120,44,15.0],[120,45,169.0],[120,46,14.0],[120,47,19.0],[120,48,11.0],[120,49,7.0],[120,52,5.0],[120,56,17.0],[120,57,9.0],[120,58,15.0],[120,59,9.0],[120,60,16.0],[120,61,30.0],[120,62,2.0],[120,64,40.0],[120,65,13.0],[120,66,2.0],[121,0,6.0],[121,1,4.0],[121,2,9.0],[121,3,2.0],[121,4,3.0],[121,5,7.0],[121,7,1.0],[121,8,3.0],[121,9,11.0],[121,10,98.0],[121,11,2.0],[121,13,7.0],[121,14,10.0],[121,15,31.0],[121,16,1.0],[121,17,3.0],[121,18,26.0],[121,19,14.0],[121,20,14.0],[121,21,21.0],[121,22,1.0],[121,23,3.0],[121,24,12.0],[121,25,1.0],[121,26,3.0],[121,27,2.0],[121,29,5.0],[121,30,1.0],[121,32,2.0],[121,33,10.0],[121,34,9.0],[121,35,2.0],[121,36,5.0],[121,37,38.0],[121,38,3.0],[121,39,37.0],[121,41,21.0],[121,42,16.0],[121,43,1.0],[121,45,12.0],[121,47,3.0],[121,56,3.0],[121,58,7.0],[121,59,12.0],[121,60,8.0],[121,61,9.0],[121,63,2.0],[121,64,8.0],[121,65,14.0],[121,66,3.0],[122,0,87.0],[122,1,70.0],[122,2,24.0],[122,3,140.0],[122,4,7.0],[122,5,11.0],[122,6,11.0],[122,7,25.0],[122,8,8.0],[122,9,92.0],[122,11,32.0],[122,12,17.0],[122,13,14.0],[122,14,37.0],[122,15,16.0],[122,16,14.0],[122,17,19.0],[122,18,2.0],[122,19,5.0],[122,21,8.0],[122,22,141.0],[122,23,16.0],[122,24,11.0],[122,25,20.0],[122,26,87.0],[122,27,20.0],[122,28,20.0],[122,29,217.0],[122,30,7.0],[122,31,14.0],[122,32,21.0],[122,33,96.0],[122,34,13.0],[122,35,46.0],[122,36,22.0],[122,38,56.0],[122,39,66.0],[122,41,20.0],[122,42,55.0],[122,44,11.0],[122,45,1.0],[122,46,3.0],[122,47,46.0],[122,48,6.0],[122,49,2.0],[122,51,27.0],[122,52,2.0],[122,56,68.0],[122,57,10.0],[122,58,45.0],[122,59,34.0],[122,61,15.0],[122,62,9.0],[122,63,41.0],[122,64,18.0],[122,65,95.0],[122,66,66.0],[122,67,26.0],[122,68,5.0],[123,0,512.0],[123,1,322.0],[123,2,113.0],[123,3,561.0],[123,4,192.0],[123,5,76.0],[123,6,330.0],[123,7,139.0],[123,8,318.0],[123,9,139.0],[123,10,314.0],[123,11,283.0],[123,12,290.0],[123,13,123.0],[123,14,176.0],[123,15,187.0],[123,16,245.0],[123,17,555.0],[123,18,712.0],[123,19,136.0],[123,20,174.0],[123,21,29.0],[123,22,634.0],[123,23,177.0],[123,24,185.0],[123,25,123.0],[123,26,555.0],[123,27,606.0],[123,28,365.0],[123,29,1158.0],[123,30,211.0],[123,31,202.0],[123,32,557.0],[123,33,162.0],[123,34,176.0],[123,35,592.0],[123,36,107.0],[123,37,1.0],[123,38,510.0],[123,39,82.0],[123,41,27.0],[123,42,63.0],[123,43,37.0],[123,44,94.0],[123,45,99.0],[123,46,91.0],[123,47,229.0],[123,48,53.0],[123,49,38.0],[123,51,279.0],[123,52,57.0],[123,56,47.0],[123,57,138.0],[123,58,106.0],[123,59,16.0],[123,60,43.0],[123,61,22.0],[123,62,121.0],[123,63,55.0],[123,64,85.0],[123,65,95.0],[123,66,32.0],[123,67,44.0],[123,68,124.0],[124,0,16.0],[124,1,12.0],[124,2,1.0],[124,3,12.0],[124,4,2.0],[124,5,11.0],[124,6,4.0],[124,7,3.0],[124,8,2.0],[124,9,24.0],[124,10,7.0],[124,11,8.0],[124,12,4.0],[124,13,3.0],[124,14,20.0],[124,15,15.0],[124,17,5.0],[124,18,3.0],[124,19,6.0],[124,20,2.0],[124,21,5.0],[124,22,7.0],[124,23,5.0],[124,24,17.0],[124,25,5.0],[124,26,4.0],[124,28,3.0],[124,29,15.0],[124,30,4.0],[124,31,4.0],[124,32,1.0],[124,33,21.0],[124,34,4.0],[124,35,4.0],[124,36,12.0],[124,37,6.0],[124,38,6.0],[124,39,16.0],[124,41,7.0],[124,42,6.0],[124,43,1.0],[124,44,3.0],[124,45,1.0],[124,46,2.0],[124,47,6.0],[124,48,1.0],[124,56,6.0],[124,57,14.0],[124,59,11.0],[124,60,4.0],[124,61,2.0],[124,62,2.0],[124,63,5.0],[124,64,20.0],[124,65,5.0],[124,66,8.0],[124,67,4.0],[124,68,6.0],[125,0,26.0],[125,1,23.0],[125,2,35.0],[125,3,35.0],[125,4,36.0],[125,5,5.0],[125,6,53.0],[125,7,30.0],[125,8,45.0],[125,9,9.0],[125,11,42.0],[125,12,30.0],[125,13,37.0],[125,14,32.0],[125,15,34.0],[125,16,42.0],[125,17,22.0],[125,18,11.0],[125,21,3.0],[125,22,33.0],[125,23,22.0],[125,24,27.0],[125,25,12.0],[125,26,32.0],[125,27,30.0],[125,28,41.0],[125,29,32.0],[125,30,42.0],[125,31,46.0],[125,32,31.0],[125,33,16.0],[125,34,40.0],[125,35,40.0],[125,36,15.0],[125,38,25.0],[125,39,4.0],[125,42,4.0],[125,43,33.0],[125,44,34.0],[125,45,31.0],[125,46,62.0],[125,47,27.0],[125,48,29.0],[125,49,18.0],[125,51,1.0],[125,52,17.0],[125,56,113.0],[125,57,85.0],[125,58,67.0],[125,59,87.0],[125,60,29.0],[125,61,48.0],[125,62,74.0],[125,63,111.0],[125,64,65.0],[125,65,34.0],[125,66,42.0],[125,67,67.0],[125,68,49.0],[126,2,5.0],[126,4,5.0],[126,6,7.0],[126,7,4.0],[126,8,6.0],[126,11,9.0],[126,12,3.0],[126,13,3.0],[126,15,2.0],[126,16,8.0],[126,17,14.0],[126,20,4.0],[126,21,12.0],[126,23,11.0],[126,24,11.0],[126,25,4.0],[126,26,4.0],[126,27,8.0],[126,28,6.0],[126,29,2.0],[126,30,14.0],[126,31,6.0],[126,32,8.0],[126,33,15.0],[126,34,9.0],[126,35,2.0],[126,36,1.0],[126,38,5.0],[126,39,1.0],[126,42,2.0],[126,43,5.0],[126,44,4.0],[126,45,9.0],[126,46,1.0],[126,48,1.0],[126,51,1.0],[126,56,18.0],[126,57,13.0],[126,58,8.0],[126,59,10.0],[126,60,3.0],[126,61,32.0],[126,62,8.0],[126,63,6.0],[126,64,5.0],[126,66,4.0],[126,67,10.0],[126,68,7.0],[127,0,18.0],[127,1,5.0],[127,2,2.0],[127,3,26.0],[127,5,3.0],[127,7,11.0],[127,8,23.0],[127,11,19.0],[127,13,27.0],[127,14,10.0],[127,15,2.0],[127,17,18.0],[127,22,16.0],[127,24,1.0],[127,25,8.0],[127,26,11.0],[127,27,11.0],[127,29,4.0],[127,31,1.0],[127,32,21.0],[127,33,1.0],[127,35,14.0],[127,36,1.0],[127,38,7.0],[127,39,1.0],[127,49,1.0],[127,59,1.0],[127,62,1.0],[127,63,1.0],[127,66,1.0],[128,0,8.0],[128,1,20.0],[128,2,89.0],[128,3,5.0],[128,4,30.0],[128,5,21.0],[128,6,25.0],[128,7,24.0],[128,8,33.0],[128,9,27.0],[128,10,11.0],[128,11,31.0],[128,12,19.0],[128,13,17.0],[128,14,17.0],[128,15,131.0],[128,16,48.0],[128,17,12.0],[128,18,3.0],[128,19,4.0],[128,20,10.0],[128,21,109.0],[128,22,6.0],[128,23,45.0],[128,24,121.0],[128,25,18.0],[128,26,15.0],[128,27,6.0],[128,28,25.0],[128,29,18.0],[128,30,37.0],[128,31,29.0],[128,32,11.0],[128,33,36.0],[128,34,23.0],[128,35,13.0],[128,36,26.0],[128,37,7.0],[128,38,8.0],[128,39,46.0],[128,41,16.0],[128,42,59.0],[128,43,9.0],[128,44,3.0],[128,46,3.0],[128,47,5.0],[128,48,3.0],[128,49,2.0],[128,51,11.0],[128,52,5.0],[128,56,8.0],[128,57,16.0],[128,58,9.0],[128,59,18.0],[128,60,14.0],[128,61,6.0],[128,62,13.0],[128,63,3.0],[128,64,59.0],[128,65,7.0],[128,66,19.0],[128,67,3.0],[128,68,2.0],[129,0,18.0],[129,1,6.0],[129,2,16.0],[129,3,16.0],[129,4,53.0],[129,5,8.0],[129,6,49.0],[129,7,50.0],[129,8,32.0],[129,10,18.0],[129,11,35.0],[129,12,47.0],[129,13,48.0],[129,14,15.0],[129,15,27.0],[129,16,17.0],[129,17,7.0],[129,19,3.0],[129,21,3.0],[129,22,9.0],[129,23,54.0],[129,24,36.0],[129,25,37.0],[129,26,9.0],[129,27,10.0],[129,28,59.0],[129,29,3.0],[129,30,39.0],[129,31,21.0],[129,32,11.0],[129,33,4.0],[129,34,73.0],[129,35,7.0],[129,36,6.0],[129,38,7.0],[129,39,8.0],[129,40,1.0],[129,41,11.0],[129,42,7.0],[129,43,25.0],[129,44,44.0],[129,45,58.0],[129,46,15.0],[129,47,15.0],[129,48,37.0],[129,49,31.0],[129,51,23.0],[129,52,43.0],[129,56,96.0],[129,57,29.0],[129,58,82.0],[129,59,144.0],[129,60,87.0],[129,61,118.0],[129,62,34.0],[129,63,28.0],[129,64,119.0],[129,65,57.0],[129,66,37.0],[129,67,106.0],[129,68,63.0],[130,0,469.0],[130,1,226.0],[130,2,43.0],[130,3,480.0],[130,4,865.0],[130,5,18.0],[130,6,823.0],[130,7,340.0],[130,8,405.0],[130,10,34.0],[130,11,664.0],[130,12,691.0],[130,13,302.0],[130,14,16.0],[130,15,36.0],[130,16,556.0],[130,17,365.0],[130,18,16.0],[130,19,3.0],[130,20,3.0],[130,21,1.0],[130,22,568.0],[130,23,781.0],[130,24,30.0],[130,25,373.0],[130,26,324.0],[130,27,332.0],[130,28,922.0],[130,29,314.0],[130,30,723.0],[130,31,529.0],[130,32,326.0],[130,33,2.0],[130,34,859.0],[130,35,274.0],[130,36,2.0],[130,38,269.0],[130,39,6.0],[130,41,6.0],[130,42,4.0],[130,43,96.0],[130,44,131.0],[130,45,1124.0],[130,46,128.0],[130,47,151.0],[130,48,138.0],[130,49,81.0],[130,51,60.0],[130,52,80.0],[130,56,47.0],[130,57,80.0],[130,58,34.0],[130,59,33.0],[130,60,59.0],[130,61,67.0],[130,62,14.0],[130,63,47.0],[130,64,54.0],[130,65,14.0],[130,66,35.0],[130,67,28.0],[130,68,46.0],[131,0,24.0],[131,1,10.0],[131,2,7.0],[131,3,26.0],[131,4,42.0],[131,6,28.0],[131,7,56.0],[131,8,42.0],[131,9,5.0],[131,10,1.0],[131,11,46.0],[131,12,32.0],[131,13,44.0],[131,14,15.0],[131,15,16.0],[131,16,37.0],[131,17,46.0],[131,18,5.0],[131,21,6.0],[131,22,23.0],[131,23,30.0],[131,24,20.0],[131,25,33.0],[131,26,18.0],[131,27,42.0],[131,28,28.0],[131,29,23.0],[131,30,22.0],[131,31,31.0],[131,32,48.0],[131,33,16.0],[131,34,26.0],[131,35,15.0],[131,36,1.0],[131,37,5.0],[131,38,12.0],[131,39,5.0],[131,41,1.0],[131,42,10.0],[131,43,6.0],[131,44,8.0],[131,46,5.0],[131,47,7.0],[131,48,4.0],[131,49,7.0],[131,52,3.0],[131,56,47.0],[131,57,12.0],[131,58,14.0],[131,59,15.0],[131,60,2.0],[131,61,14.0],[131,62,16.0],[131,63,35.0],[131,64,18.0],[131,65,8.0],[131,66,2.0],[131,67,9.0],[131,68,11.0],[132,0,5.0],[132,1,3.0],[132,4,21.0],[132,5,1.0],[132,6,31.0],[132,7,14.0],[132,8,2.0],[132,9,1.0],[132,11,12.0],[132,12,26.0],[132,13,15.0],[132,14,3.0],[132,15,1.0],[132,16,19.0],[132,17,13.0],[132,18,2.0],[132,21,1.0],[132,22,5.0],[132,23,26.0],[132,24,4.0],[132,25,13.0],[132,26,1.0],[132,27,15.0],[132,28,26.0],[132,29,6.0],[132,30,32.0],[132,31,25.0],[132,32,22.0],[132,34,7.0],[132,35,3.0],[132,36,1.0],[132,38,1.0],[132,39,1.0],[132,42,2.0],[132,43,19.0],[132,44,3.0],[132,45,1.0],[132,46,2.0],[132,47,2.0],[132,48,12.0],[132,49,3.0],[132,52,16.0],[132,56,29.0],[132,57,3.0],[132,58,24.0],[132,59,6.0],[132,61,3.0],[132,62,17.0],[132,63,6.0],[132,64,24.0],[132,68,5.0],[133,0,275.0],[133,1,301.0],[133,2,37.0],[133,3,451.0],[133,4,127.0],[133,5,125.0],[133,6,126.0],[133,7,121.0],[133,8,329.0],[133,9,210.0],[133,10,54.0],[133,11,193.0],[133,12,98.0],[133,13,146.0],[133,14,326.0],[133,15,224.0],[133,16,14.0],[133,17,145.0],[133,18,16.0],[133,19,11.0],[133,20,20.0],[133,21,6.0],[133,22,395.0],[133,23,86.0],[133,24,164.0],[133,25,108.0],[133,26,214.0],[133,27,143.0],[133,28,135.0],[133,29,381.0],[133,30,21.0],[133,31,16.0],[133,32,148.0],[133,33,227.0],[133,34,126.0],[133,35,229.0],[133,36,173.0],[133,37,1.0],[133,38,196.0],[133,39,32.0],[133,41,48.0],[133,42,33.0],[133,43,56.0],[133,44,90.0],[133,46,163.0],[133,47,131.0],[133,48,102.0],[133,49,95.0],[133,51,8.0],[133,52,106.0],[133,56,118.0],[133,57,154.0],[133,58,195.0],[133,59,74.0],[133,60,35.0],[133,61,43.0],[133,62,245.0],[133,63,190.0],[133,64,146.0],[133,65,130.0],[133,66,91.0],[133,67,118.0],[133,68,200.0],[134,1,4.0],[134,3,1.0],[134,4,3.0],[134,6,4.0],[134,7,1.0],[134,8,1.0],[134,9,1.0],[134,11,2.0],[134,13,1.0],[134,16,4.0],[134,17,1.0],[134,29,2.0],[134,30,2.0],[134,31,1.0],[134,32,1.0],[134,33,3.0],[134,36,1.0],[134,43,1.0],[134,46,1.0],[134,48,2.0],[134,49,2.0],[134,51,1.0],[134,52,1.0],[134,62,2.0],[134,64,2.0],[134,68,3.0],[135,0,5.0],[135,1,1.0],[135,2,2.0],[135,3,3.0],[135,4,4.0],[135,5,5.0],[135,6,6.0],[135,7,11.0],[135,8,1.0],[135,9,1.0],[135,10,12.0],[135,11,21.0],[135,12,9.0],[135,13,6.0],[135,14,8.0],[135,15,5.0],[135,16,9.0],[135,17,8.0],[135,18,9.0],[135,20,10.0],[135,22,3.0],[135,23,11.0],[135,24,28.0],[135,25,13.0],[135,26,1.0],[135,27,11.0],[135,28,17.0],[135,29,4.0],[135,30,8.0],[135,31,10.0],[135,32,7.0],[135,33,7.0],[135,34,9.0],[135,35,1.0],[135,36,2.0],[135,38,1.0],[135,42,21.0],[135,43,3.0],[135,44,1.0],[135,45,11.0],[135,46,1.0],[135,47,17.0],[135,48,9.0],[135,49,2.0],[135,51,20.0],[135,52,1.0],[135,56,12.0],[135,57,2.0],[135,58,2.0],[135,59,8.0],[135,60,4.0],[135,61,13.0],[135,62,2.0],[135,63,10.0],[135,64,12.0],[135,66,1.0],[135,67,5.0],[136,0,43.0],[136,1,11.0],[136,2,5.0],[136,3,47.0],[136,4,66.0],[136,5,8.0],[136,6,121.0],[136,7,59.0],[136,8,66.0],[136,10,5.0],[136,11,47.0],[136,12,83.0],[136,13,51.0],[136,14,10.0],[136,15,32.0],[136,16,46.0],[136,17,51.0],[136,18,7.0],[136,19,1.0],[136,20,8.0],[136,22,61.0],[136,23,85.0],[136,24,40.0],[136,25,38.0],[136,26,25.0],[136,27,33.0],[136,28,81.0],[136,29,24.0],[136,30,98.0],[136,31,67.0],[136,32,41.0],[136,33,12.0],[136,34,85.0],[136,35,13.0],[136,36,7.0],[136,38,17.0],[136,39,9.0],[136,42,11.0],[136,43,55.0],[136,44,27.0],[136,45,91.0],[136,46,27.0],[136,47,18.0],[136,48,40.0],[136,49,24.0],[136,51,2.0],[136,52,42.0],[136,56,33.0],[136,57,37.0],[136,58,29.0],[136,59,42.0],[136,60,36.0],[136,61,35.0],[136,62,33.0],[136,63,52.0],[136,64,40.0],[136,65,2.0],[136,66,13.0],[136,67,11.0],[136,68,34.0],[137,0,104.0],[137,1,60.0],[137,2,33.0],[137,3,99.0],[137,4,215.0],[137,5,108.0],[137,6,68.0],[137,7,92.0],[137,8,78.0],[137,9,108.0],[137,10,50.0],[137,11,132.0],[137,12,84.0],[137,13,109.0],[137,14,156.0],[137,15,90.0],[137,16,181.0],[137,17,104.0],[137,18,31.0],[137,19,18.0],[137,20,12.0],[137,21,41.0],[137,22,109.0],[137,23,154.0],[137,24,110.0],[137,25,74.0],[137,26,63.0],[137,27,89.0],[137,28,112.0],[137,29,102.0],[137,30,252.0],[137,31,173.0],[137,32,73.0],[137,33,64.0],[137,34,194.0],[137,35,55.0],[137,36,68.0],[137,37,9.0],[137,38,58.0],[137,39,22.0],[137,41,35.0],[137,42,30.0],[137,43,23.0],[137,44,23.0],[137,45,286.0],[137,46,34.0],[137,47,21.0],[137,48,59.0],[137,49,12.0],[137,51,259.0],[137,52,6.0],[137,56,42.0],[137,57,100.0],[137,58,5.0],[137,60,22.0],[137,61,16.0],[137,62,3.0],[137,63,51.0],[137,64,49.0],[137,65,51.0],[137,66,5.0],[137,68,40.0],[138,0,1.0],[138,1,13.0],[138,2,1.0],[138,3,4.0],[138,4,19.0],[138,5,5.0],[138,6,24.0],[138,7,6.0],[138,8,8.0],[138,9,9.0],[138,10,7.0],[138,11,6.0],[138,12,14.0],[138,13,9.0],[138,14,14.0],[138,15,5.0],[138,16,9.0],[138,17,8.0],[138,18,1.0],[138,19,10.0],[138,22,8.0],[138,23,14.0],[138,24,4.0],[138,25,6.0],[138,26,9.0],[138,27,9.0],[138,28,18.0],[138,29,9.0],[138,30,14.0],[138,31,14.0],[138,32,5.0],[138,33,16.0],[138,34,36.0],[138,35,10.0],[138,36,10.0],[138,38,4.0],[138,39,4.0],[138,41,1.0],[138,42,1.0],[138,43,14.0],[138,44,6.0],[138,45,2.0],[138,46,19.0],[138,47,19.0],[138,48,23.0],[138,49,4.0],[138,51,1.0],[138,52,4.0],[138,56,25.0],[138,57,12.0],[138,58,8.0],[138,59,8.0],[138,60,25.0],[138,61,6.0],[138,62,18.0],[138,63,35.0],[138,64,14.0],[138,66,5.0],[138,67,16.0],[138,68,17.0],[139,0,95.0],[139,1,74.0],[139,2,16.0],[139,3,119.0],[139,4,152.0],[139,5,138.0],[139,6,142.0],[139,7,46.0],[139,8,67.0],[139,9,144.0],[139,10,18.0],[139,11,64.0],[139,12,135.0],[139,13,40.0],[139,14,240.0],[139,15,79.0],[139,16,110.0],[139,17,141.0],[139,18,75.0],[139,19,9.0],[139,20,8.0],[139,21,41.0],[139,22,136.0],[139,23,114.0],[139,24,67.0],[139,25,45.0],[139,26,97.0],[139,27,147.0],[139,28,152.0],[139,29,287.0],[139,30,126.0],[139,31,105.0],[139,32,164.0],[139,33,147.0],[139,34,152.0],[139,35,98.0],[139,36,112.0],[139,37,10.0],[139,38,95.0],[139,39,37.0],[139,41,30.0],[139,42,33.0],[139,43,8.0],[139,44,24.0],[139,45,10.0],[139,46,27.0],[139,47,46.0],[139,48,15.0],[139,49,19.0],[139,51,230.0],[139,52,15.0],[139,56,45.0],[139,57,64.0],[139,58,29.0],[139,59,9.0],[139,60,39.0],[139,61,7.0],[139,62,30.0],[139,63,52.0],[139,64,24.0],[139,65,82.0],[139,66,2.0],[139,67,5.0],[139,68,67.0],[140,1,1.0],[140,4,52.0],[140,5,4.0],[140,6,21.0],[140,7,22.0],[140,8,9.0],[140,11,29.0],[140,12,22.0],[140,13,30.0],[140,14,5.0],[140,15,36.0],[140,16,19.0],[140,17,17.0],[140,18,1.0],[140,23,32.0],[140,24,18.0],[140,25,21.0],[140,26,3.0],[140,27,20.0],[140,28,29.0],[140,29,1.0],[140,30,46.0],[140,31,49.0],[140,32,14.0],[140,33,3.0],[140,34,37.0],[140,35,2.0],[140,36,2.0],[140,38,3.0],[140,39,9.0],[140,41,2.0],[140,42,13.0],[140,43,31.0],[140,44,5.0],[140,45,72.0],[140,46,6.0],[140,47,6.0],[140,48,21.0],[140,49,16.0],[140,51,1.0],[140,52,12.0],[140,56,7.0],[140,57,2.0],[140,58,15.0],[140,59,48.0],[140,60,6.0],[140,61,28.0],[140,62,7.0],[140,63,5.0],[140,64,20.0],[140,66,6.0],[140,67,15.0],[141,0,288.0],[141,1,181.0],[141,2,27.0],[141,3,399.0],[141,4,32.0],[141,5,126.0],[141,6,62.0],[141,7,169.0],[141,8,211.0],[141,9,131.0],[141,10,44.0],[141,11,294.0],[141,12,62.0],[141,13,194.0],[141,14,196.0],[141,15,93.0],[141,16,5.0],[141,17,207.0],[141,18,45.0],[141,19,31.0],[141,20,22.0],[141,21,3.0],[141,22,307.0],[141,23,32.0],[141,24,118.0],[141,25,147.0],[141,26,358.0],[141,27,199.0],[141,28,88.0],[141,29,315.0],[141,30,14.0],[141,31,12.0],[141,32,207.0],[141,33,139.0],[141,34,38.0],[141,35,315.0],[141,36,141.0],[141,38,293.0],[141,39,50.0],[141,41,32.0],[141,42,38.0],[141,43,10.0],[141,44,11.0],[141,46,27.0],[141,47,27.0],[141,48,45.0],[141,49,47.0],[141,51,15.0],[141,52,49.0],[141,56,12.0],[141,57,31.0],[141,58,13.0],[141,59,3.0],[141,61,3.0],[141,62,31.0],[141,63,24.0],[141,64,3.0],[141,65,8.0],[141,66,15.0],[141,67,14.0],[141,68,34.0],[142,0,5.0],[142,1,1.0],[142,2,3.0],[142,3,3.0],[142,4,3.0],[142,5,9.0],[142,6,3.0],[142,7,4.0],[142,8,7.0],[142,9,5.0],[142,11,8.0],[142,13,6.0],[142,14,4.0],[142,15,5.0],[142,16,4.0],[142,17,7.0],[142,20,3.0],[142,22,9.0],[142,23,2.0],[142,25,4.0],[142,26,1.0],[142,27,5.0],[142,28,3.0],[142,29,4.0],[142,30,3.0],[142,32,4.0],[142,33,4.0],[142,35,1.0],[142,36,7.0],[142,38,3.0],[142,39,6.0],[142,41,2.0],[142,43,2.0],[142,51,2.0],[142,52,1.0],[142,58,3.0],[142,62,1.0],[142,64,1.0],[142,65,1.0],[142,67,3.0],[142,68,1.0],[143,0,53.0],[143,1,29.0],[143,2,25.0],[143,3,48.0],[143,4,195.0],[143,5,1.0],[143,6,93.0],[143,7,120.0],[143,8,145.0],[143,11,168.0],[143,12,83.0],[143,13,62.0],[143,14,2.0],[143,16,148.0],[143,17,50.0],[143,18,1.0],[143,21,1.0],[143,22,53.0],[143,23,128.0],[143,24,13.0],[143,25,96.0],[143,26,29.0],[143,27,27.0],[143,28,139.0],[143,29,48.0],[143,30,182.0],[143,31,134.0],[143,32,39.0],[143,34,175.0],[143,35,21.0],[143,38,18.0],[143,39,4.0],[143,43,31.0],[143,44,49.0],[143,45,126.0],[143,46,43.0],[143,47,33.0],[143,48,25.0],[143,49,7.0],[143,51,47.0],[143,52,10.0],[143,56,49.0],[143,57,33.0],[143,58,30.0],[143,59,76.0],[143,60,78.0],[143,61,70.0],[143,62,10.0],[143,63,14.0],[143,64,66.0],[143,65,50.0],[143,66,33.0],[143,67,32.0],[143,68,33.0],[144,0,67.0],[144,1,40.0],[144,2,72.0],[144,3,57.0],[144,4,272.0],[144,5,44.0],[144,6,222.0],[144,7,197.0],[144,8,199.0],[144,9,46.0],[144,10,11.0],[144,11,222.0],[144,12,219.0],[144,13,315.0],[144,14,138.0],[144,15,109.0],[144,16,176.0],[144,17,145.0],[144,18,5.0],[144,19,3.0],[144,20,7.0],[144,21,36.0],[144,22,50.0],[144,23,200.0],[144,24,130.0],[144,25,121.0],[144,26,80.0],[144,27,101.0],[144,28,278.0],[144,29,74.0],[144,30,226.0],[144,31,204.0],[144,32,128.0],[144,33,35.0],[144,34,220.0],[144,35,73.0],[144,36,25.0],[144,38,45.0],[144,39,35.0],[144,41,14.0],[144,42,33.0],[144,43,106.0],[144,44,106.0],[144,45,383.0],[144,46,84.0],[144,47,108.0],[144,48,120.0],[144,49,100.0],[144,51,59.0],[144,52,127.0],[144,56,144.0],[144,57,60.0],[144,58,212.0],[144,59,156.0],[144,60,416.0],[144,61,296.0],[144,62,76.0],[144,63,167.0],[144,64,289.0],[144,65,90.0],[144,66,51.0],[144,67,85.0],[144,68,113.0],[145,0,186.0],[145,1,258.0],[145,2,193.0],[145,3,225.0],[145,4,109.0],[145,5,165.0],[145,6,100.0],[145,7,349.0],[145,8,375.0],[145,9,183.0],[145,10,61.0],[145,11,457.0],[145,12,83.0],[145,13,343.0],[145,14,309.0],[145,15,535.0],[145,16,103.0],[145,17,182.0],[145,18,77.0],[145,19,19.0],[145,20,11.0],[145,21,51.0],[145,22,281.0],[145,23,95.0],[145,24,396.0],[145,25,226.0],[145,26,142.0],[145,27,204.0],[145,28,116.0],[145,29,276.0],[145,30,143.0],[145,31,89.0],[145,32,185.0],[145,33,250.0],[145,34,146.0],[145,35,100.0],[145,36,122.0],[145,38,115.0],[145,39,67.0],[145,41,17.0],[145,42,54.0],[145,43,48.0],[145,44,87.0],[145,45,135.0],[145,46,97.0],[145,47,78.0],[145,48,49.0],[145,49,37.0],[145,51,63.0],[145,52,38.0],[145,56,247.0],[145,57,169.0],[145,58,44.0],[145,59,76.0],[145,60,81.0],[145,61,64.0],[145,62,132.0],[145,63,289.0],[145,64,103.0],[145,65,25.0],[145,66,130.0],[145,67,110.0],[145,68,120.0],[146,0,13.0],[146,1,4.0],[146,3,8.0],[146,4,16.0],[146,5,2.0],[146,6,10.0],[146,7,19.0],[146,8,7.0],[146,9,2.0],[146,10,9.0],[146,11,24.0],[146,12,15.0],[146,13,17.0],[146,14,10.0],[146,15,19.0],[146,16,15.0],[146,17,6.0],[146,20,4.0],[146,22,7.0],[146,23,4.0],[146,24,21.0],[146,25,11.0],[146,26,19.0],[146,27,18.0],[146,28,19.0],[146,29,12.0],[146,30,16.0],[146,31,18.0],[146,32,9.0],[146,33,9.0],[146,34,8.0],[146,35,16.0],[146,36,7.0],[146,38,10.0],[146,41,2.0],[146,43,4.0],[146,44,4.0],[146,45,1.0],[146,46,16.0],[146,47,11.0],[146,48,24.0],[146,49,12.0],[146,51,39.0],[146,52,12.0],[146,57,28.0],[146,58,11.0],[146,59,6.0],[146,62,11.0],[146,63,16.0],[146,64,4.0],[146,65,16.0],[146,66,3.0],[146,67,22.0],[146,68,13.0],[147,4,2.0],[147,6,2.0],[147,11,3.0],[147,12,4.0],[147,16,3.0],[147,28,3.0],[147,30,2.0],[147,31,1.0],[147,48,1.0],[147,49,1.0],[147,52,2.0],[147,57,2.0],[147,64,4.0],[148,0,14.0],[148,1,12.0],[148,3,22.0],[148,4,1.0],[148,5,15.0],[148,6,1.0],[148,7,5.0],[148,8,15.0],[148,9,11.0],[148,11,3.0],[148,12,1.0],[148,13,6.0],[148,14,26.0],[148,15,3.0],[148,17,4.0],[148,19,1.0],[148,22,18.0],[148,24,10.0],[148,25,2.0],[148,26,11.0],[148,27,2.0],[148,28,3.0],[148,29,12.0],[148,30,1.0],[148,32,6.0],[148,33,5.0],[148,34,2.0],[148,35,14.0],[148,36,8.0],[148,38,7.0],[148,39,8.0],[148,42,4.0],[148,46,2.0],[148,47,1.0],[148,49,2.0],[148,52,1.0],[148,56,4.0],[148,57,3.0],[148,58,2.0],[148,61,2.0],[148,62,16.0],[148,63,5.0],[148,64,5.0],[148,65,15.0],[148,67,3.0],[148,68,1.0],[149,0,13.0],[149,1,3.0],[149,2,4.0],[149,3,4.0],[149,4,6.0],[149,5,3.0],[149,6,6.0],[149,7,6.0],[149,8,10.0],[149,9,3.0],[149,10,3.0],[149,11,15.0],[149,12,7.0],[149,13,10.0],[149,14,5.0],[149,15,11.0],[149,16,7.0],[149,17,20.0],[149,22,8.0],[149,23,7.0],[149,24,12.0],[149,25,8.0],[149,26,38.0],[149,27,9.0],[149,28,8.0],[149,29,5.0],[149,30,4.0],[149,31,5.0],[149,32,12.0],[149,33,5.0],[149,34,7.0],[149,35,39.0],[149,36,5.0],[149,38,26.0],[149,42,2.0],[149,43,2.0],[149,44,1.0],[149,45,5.0],[149,46,14.0],[149,47,5.0],[149,48,4.0],[149,49,12.0],[149,51,2.0],[149,52,6.0],[149,56,10.0],[149,57,11.0],[149,58,13.0],[149,59,2.0],[149,61,5.0],[149,62,7.0],[149,63,9.0],[149,64,10.0],[149,68,3.0],[150,4,44.0],[150,6,26.0],[150,7,10.0],[150,8,3.0],[150,11,13.0],[150,12,14.0],[150,13,9.0],[150,15,1.0],[150,16,31.0],[150,17,1.0],[150,23,43.0],[150,25,5.0],[150,26,1.0],[150,28,45.0],[150,30,30.0],[150,31,25.0],[150,34,43.0],[150,38,2.0],[150,43,1.0],[150,44,1.0],[150,45,72.0],[150,48,16.0],[150,49,5.0],[150,51,1.0],[150,52,5.0],[150,56,1.0],[150,60,4.0],[150,61,1.0],[150,67,2.0],[151,0,20.0],[151,1,6.0],[151,2,8.0],[151,3,24.0],[151,4,145.0],[151,5,6.0],[151,6,106.0],[151,7,61.0],[151,8,59.0],[151,9,12.0],[151,11,68.0],[151,12,84.0],[151,13,75.0],[151,14,6.0],[151,15,40.0],[151,16,59.0],[151,17,9.0],[151,18,6.0],[151,19,5.0],[151,21,7.0],[151,22,28.0],[151,23,122.0],[151,24,37.0],[151,25,46.0],[151,26,32.0],[151,27,12.0],[151,28,140.0],[151,29,20.0],[151,30,88.0],[151,31,45.0],[151,32,9.0],[151,33,4.0],[151,34,170.0],[151,35,22.0],[151,36,2.0],[151,37,2.0],[151,38,14.0],[151,39,4.0],[151,41,6.0],[151,43,51.0],[151,44,79.0],[151,45,188.0],[151,46,102.0],[151,47,46.0],[151,48,112.0],[151,49,41.0],[151,51,47.0],[151,52,41.0],[151,56,95.0],[151,57,130.0],[151,58,51.0],[151,59,51.0],[151,60,28.0],[151,61,80.0],[151,62,43.0],[151,63,114.0],[151,64,77.0],[151,65,64.0],[151,66,48.0],[151,67,12.0],[151,68,58.0],[152,2,2.0],[152,4,48.0],[152,6,38.0],[152,7,45.0],[152,8,8.0],[152,11,16.0],[152,12,29.0],[152,13,23.0],[152,14,2.0],[152,15,4.0],[152,16,52.0],[152,17,13.0],[152,23,20.0],[152,24,5.0],[152,25,7.0],[152,26,2.0],[152,27,10.0],[152,28,37.0],[152,30,43.0],[152,31,37.0],[152,32,7.0],[152,34,33.0],[152,41,2.0],[152,42,9.0],[152,43,20.0],[152,44,6.0],[152,45,9.0],[152,46,4.0],[152,47,6.0],[152,48,3.0],[152,49,3.0],[152,52,5.0],[152,56,2.0],[152,58,63.0],[152,59,23.0],[152,61,33.0],[152,62,6.0],[152,63,2.0],[152,64,20.0],[152,66,1.0],[152,67,4.0],[153,0,10.0],[153,1,8.0],[153,2,15.0],[153,3,21.0],[153,4,28.0],[153,5,3.0],[153,6,46.0],[153,7,31.0],[153,8,10.0],[153,9,1.0],[153,10,1.0],[153,11,44.0],[153,12,37.0],[153,13,27.0],[153,14,15.0],[153,15,14.0],[153,16,16.0],[153,17,5.0],[153,18,2.0],[153,19,2.0],[153,20,5.0],[153,21,1.0],[153,22,7.0],[153,23,19.0],[153,24,16.0],[153,25,21.0],[153,26,8.0],[153,27,13.0],[153,28,36.0],[153,29,15.0],[153,30,13.0],[153,31,12.0],[153,32,14.0],[153,33,7.0],[153,34,26.0],[153,35,2.0],[153,36,5.0],[153,38,10.0],[153,39,1.0],[153,43,4.0],[153,44,2.0],[153,46,19.0],[153,47,10.0],[153,48,24.0],[153,49,7.0],[153,51,73.0],[153,52,5.0],[153,56,8.0],[153,57,20.0],[153,58,12.0],[153,59,2.0],[153,60,11.0],[153,61,3.0],[153,62,32.0],[153,63,37.0],[153,64,31.0],[153,65,16.0],[153,66,11.0],[153,67,2.0],[153,68,16.0],[154,0,182.0],[154,1,101.0],[154,2,12.0],[154,3,181.0],[154,4,17.0],[154,5,188.0],[154,6,59.0],[154,7,35.0],[154,8,101.0],[154,9,118.0],[154,10,23.0],[154,11,39.0],[154,12,31.0],[154,13,26.0],[154,14,284.0],[154,15,81.0],[154,16,30.0],[154,17,68.0],[154,18,19.0],[154,19,3.0],[154,21,75.0],[154,22,180.0],[154,23,31.0],[154,24,159.0],[154,25,31.0],[154,26,61.0],[154,27,59.0],[154,28,66.0],[154,29,141.0],[154,30,46.0],[154,31,33.0],[154,32,70.0],[154,33,68.0],[154,34,50.0],[154,35,67.0],[154,36,55.0],[154,37,11.0],[154,38,60.0],[154,39,58.0],[154,41,26.0],[154,42,102.0],[154,43,6.0],[154,44,12.0],[154,45,1.0],[154,46,53.0],[154,47,51.0],[154,48,22.0],[154,49,16.0],[154,52,9.0],[154,56,39.0],[154,57,64.0],[154,58,6.0],[154,59,12.0],[154,60,11.0],[154,61,2.0],[154,62,47.0],[154,63,167.0],[154,64,25.0],[154,65,2.0],[154,66,1.0],[154,68,56.0],[155,0,2.0],[155,1,1.0],[155,2,5.0],[155,5,1.0],[155,6,2.0],[155,7,19.0],[155,8,9.0],[155,11,10.0],[155,12,2.0],[155,13,15.0],[155,14,7.0],[155,15,35.0],[155,16,2.0],[155,22,3.0],[155,24,16.0],[155,25,11.0],[155,26,2.0],[155,28,1.0],[155,30,6.0],[155,31,3.0],[155,32,2.0],[155,33,3.0],[155,35,1.0],[155,36,2.0],[155,38,4.0],[155,42,1.0],[155,43,3.0],[155,44,1.0],[155,49,1.0],[155,57,1.0],[155,68,1.0],[156,2,2.0],[156,6,3.0],[156,7,9.0],[156,8,4.0],[156,11,12.0],[156,12,2.0],[156,13,11.0],[156,15,1.0],[156,16,4.0],[156,17,2.0],[156,21,4.0],[156,23,2.0],[156,24,4.0],[156,25,3.0],[156,27,2.0],[156,28,9.0],[156,30,7.0],[156,31,6.0],[156,32,1.0],[156,34,3.0],[156,35,1.0],[156,43,2.0],[156,44,3.0],[156,46,1.0],[156,48,3.0],[156,49,4.0],[156,51,10.0],[156,52,2.0],[156,56,4.0],[156,59,1.0],[156,60,5.0],[156,61,9.0],[156,63,3.0],[156,64,4.0],[156,65,1.0],[157,0,1.0],[157,1,3.0],[157,5,1.0],[157,7,2.0],[157,8,3.0],[157,9,17.0],[157,11,8.0],[157,13,3.0],[157,14,1.0],[157,15,14.0],[157,17,1.0],[157,22,4.0],[157,25,2.0],[157,26,1.0],[157,29,3.0],[157,32,1.0],[157,33,13.0],[157,36,8.0],[157,38,1.0],[157,59,2.0],[157,61,1.0],[157,62,1.0],[157,63,1.0],[157,64,2.0],[157,66,1.0],[158,0,12.0],[158,1,9.0],[158,3,4.0],[158,4,9.0],[158,5,1.0],[158,6,3.0],[158,7,6.0],[158,11,6.0],[158,12,3.0],[158,13,2.0],[158,16,7.0],[158,17,5.0],[158,18,1.0],[158,22,4.0],[158,23,10.0],[158,25,3.0],[158,26,3.0],[158,27,4.0],[158,28,10.0],[158,29,2.0],[158,30,8.0],[158,31,3.0],[158,32,3.0],[158,34,10.0],[158,35,2.0],[158,36,1.0],[158,38,3.0],[158,43,1.0],[158,44,10.0],[158,45,15.0],[158,46,7.0],[158,47,9.0],[158,52,2.0],[158,56,43.0],[158,57,12.0],[158,58,7.0],[158,59,13.0],[158,60,41.0],[158,61,60.0],[158,62,47.0],[158,63,6.0],[158,64,36.0],[158,66,7.0],[158,67,12.0],[158,68,48.0],[159,0,16.0],[159,1,15.0],[159,2,4.0],[159,3,11.0],[159,4,21.0],[159,5,22.0],[159,6,27.0],[159,7,10.0],[159,8,9.0],[159,9,20.0],[159,10,28.0],[159,11,13.0],[159,12,26.0],[159,13,11.0],[159,14,43.0],[159,15,24.0],[159,16,17.0],[159,17,11.0],[159,18,17.0],[159,19,6.0],[159,20,5.0],[159,21,2.0],[159,22,14.0],[159,23,19.0],[159,24,12.0],[159,25,9.0],[159,26,2.0],[159,27,5.0],[159,28,36.0],[159,29,12.0],[159,30,28.0],[159,31,15.0],[159,32,9.0],[159,33,13.0],[159,34,24.0],[159,35,6.0],[159,36,17.0],[159,38,1.0],[159,39,29.0],[159,41,2.0],[159,42,13.0],[159,43,9.0],[159,44,16.0],[159,45,1.0],[159,46,14.0],[159,47,16.0],[159,48,17.0],[159,49,5.0],[159,51,7.0],[159,52,4.0],[159,56,14.0],[159,57,50.0],[159,58,41.0],[159,59,7.0],[159,60,44.0],[159,61,5.0],[159,62,25.0],[159,63,9.0],[159,64,7.0],[159,65,2.0],[159,66,4.0],[159,67,25.0],[159,68,50.0],[160,4,3.0],[160,6,1.0],[160,7,1.0],[160,12,4.0],[160,13,1.0],[160,16,3.0],[160,22,1.0],[160,23,1.0],[160,28,3.0],[160,30,4.0],[160,31,5.0],[160,34,5.0],[160,44,1.0],[160,46,1.0],[160,48,3.0],[160,51,1.0],[160,60,1.0],[161,0,71.0],[161,1,39.0],[161,2,183.0],[161,3,62.0],[161,4,11.0],[161,5,108.0],[161,6,21.0],[161,7,27.0],[161,8,48.0],[161,9,102.0],[161,10,648.0],[161,11,46.0],[161,12,7.0],[161,13,31.0],[161,14,137.0],[161,15,221.0],[161,16,18.0],[161,17,21.0],[161,18,260.0],[161,19,201.0],[161,20,284.0],[161,21,339.0],[161,22,32.0],[161,23,22.0],[161,24,108.0],[161,25,18.0],[161,26,23.0],[161,27,16.0],[161,28,8.0],[161,29,43.0],[161,30,16.0],[161,31,14.0],[161,32,16.0],[161,33,70.0],[161,34,12.0],[161,35,18.0],[161,36,70.0],[161,37,154.0],[161,38,8.0],[161,39,202.0],[161,41,102.0],[161,42,135.0],[161,43,8.0],[161,44,11.0],[161,45,5.0],[161,46,24.0],[161,47,41.0],[161,48,14.0],[161,49,13.0],[161,51,3.0],[161,52,5.0],[161,56,48.0],[161,57,80.0],[161,58,74.0],[161,59,112.0],[161,60,93.0],[161,61,43.0],[161,62,36.0],[161,63,38.0],[161,64,132.0],[161,65,197.0],[161,66,80.0],[161,67,88.0],[161,68,44.0],[162,0,101.0],[162,1,75.0],[162,2,110.0],[162,3,109.0],[162,4,322.0],[162,5,26.0],[162,6,92.0],[162,7,402.0],[162,8,415.0],[162,9,114.0],[162,10,14.0],[162,11,488.0],[162,12,85.0],[162,13,396.0],[162,14,127.0],[162,15,236.0],[162,16,207.0],[162,17,43.0],[162,18,19.0],[162,19,20.0],[162,20,6.0],[162,21,11.0],[162,22,101.0],[162,23,271.0],[162,24,197.0],[162,25,239.0],[162,26,60.0],[162,27,44.0],[162,28,106.0],[162,29,37.0],[162,30,232.0],[162,31,150.0],[162,32,32.0],[162,33,79.0],[162,34,327.0],[162,35,37.0],[162,36,59.0],[162,37,1.0],[162,38,45.0],[162,39,10.0],[162,41,5.0],[162,42,23.0],[162,43,17.0],[162,44,43.0],[162,45,284.0],[162,46,105.0],[162,47,65.0],[162,48,82.0],[162,49,73.0],[162,51,24.0],[162,52,25.0],[162,56,13.0],[162,57,42.0],[162,58,23.0],[162,59,55.0],[162,60,91.0],[162,61,7.0],[162,62,1.0],[162,63,25.0],[162,64,183.0],[162,65,366.0],[162,66,124.0],[162,68,88.0],[163,0,7.0],[163,1,2.0],[163,2,3.0],[163,4,25.0],[163,6,14.0],[163,7,3.0],[163,8,3.0],[163,11,14.0],[163,12,9.0],[163,13,1.0],[163,14,10.0],[163,15,5.0],[163,16,25.0],[163,17,16.0],[163,18,11.0],[163,22,5.0],[163,23,13.0],[163,24,2.0],[163,25,7.0],[163,26,2.0],[163,27,22.0],[163,28,21.0],[163,29,5.0],[163,30,37.0],[163,31,24.0],[163,32,12.0],[163,34,20.0],[163,35,2.0],[163,38,5.0],[163,41,1.0],[163,43,30.0],[163,44,10.0],[163,46,1.0],[163,48,5.0],[163,49,7.0],[163,51,7.0],[163,52,4.0],[163,56,2.0],[163,57,7.0],[163,58,11.0],[163,59,2.0],[163,60,4.0],[163,62,14.0],[163,63,1.0],[163,64,3.0],[163,68,18.0],[164,0,532.0],[164,1,149.0],[164,2,523.0],[164,3,429.0],[164,4,370.0],[164,5,71.0],[164,6,220.0],[164,7,360.0],[164,8,385.0],[164,9,30.0],[164,10,398.0],[164,11,634.0],[164,12,200.0],[164,13,450.0],[164,14,129.0],[164,15,66.0],[164,16,388.0],[164,17,281.0],[164,18,222.0],[164,19,135.0],[164,20,102.0],[164,21,390.0],[164,22,635.0],[164,23,355.0],[164,24,131.0],[164,25,378.0],[164,26,238.0],[164,27,333.0],[164,28,304.0],[164,29,461.0],[164,30,375.0],[164,31,337.0],[164,32,304.0],[164,33,52.0],[164,34,349.0],[164,35,239.0],[164,36,24.0],[164,37,39.0],[164,38,195.0],[164,39,268.0],[164,41,120.0],[164,42,171.0],[164,43,73.0],[164,44,95.0],[164,45,512.0],[164,46,123.0],[164,47,186.0],[164,48,176.0],[164,49,125.0],[164,51,94.0],[164,52,50.0],[164,56,104.0],[164,57,219.0],[164,58,166.0],[164,59,66.0],[164,60,97.0],[164,61,113.0],[164,62,59.0],[164,63,57.0],[164,64,223.0],[164,65,89.0],[164,66,70.0],[164,67,138.0],[164,68,128.0],[165,0,8.0],[165,1,4.0],[165,2,2.0],[165,3,6.0],[165,4,29.0],[165,5,9.0],[165,6,11.0],[165,7,4.0],[165,8,9.0],[165,9,11.0],[165,10,15.0],[165,11,10.0],[165,12,6.0],[165,13,6.0],[165,14,16.0],[165,15,11.0],[165,16,6.0],[165,17,5.0],[165,19,1.0],[165,21,2.0],[165,22,9.0],[165,23,13.0],[165,24,8.0],[165,25,6.0],[165,26,2.0],[165,27,8.0],[165,28,14.0],[165,29,7.0],[165,30,5.0],[165,31,5.0],[165,32,6.0],[165,33,6.0],[165,34,19.0],[165,35,3.0],[165,36,6.0],[165,38,3.0],[165,39,3.0],[165,42,1.0],[165,43,8.0],[165,44,12.0],[165,46,8.0],[165,47,5.0],[165,48,9.0],[165,49,3.0],[165,51,12.0],[165,52,2.0],[165,56,6.0],[165,57,18.0],[165,58,5.0],[165,59,5.0],[165,60,3.0],[165,62,3.0],[165,63,11.0],[165,64,11.0],[165,68,10.0],[166,12,1.0],[166,22,1.0],[166,26,2.0],[166,27,2.0],[166,28,1.0],[166,29,1.0],[166,30,2.0],[166,33,1.0],[166,38,1.0],[166,39,2.0],[166,44,1.0],[166,56,4.0],[166,57,2.0],[166,58,4.0],[166,59,6.0],[166,60,2.0],[166,61,5.0],[166,62,1.0],[166,64,5.0],[166,67,30.0],[167,0,4.0],[167,1,5.0],[167,3,7.0],[167,4,29.0],[167,5,15.0],[167,6,25.0],[167,7,10.0],[167,8,6.0],[167,9,14.0],[167,11,28.0],[167,12,40.0],[167,13,46.0],[167,14,17.0],[167,15,5.0],[167,16,35.0],[167,17,13.0],[167,21,1.0],[167,22,7.0],[167,23,39.0],[167,24,2.0],[167,25,18.0],[167,26,22.0],[167,27,12.0],[167,28,49.0],[167,29,15.0],[167,30,24.0],[167,31,17.0],[167,32,22.0],[167,33,1.0],[167,34,46.0],[167,35,8.0],[167,36,5.0],[167,38,13.0],[167,41,4.0],[167,43,22.0],[167,44,3.0],[167,45,11.0],[167,46,4.0],[167,47,13.0],[167,48,17.0],[167,49,21.0],[167,51,12.0],[167,52,15.0],[167,56,14.0],[167,57,18.0],[167,58,23.0],[167,59,6.0],[167,61,16.0],[167,62,7.0],[167,63,9.0],[167,64,2.0],[167,65,8.0],[167,66,4.0],[167,67,13.0],[167,68,13.0],[168,0,27.0],[168,1,43.0],[168,3,19.0],[168,4,41.0],[168,6,74.0],[168,8,7.0],[168,11,7.0],[168,12,67.0],[168,16,5.0],[168,17,10.0],[168,22,19.0],[168,23,22.0],[168,25,3.0],[168,26,23.0],[168,27,3.0],[168,28,96.0],[168,29,103.0],[168,30,1.0],[168,31,1.0],[168,32,11.0],[168,34,33.0],[168,35,35.0],[168,38,24.0],[168,43,1.0],[168,46,7.0],[168,47,37.0],[168,48,1.0],[168,49,1.0],[168,52,6.0],[168,57,6.0],[168,58,2.0],[168,59,1.0],[168,62,3.0],[168,67,2.0],[168,68,4.0],[169,1,1.0],[169,4,10.0],[169,5,1.0],[169,6,12.0],[169,7,8.0],[169,8,4.0],[169,11,5.0],[169,12,2.0],[169,13,4.0],[169,14,3.0],[169,15,6.0],[169,16,7.0],[169,17,2.0],[169,22,2.0],[169,23,10.0],[169,24,1.0],[169,25,2.0],[169,26,4.0],[169,27,4.0],[169,28,7.0],[169,29,4.0],[169,30,11.0],[169,31,4.0],[169,32,6.0],[169,33,3.0],[169,34,15.0],[169,35,2.0],[169,36,1.0],[169,38,3.0],[169,43,6.0],[169,44,9.0],[169,46,6.0],[169,47,4.0],[169,48,2.0],[169,49,4.0],[169,51,15.0],[169,52,1.0],[169,56,32.0],[169,57,5.0],[169,58,9.0],[169,59,22.0],[169,60,5.0],[169,61,41.0],[169,62,8.0],[169,63,3.0],[169,64,24.0],[169,65,18.0],[169,66,11.0],[169,67,6.0],[169,68,12.0],[170,0,221.0],[170,1,204.0],[170,2,28.0],[170,3,303.0],[170,4,7.0],[170,5,197.0],[170,6,8.0],[170,7,53.0],[170,8,131.0],[170,9,313.0],[170,10,2.0],[170,11,56.0],[170,12,7.0],[170,13,50.0],[170,14,425.0],[170,15,77.0],[170,16,5.0],[170,17,179.0],[170,18,13.0],[170,19,3.0],[170,20,7.0],[170,22,312.0],[170,23,4.0],[170,24,118.0],[170,25,38.0],[170,26,163.0],[170,27,166.0],[170,28,9.0],[170,29,478.0],[170,30,3.0],[170,32,148.0],[170,33,328.0],[170,34,8.0],[170,35,186.0],[170,36,237.0],[170,37,4.0],[170,38,176.0],[170,39,61.0],[170,41,71.0],[170,42,53.0],[170,43,3.0],[170,44,3.0],[170,46,6.0],[170,47,13.0],[170,48,8.0],[170,49,2.0],[170,51,62.0],[170,52,7.0],[170,56,13.0],[170,57,9.0],[170,58,15.0],[170,59,1.0],[170,60,13.0],[170,62,12.0],[170,63,4.0],[170,64,3.0],[170,66,4.0],[170,67,28.0],[170,68,10.0],[171,4,14.0],[171,11,3.0],[171,12,3.0],[171,13,16.0],[171,15,4.0],[171,16,2.0],[171,17,7.0],[171,23,4.0],[171,25,4.0],[171,26,1.0],[171,27,7.0],[171,28,6.0],[171,30,12.0],[171,31,12.0],[171,32,7.0],[171,34,5.0],[171,35,3.0],[171,43,3.0],[171,44,4.0],[171,48,6.0],[171,49,2.0],[171,57,8.0],[171,58,4.0],[171,63,5.0],[171,64,1.0],[171,68,2.0],[172,0,273.0],[172,1,230.0],[172,2,106.0],[172,3,327.0],[172,4,148.0],[172,5,370.0],[172,6,191.0],[172,7,212.0],[172,8,213.0],[172,9,264.0],[172,10,80.0],[172,11,324.0],[172,12,175.0],[172,13,240.0],[172,14,487.0],[172,15,212.0],[172,16,83.0],[172,17,360.0],[172,18,67.0],[172,19,31.0],[172,20,42.0],[172,21,60.0],[172,22,326.0],[172,23,105.0],[172,24,201.0],[172,25,143.0],[172,26,352.0],[172,27,355.0],[172,28,218.0],[172,29,499.0],[172,30,140.0],[172,31,122.0],[172,32,342.0],[172,33,276.0],[172,34,184.0],[172,35,316.0],[172,36,188.0],[172,37,9.0],[172,38,334.0],[172,39,122.0],[172,41,115.0],[172,42,150.0],[172,43,87.0],[172,44,69.0],[172,45,29.0],[172,46,151.0],[172,47,140.0],[172,48,97.0],[172,49,134.0],[172,51,67.0],[172,52,119.0],[172,56,186.0],[172,57,278.0],[172,58,255.0],[172,59,132.0],[172,60,109.0],[172,61,80.0],[172,62,164.0],[172,63,296.0],[172,64,268.0],[172,65,211.0],[172,66,163.0],[172,67,81.0],[172,68,143.0],[173,0,614.0],[173,1,649.0],[173,2,263.0],[173,3,828.0],[173,4,276.0],[173,5,652.0],[173,6,251.0],[173,7,645.0],[173,8,876.0],[173,9,869.0],[173,10,294.0],[173,11,742.0],[173,12,238.0],[173,13,600.0],[173,14,886.0],[173,15,1195.0],[173,16,197.0],[173,17,236.0],[173,18,185.0],[173,19,94.0],[173,20,167.0],[173,21,156.0],[173,22,865.0],[173,23,224.0],[173,24,718.0],[173,25,540.0],[173,26,621.0],[173,27,229.0],[173,28,307.0],[173,29,1146.0],[173,30,245.0],[173,31,188.0],[173,32,266.0],[173,33,949.0],[173,34,275.0],[173,35,586.0],[173,36,534.0],[173,37,12.0],[173,38,540.0],[173,39,164.0],[173,41,83.0],[173,42,112.0],[173,43,95.0],[173,44,98.0],[173,45,93.0],[173,46,205.0],[173,47,101.0],[173,48,182.0],[173,49,81.0],[173,51,76.0],[173,52,92.0],[173,56,148.0],[173,57,204.0],[173,58,79.0],[173,59,68.0],[173,60,60.0],[173,61,67.0],[173,62,106.0],[173,63,317.0],[173,64,177.0],[173,65,88.0],[173,66,108.0],[173,67,94.0],[173,68,152.0],[174,2,3.0],[174,12,1.0],[174,16,6.0],[174,25,1.0],[174,30,3.0],[174,31,5.0],[174,34,1.0],[175,4,17.0],[175,6,10.0],[175,7,13.0],[175,8,6.0],[175,11,9.0],[175,12,10.0],[175,13,25.0],[175,14,2.0],[175,15,4.0],[175,16,22.0],[175,17,8.0],[175,22,2.0],[175,23,7.0],[175,24,1.0],[175,25,9.0],[175,27,8.0],[175,28,16.0],[175,30,31.0],[175,31,16.0],[175,32,7.0],[175,33,3.0],[175,34,11.0],[175,35,2.0],[175,42,1.0],[175,43,5.0],[175,44,3.0],[175,45,1.0],[175,46,6.0],[175,48,3.0],[175,49,2.0],[175,51,19.0],[175,52,4.0],[175,56,5.0],[175,57,2.0],[175,58,5.0],[175,59,1.0],[175,60,11.0],[175,61,3.0],[175,62,4.0],[175,63,1.0],[175,64,3.0],[175,66,6.0],[175,68,2.0],[176,0,1.0],[176,2,6.0],[176,4,1.0],[176,7,19.0],[176,8,1.0],[176,11,17.0],[176,13,20.0],[176,14,2.0],[176,15,4.0],[176,16,38.0],[176,17,8.0],[176,24,9.0],[176,25,6.0],[176,26,2.0],[176,27,2.0],[176,30,46.0],[176,31,29.0],[176,32,6.0],[176,34,3.0],[176,35,1.0],[176,42,2.0],[176,43,7.0],[176,44,3.0],[176,46,1.0],[176,48,18.0],[176,49,10.0],[176,51,10.0],[176,52,3.0],[176,56,4.0],[176,59,1.0],[176,60,1.0],[177,0,26.0],[177,1,12.0],[177,2,6.0],[177,3,18.0],[177,4,86.0],[177,5,1.0],[177,6,101.0],[177,7,20.0],[177,8,18.0],[177,11,21.0],[177,12,166.0],[177,13,22.0],[177,16,46.0],[177,17,13.0],[177,21,5.0],[177,22,9.0],[177,23,88.0],[177,24,1.0],[177,25,13.0],[177,26,8.0],[177,27,17.0],[177,28,136.0],[177,29,9.0],[177,30,71.0],[177,31,43.0],[177,32,10.0],[177,34,97.0],[177,35,14.0],[177,38,6.0],[177,39,1.0],[177,41,2.0],[177,42,7.0],[177,43,35.0],[177,44,30.0],[177,45,15.0],[177,46,14.0],[177,47,35.0],[177,48,6.0],[177,49,3.0],[177,51,3.0],[177,52,7.0],[177,56,46.0],[177,57,47.0],[177,58,49.0],[177,59,128.0],[177,60,30.0],[177,61,210.0],[177,62,26.0],[177,63,15.0],[177,64,58.0],[177,65,65.0],[177,66,54.0],[177,67,41.0],[177,68,49.0],[178,0,1142.0],[178,1,1033.0],[178,2,874.0],[178,3,1620.0],[178,4,410.0],[178,5,1116.0],[178,6,229.0],[178,7,1074.0],[178,8,1623.0],[178,9,849.0],[178,10,725.0],[178,11,1195.0],[178,12,214.0],[178,13,958.0],[178,14,1899.0],[178,15,2088.0],[178,16,467.0],[178,17,1088.0],[178,18,973.0],[178,19,306.0],[178,20,313.0],[178,21,252.0],[178,22,1564.0],[178,23,389.0],[178,24,1455.0],[178,25,977.0],[178,26,841.0],[178,27,1039.0],[178,28,335.0],[178,29,2137.0],[178,30,440.0],[178,31,294.0],[178,32,1088.0],[178,33,815.0],[178,34,422.0],[178,35,734.0],[178,36,672.0],[178,37,25.0],[178,38,703.0],[178,39,552.0],[178,41,293.0],[178,42,501.0],[178,43,127.0],[178,44,225.0],[178,45,1108.0],[178,46,369.0],[178,47,226.0],[178,48,186.0],[178,49,150.0],[178,51,405.0],[178,52,144.0],[178,56,465.0],[178,57,420.0],[178,58,141.0],[178,59,363.0],[178,60,168.0],[178,61,236.0],[178,62,240.0],[178,63,730.0],[178,64,479.0],[178,65,98.0],[178,66,251.0],[178,67,170.0],[178,68,350.0],[179,0,153.0],[179,1,100.0],[179,2,3.0],[179,3,174.0],[179,4,1.0],[179,5,142.0],[179,6,1.0],[179,7,10.0],[179,8,34.0],[179,9,97.0],[179,10,4.0],[179,11,18.0],[179,13,19.0],[179,14,276.0],[179,15,41.0],[179,16,1.0],[179,17,113.0],[179,18,6.0],[179,20,6.0],[179,21,6.0],[179,22,175.0],[179,24,39.0],[179,25,7.0],[179,26,35.0],[179,27,75.0],[179,28,1.0],[179,29,463.0],[179,30,1.0],[179,31,1.0],[179,32,106.0],[179,33,126.0],[179,35,40.0],[179,36,84.0],[179,37,1.0],[179,38,51.0],[179,39,37.0],[179,41,23.0],[179,42,44.0],[179,44,1.0],[179,46,1.0],[179,47,1.0],[179,48,1.0],[179,49,2.0],[179,52,4.0],[179,56,4.0],[179,57,3.0],[179,58,6.0],[179,60,2.0],[179,62,5.0],[179,63,2.0],[179,68,8.0],[180,0,7.0],[180,1,6.0],[180,2,10.0],[180,3,12.0],[180,4,30.0],[180,5,8.0],[180,6,2.0],[180,7,12.0],[180,8,9.0],[180,11,21.0],[180,12,5.0],[180,13,15.0],[180,14,6.0],[180,15,15.0],[180,16,118.0],[180,17,18.0],[180,18,1.0],[180,21,2.0],[180,22,4.0],[180,23,30.0],[180,24,13.0],[180,25,6.0],[180,26,6.0],[180,27,16.0],[180,28,2.0],[180,29,8.0],[180,30,107.0],[180,31,91.0],[180,32,22.0],[180,33,7.0],[180,34,20.0],[180,35,6.0],[180,38,9.0],[180,39,5.0],[180,41,2.0],[180,43,31.0],[180,44,21.0],[180,46,6.0],[180,47,3.0],[180,48,19.0],[180,49,17.0],[180,52,2.0],[180,56,3.0],[180,57,16.0],[180,58,4.0],[180,59,2.0],[180,60,20.0],[180,61,1.0],[180,63,5.0],[180,64,28.0],[180,66,4.0],[181,0,47.0],[181,1,33.0],[181,2,46.0],[181,3,46.0],[181,4,38.0],[181,5,180.0],[181,6,48.0],[181,7,14.0],[181,8,31.0],[181,9,84.0],[181,10,356.0],[181,11,26.0],[181,12,42.0],[181,13,27.0],[181,14,219.0],[181,15,95.0],[181,16,9.0],[181,17,73.0],[181,18,231.0],[181,19,130.0],[181,20,118.0],[181,21,176.0],[181,22,41.0],[181,23,42.0],[181,24,58.0],[181,25,13.0],[181,26,94.0],[181,27,63.0],[181,28,63.0],[181,29,155.0],[181,30,17.0],[181,31,10.0],[181,32,67.0],[181,33,97.0],[181,34,48.0],[181,35,169.0],[181,36,49.0],[181,37,154.0],[181,38,63.0],[181,39,131.0],[181,41,92.0],[181,42,53.0],[181,43,4.0],[181,44,5.0],[181,45,1.0],[181,46,27.0],[181,47,48.0],[181,48,2.0],[181,49,8.0],[181,51,5.0],[181,52,14.0],[181,56,15.0],[181,57,40.0],[181,58,39.0],[181,59,11.0],[181,60,30.0],[181,61,5.0],[181,62,40.0],[181,63,69.0],[181,64,113.0],[181,65,46.0],[181,66,28.0],[181,67,24.0],[181,68,34.0],[182,4,9.0],[182,6,2.0],[182,7,2.0],[182,11,3.0],[182,12,6.0],[182,13,3.0],[182,16,13.0],[182,23,2.0],[182,24,4.0],[182,25,3.0],[182,27,1.0],[182,28,1.0],[182,30,8.0],[182,31,5.0],[182,32,1.0],[182,34,2.0],[182,39,3.0],[182,41,3.0],[182,48,2.0],[182,52,1.0],[182,61,4.0],[182,63,3.0],[182,64,5.0],[183,0,16.0],[183,1,3.0],[183,2,23.0],[183,3,21.0],[183,4,193.0],[183,5,3.0],[183,6,183.0],[183,7,84.0],[183,8,94.0],[183,11,102.0],[183,12,154.0],[183,13,62.0],[183,14,7.0],[183,15,6.0],[183,16,194.0],[183,17,75.0],[183,20,2.0],[183,21,1.0],[183,22,22.0],[183,23,184.0],[183,24,26.0],[183,25,64.0],[183,26,10.0],[183,27,46.0],[183,28,181.0],[183,29,10.0],[183,30,212.0],[183,31,151.0],[183,32,67.0],[183,34,186.0],[183,35,9.0],[183,37,1.0],[183,38,15.0],[183,39,8.0],[183,41,13.0],[183,42,44.0],[183,43,19.0],[183,44,39.0],[183,45,102.0],[183,46,17.0],[183,47,36.0],[183,48,14.0],[183,49,16.0],[183,51,39.0],[183,52,15.0],[183,56,63.0],[183,57,36.0],[183,58,19.0],[183,59,65.0],[183,60,91.0],[183,61,38.0],[183,62,9.0],[183,63,15.0],[183,64,70.0],[183,65,13.0],[183,66,25.0],[183,67,12.0],[183,68,28.0],[184,0,2.0],[184,1,10.0],[184,2,13.0],[184,3,5.0],[184,4,8.0],[184,5,3.0],[184,6,13.0],[184,7,11.0],[184,8,17.0],[184,9,6.0],[184,10,2.0],[184,11,27.0],[184,12,6.0],[184,13,23.0],[184,14,10.0],[184,15,37.0],[184,16,17.0],[184,17,9.0],[184,21,6.0],[184,22,2.0],[184,23,6.0],[184,24,24.0],[184,25,10.0],[184,26,2.0],[184,27,7.0],[184,28,14.0],[184,29,3.0],[184,30,7.0],[184,31,8.0],[184,32,5.0],[184,33,15.0],[184,34,12.0],[184,35,1.0],[184,36,7.0],[184,38,4.0],[184,42,14.0],[184,43,1.0],[184,44,2.0],[184,45,15.0],[184,46,1.0],[184,48,1.0],[184,49,2.0],[184,52,2.0],[184,57,4.0],[184,59,2.0],[184,60,1.0],[184,61,2.0],[184,62,2.0],[184,63,5.0],[184,64,2.0],[184,68,3.0],[185,4,115.0],[185,6,27.0],[185,7,7.0],[185,11,7.0],[185,12,21.0],[185,13,12.0],[185,16,73.0],[185,17,6.0],[185,23,84.0],[185,25,6.0],[185,26,1.0],[185,27,4.0],[185,28,29.0],[185,30,68.0],[185,31,39.0],[185,32,3.0],[185,34,106.0],[185,38,1.0],[185,43,15.0],[185,44,1.0],[185,45,32.0],[185,48,22.0],[185,49,8.0],[185,51,14.0],[185,52,14.0],[185,56,6.0],[185,59,2.0],[185,61,1.0],[186,0,29.0],[186,1,33.0],[186,2,2.0],[186,3,27.0],[186,4,5.0],[186,5,11.0],[186,6,6.0],[186,7,11.0],[186,8,10.0],[186,9,34.0],[186,10,7.0],[186,11,5.0],[186,12,7.0],[186,13,5.0],[186,14,43.0],[186,15,14.0],[186,16,3.0],[186,17,13.0],[186,18,4.0],[186,19,6.0],[186,20,2.0],[186,22,38.0],[186,23,3.0],[186,24,12.0],[186,25,4.0],[186,26,16.0],[186,27,25.0],[186,28,5.0],[186,29,52.0],[186,32,20.0],[186,33,43.0],[186,34,8.0],[186,35,29.0],[186,36,30.0],[186,38,25.0],[186,39,10.0],[186,41,4.0],[186,42,13.0],[186,43,1.0],[186,47,3.0],[186,48,2.0],[186,49,2.0],[186,51,17.0],[186,52,2.0],[186,63,2.0],[186,67,6.0],[186,68,7.0],[187,0,33.0],[187,1,46.0],[187,2,35.0],[187,3,34.0],[187,4,44.0],[187,5,5.0],[187,6,9.0],[187,7,87.0],[187,8,114.0],[187,9,6.0],[187,11,109.0],[187,12,4.0],[187,13,74.0],[187,14,24.0],[187,15,77.0],[187,16,37.0],[187,17,4.0],[187,18,3.0],[187,20,5.0],[187,22,39.0],[187,23,35.0],[187,24,38.0],[187,25,59.0],[187,26,30.0],[187,27,8.0],[187,28,10.0],[187,29,4.0],[187,30,19.0],[187,31,22.0],[187,32,3.0],[187,33,10.0],[187,34,30.0],[187,35,15.0],[187,36,7.0],[187,37,5.0],[187,38,18.0],[187,41,10.0],[187,42,4.0],[187,43,11.0],[187,44,24.0],[187,45,72.0],[187,46,44.0],[187,47,27.0],[187,48,21.0],[187,49,19.0],[187,51,2.0],[187,52,11.0],[187,56,26.0],[187,57,48.0],[187,58,25.0],[187,59,1.0],[187,60,21.0],[187,61,11.0],[187,62,13.0],[187,63,51.0],[187,64,20.0],[187,65,16.0],[187,66,5.0],[187,67,9.0],[187,68,64.0],[188,4,3.0],[188,6,7.0],[188,7,9.0],[188,11,5.0],[188,12,4.0],[188,13,5.0],[188,16,21.0],[188,17,1.0],[188,22,1.0],[188,23,6.0],[188,25,3.0],[188,26,2.0],[188,27,1.0],[188,28,7.0],[188,30,23.0],[188,31,11.0],[188,32,3.0],[188,34,5.0],[188,36,1.0],[188,38,1.0],[188,43,7.0],[188,44,12.0],[188,46,4.0],[188,48,13.0],[188,49,4.0],[188,51,6.0],[188,52,5.0],[188,56,3.0],[188,57,3.0],[188,58,8.0],[188,60,1.0],[188,63,1.0],[188,64,10.0],[188,65,2.0],[188,68,1.0],[189,0,14.0],[189,3,4.0],[189,8,3.0],[189,15,2.0],[189,16,1.0],[189,17,5.0],[189,21,1.0],[189,22,4.0],[189,23,1.0],[189,24,1.0],[189,25,2.0],[189,26,7.0],[189,27,8.0],[189,28,1.0],[189,29,6.0],[189,32,16.0],[189,35,12.0],[189,38,9.0],[189,57,1.0],[189,65,2.0],[190,0,222.0],[190,1,236.0],[190,2,28.0],[190,3,295.0],[190,4,110.0],[190,5,205.0],[190,6,104.0],[190,7,71.0],[190,8,138.0],[190,9,153.0],[190,10,16.0],[190,11,79.0],[190,12,60.0],[190,13,66.0],[190,14,424.0],[190,15,97.0],[190,16,43.0],[190,17,431.0],[190,18,39.0],[190,19,13.0],[190,20,6.0],[190,21,8.0],[190,22,302.0],[190,23,117.0],[190,24,122.0],[190,25,54.0],[190,26,262.0],[190,27,289.0],[190,28,75.0],[190,29,645.0],[190,30,85.0],[190,31,70.0],[190,32,345.0],[190,33,168.0],[190,34,109.0],[190,35,274.0],[190,36,102.0],[190,37,7.0],[190,38,244.0],[190,39,82.0],[190,41,38.0],[190,42,98.0],[190,43,18.0],[190,44,16.0],[190,45,1.0],[190,46,52.0],[190,47,40.0],[190,48,49.0],[190,49,16.0],[190,51,10.0],[190,52,15.0],[190,56,37.0],[190,57,44.0],[190,58,24.0],[190,59,32.0],[190,60,21.0],[190,61,21.0],[190,62,32.0],[190,63,54.0],[190,64,29.0],[190,65,5.0],[190,66,11.0],[190,67,15.0],[190,68,34.0],[191,4,6.0],[191,6,7.0],[191,7,11.0],[191,11,5.0],[191,12,15.0],[191,13,7.0],[191,16,6.0],[191,17,2.0],[191,23,2.0],[191,25,5.0],[191,26,1.0],[191,27,1.0],[191,28,7.0],[191,30,6.0],[191,31,13.0],[191,32,3.0],[191,34,4.0],[191,35,2.0],[191,38,2.0],[191,43,17.0],[191,44,1.0],[191,45,2.0],[191,47,1.0],[191,48,11.0],[191,49,9.0],[191,51,21.0],[191,52,13.0],[191,56,12.0],[191,58,6.0],[191,59,3.0],[191,60,4.0],[191,61,5.0],[191,62,1.0],[191,64,1.0],[191,65,5.0],[192,0,38.0],[192,1,14.0],[192,2,5.0],[192,3,36.0],[192,4,23.0],[192,5,1.0],[192,6,25.0],[192,7,15.0],[192,8,23.0],[192,9,4.0],[192,11,25.0],[192,12,25.0],[192,13,23.0],[192,14,12.0],[192,15,19.0],[192,16,28.0],[192,17,38.0],[192,18,3.0],[192,21,9.0],[192,22,27.0],[192,23,22.0],[192,24,14.0],[192,25,16.0],[192,26,9.0],[192,27,14.0],[192,28,26.0],[192,29,31.0],[192,30,39.0],[192,31,24.0],[192,32,25.0],[192,33,2.0],[192,34,24.0],[192,35,8.0],[192,36,1.0],[192,38,11.0],[192,39,2.0],[192,41,3.0],[192,42,31.0],[192,43,1.0],[192,44,3.0],[192,46,5.0],[192,47,2.0],[192,48,1.0],[192,49,5.0],[192,52,2.0],[192,56,11.0],[192,57,5.0],[192,58,2.0],[192,59,5.0],[192,61,8.0],[192,62,5.0],[192,63,11.0],[192,64,16.0],[192,65,4.0],[192,67,2.0],[192,68,11.0],[193,4,18.0],[193,6,8.0],[193,7,4.0],[193,8,4.0],[193,9,2.0],[193,11,4.0],[193,12,6.0],[193,13,15.0],[193,14,1.0],[193,15,8.0],[193,16,8.0],[193,17,1.0],[193,23,13.0],[193,25,4.0],[193,27,2.0],[193,28,8.0],[193,30,12.0],[193,31,8.0],[193,32,3.0],[193,34,13.0],[193,35,1.0],[193,43,7.0],[193,44,4.0],[193,45,4.0],[193,48,2.0],[193,49,3.0],[193,51,1.0],[193,52,1.0],[193,56,14.0],[193,57,5.0],[193,58,12.0],[193,59,3.0],[193,60,19.0],[193,61,25.0],[193,62,15.0],[193,63,17.0],[193,64,7.0],[193,67,12.0],[193,68,4.0],[194,0,16.0],[194,1,14.0],[194,2,6.0],[194,3,16.0],[194,4,20.0],[194,5,34.0],[194,6,15.0],[194,7,13.0],[194,8,17.0],[194,9,33.0],[194,10,31.0],[194,11,20.0],[194,12,14.0],[194,13,13.0],[194,14,36.0],[194,15,10.0],[194,16,16.0],[194,17,12.0],[194,18,16.0],[194,22,12.0],[194,23,9.0],[194,24,2.0],[194,25,6.0],[194,26,13.0],[194,27,21.0],[194,28,18.0],[194,29,30.0],[194,30,17.0],[194,31,15.0],[194,32,23.0],[194,33,18.0],[194,34,15.0],[194,35,11.0],[194,36,16.0],[194,38,10.0],[194,41,3.0],[194,42,2.0],[194,43,10.0],[194,44,4.0],[194,46,10.0],[194,47,21.0],[194,48,14.0],[194,49,5.0],[194,51,34.0],[194,52,8.0],[194,56,4.0],[194,57,15.0],[194,58,5.0],[194,61,2.0],[194,62,13.0],[194,63,11.0],[194,64,9.0],[194,66,6.0],[194,67,8.0],[194,68,25.0],[195,4,1.0],[195,6,3.0],[195,11,1.0],[195,12,2.0],[195,13,5.0],[195,17,2.0],[195,25,2.0],[195,26,3.0],[195,28,1.0],[195,31,1.0],[195,32,2.0],[195,35,2.0],[195,38,2.0],[195,45,3.0],[195,46,1.0],[195,48,5.0],[195,49,1.0],[195,61,1.0],[195,68,3.0],[196,0,62.0],[196,1,99.0],[196,2,15.0],[196,3,109.0],[196,4,4.0],[196,5,17.0],[196,6,17.0],[196,7,36.0],[196,8,56.0],[196,9,24.0],[196,10,13.0],[196,11,51.0],[196,12,14.0],[196,13,35.0],[196,14,37.0],[196,15,22.0],[196,16,1.0],[196,17,37.0],[196,18,10.0],[196,20,7.0],[196,22,89.0],[196,23,3.0],[196,24,24.0],[196,25,35.0],[196,26,67.0],[196,27,46.0],[196,28,24.0],[196,29,86.0],[196,32,33.0],[196,33,44.0],[196,34,8.0],[196,35,73.0],[196,36,28.0],[196,38,72.0],[196,39,4.0],[196,41,4.0],[196,42,6.0],[196,44,1.0],[196,45,3.0],[196,46,7.0],[196,47,4.0],[196,48,24.0],[196,49,20.0],[196,51,1.0],[196,52,4.0],[196,56,2.0],[196,57,7.0],[196,58,4.0],[196,61,4.0],[196,62,4.0],[196,63,8.0],[196,64,2.0],[196,66,2.0],[196,68,4.0],[197,0,41.0],[197,1,87.0],[197,2,2.0],[197,3,65.0],[197,5,15.0],[197,6,1.0],[197,7,38.0],[197,8,82.0],[197,9,16.0],[197,10,5.0],[197,11,51.0],[197,13,29.0],[197,14,54.0],[197,15,18.0],[197,17,112.0],[197,22,47.0],[197,24,48.0],[197,25,25.0],[197,26,87.0],[197,27,146.0],[197,28,3.0],[197,29,142.0],[197,32,148.0],[197,33,30.0],[197,35,78.0],[197,36,17.0],[197,38,73.0],[197,39,7.0],[197,41,1.0],[197,44,1.0],[197,52,2.0],[198,0,83.0],[198,1,29.0],[198,2,34.0],[198,3,77.0],[198,4,253.0],[198,5,43.0],[198,6,192.0],[198,7,134.0],[198,8,144.0],[198,9,25.0],[198,10,2.0],[198,11,134.0],[198,12,219.0],[198,13,118.0],[198,14,61.0],[198,15,94.0],[198,16,182.0],[198,17,138.0],[198,18,7.0],[198,19,6.0],[198,20,1.0],[198,21,18.0],[198,22,72.0],[198,23,190.0],[198,24,80.0],[198,25,87.0],[198,26,60.0],[198,27,80.0],[198,28,277.0],[198,29,64.0],[198,30,262.0],[198,31,189.0],[198,32,126.0],[198,33,56.0],[198,34,227.0],[198,35,54.0],[198,36,35.0],[198,37,7.0],[198,38,48.0],[198,39,33.0],[198,40,3.0],[198,41,13.0],[198,42,33.0],[198,43,264.0],[198,44,79.0],[198,45,138.0],[198,46,49.0],[198,47,109.0],[198,48,192.0],[198,49,128.0],[198,50,71.0],[198,51,4.0],[198,52,104.0],[198,56,213.0],[198,57,101.0],[198,58,144.0],[198,59,176.0],[198,60,88.0],[198,61,169.0],[198,62,210.0],[198,63,204.0],[198,64,213.0],[198,65,11.0],[198,66,57.0],[198,67,143.0],[198,68,226.0],[199,0,64.0],[199,1,54.0],[199,2,14.0],[199,3,54.0],[199,4,153.0],[199,5,126.0],[199,6,104.0],[199,7,84.0],[199,8,64.0],[199,9,112.0],[199,10,1.0],[199,11,82.0],[199,12,93.0],[199,13,101.0],[199,14,129.0],[199,15,226.0],[199,16,180.0],[199,17,67.0],[199,19,8.0],[199,21,17.0],[199,22,37.0],[199,23,129.0],[199,24,130.0],[199,25,53.0],[199,26,47.0],[199,27,58.0],[199,28,123.0],[199,29,61.0],[199,30,179.0],[199,31,175.0],[199,32,93.0],[199,33,178.0],[199,34,165.0],[199,35,40.0],[199,36,112.0],[199,38,34.0],[199,39,34.0],[199,41,8.0],[199,42,22.0],[199,43,33.0],[199,44,36.0],[199,45,191.0],[199,46,34.0],[199,47,25.0],[199,48,33.0],[199,49,16.0],[199,51,75.0],[199,52,22.0],[199,56,123.0],[199,57,76.0],[199,58,41.0],[199,59,88.0],[199,60,31.0],[199,61,87.0],[199,62,67.0],[199,63,144.0],[199,64,78.0],[199,65,43.0],[199,66,65.0],[199,67,20.0],[199,68,86.0],[200,0,18.0],[200,1,14.0],[200,2,9.0],[200,3,22.0],[200,4,1.0],[200,5,13.0],[200,6,4.0],[200,7,18.0],[200,8,15.0],[200,9,19.0],[200,11,37.0],[200,12,5.0],[200,13,32.0],[200,14,17.0],[200,15,36.0],[200,16,7.0],[200,17,23.0],[200,18,2.0],[200,20,3.0],[200,22,17.0],[200,23,5.0],[200,24,25.0],[200,25,22.0],[200,26,17.0],[200,27,26.0],[200,28,4.0],[200,29,24.0],[200,30,4.0],[200,31,11.0],[200,32,23.0],[200,33,5.0],[200,34,5.0],[200,35,28.0],[200,36,11.0],[200,38,39.0],[200,39,11.0],[200,41,3.0],[200,42,1.0],[200,43,2.0],[200,44,1.0],[200,45,1.0],[200,46,3.0],[200,47,1.0],[200,48,7.0],[200,49,7.0],[200,51,70.0],[200,52,4.0],[200,56,10.0],[200,57,6.0],[200,59,5.0],[200,60,6.0],[200,61,5.0],[200,62,3.0],[200,63,6.0],[200,64,1.0],[200,65,5.0],[200,66,11.0],[200,67,1.0],[200,68,9.0],[201,0,11.0],[201,1,6.0],[201,2,12.0],[201,3,15.0],[201,4,2.0],[201,5,9.0],[201,6,6.0],[201,7,7.0],[201,8,11.0],[201,9,9.0],[201,10,3.0],[201,11,6.0],[201,12,6.0],[201,13,10.0],[201,14,25.0],[201,15,6.0],[201,16,6.0],[201,17,14.0],[201,18,36.0],[201,19,3.0],[201,20,16.0],[201,22,15.0],[201,23,3.0],[201,24,4.0],[201,25,8.0],[201,26,21.0],[201,27,9.0],[201,28,8.0],[201,29,36.0],[201,30,3.0],[201,31,2.0],[201,32,14.0],[201,33,1.0],[201,34,6.0],[201,35,35.0],[201,38,27.0],[201,41,5.0],[201,43,1.0],[201,44,5.0],[201,46,7.0],[201,47,5.0],[201,48,4.0],[201,49,5.0],[201,52,2.0],[201,56,4.0],[201,57,5.0],[201,58,13.0],[201,59,6.0],[201,60,6.0],[201,61,5.0],[201,62,5.0],[201,63,5.0],[201,64,8.0],[201,67,3.0],[201,68,5.0],[202,0,698.0],[202,1,306.0],[202,2,210.0],[202,3,617.0],[202,4,186.0],[202,5,119.0],[202,6,182.0],[202,7,205.0],[202,8,353.0],[202,9,91.0],[202,10,108.0],[202,11,389.0],[202,12,127.0],[202,13,199.0],[202,14,346.0],[202,15,108.0],[202,16,173.0],[202,17,518.0],[202,18,733.0],[202,19,69.0],[202,20,57.0],[202,21,53.0],[202,22,756.0],[202,23,230.0],[202,24,125.0],[202,25,193.0],[202,26,340.0],[202,27,482.0],[202,28,201.0],[202,29,1019.0],[202,30,221.0],[202,31,185.0],[202,32,487.0],[202,33,132.0],[202,34,195.0],[202,35,355.0],[202,36,62.0],[202,37,12.0],[202,38,336.0],[202,39,161.0],[202,41,94.0],[202,42,155.0],[202,43,30.0],[202,44,99.0],[202,45,102.0],[202,46,123.0],[202,47,123.0],[202,48,93.0],[202,49,44.0],[202,51,142.0],[202,52,33.0],[202,56,172.0],[202,57,306.0],[202,58,94.0],[202,59,49.0],[202,60,42.0],[202,61,50.0],[202,62,87.0],[202,63,114.0],[202,64,184.0],[202,65,128.0],[202,66,48.0],[202,67,99.0],[202,68,173.0],[203,0,108.0],[203,1,137.0],[203,2,24.0],[203,3,113.0],[203,4,164.0],[203,5,234.0],[203,6,157.0],[203,7,185.0],[203,8,129.0],[203,9,139.0],[203,10,45.0],[203,11,288.0],[203,12,155.0],[203,13,227.0],[203,14,365.0],[203,15,195.0],[203,16,68.0],[203,17,304.0],[203,18,53.0],[203,19,3.0],[203,20,27.0],[203,21,2.0],[203,22,119.0],[203,23,127.0],[203,24,102.0],[203,25,167.0],[203,26,317.0],[203,27,341.0],[203,28,222.0],[203,29,216.0],[203,30,108.0],[203,31,114.0],[203,32,328.0],[203,33,153.0],[203,34,187.0],[203,35,275.0],[203,36,108.0],[203,38,286.0],[203,39,78.0],[203,41,23.0],[203,42,28.0],[203,43,79.0],[203,44,76.0],[203,45,241.0],[203,46,140.0],[203,47,100.0],[203,48,359.0],[203,49,152.0],[203,51,2.0],[203,52,121.0],[203,56,175.0],[203,57,112.0],[203,58,245.0],[203,59,119.0],[203,60,79.0],[203,61,117.0],[203,62,190.0],[203,63,333.0],[203,64,261.0],[203,65,66.0],[203,66,71.0],[203,67,105.0],[203,68,117.0],[204,0,7.0],[204,1,1.0],[204,2,1.0],[204,3,5.0],[204,4,15.0],[204,5,2.0],[204,6,21.0],[204,11,2.0],[204,12,16.0],[204,14,1.0],[204,16,14.0],[204,17,2.0],[204,21,4.0],[204,22,2.0],[204,23,16.0],[204,24,2.0],[204,25,1.0],[204,26,5.0],[204,27,6.0],[204,28,10.0],[204,29,8.0],[204,30,21.0],[204,31,18.0],[204,34,17.0],[204,35,7.0],[204,38,8.0],[204,42,2.0],[204,43,1.0],[204,44,1.0],[204,46,4.0],[204,47,5.0],[204,48,2.0],[204,49,1.0],[204,51,1.0],[204,52,1.0],[204,57,2.0],[204,58,3.0],[204,59,1.0],[204,60,1.0],[204,61,2.0],[204,62,1.0],[204,63,17.0],[204,64,16.0],[204,65,7.0],[204,66,9.0],[204,67,6.0],[204,68,3.0],[205,0,53.0],[205,1,13.0],[205,2,3.0],[205,3,47.0],[205,4,80.0],[205,5,4.0],[205,6,90.0],[205,7,17.0],[205,8,14.0],[205,10,19.0],[205,11,33.0],[205,12,69.0],[205,13,29.0],[205,14,10.0],[205,16,116.0],[205,17,79.0],[205,18,125.0],[205,19,6.0],[205,20,5.0],[205,22,66.0],[205,23,53.0],[205,24,4.0],[205,25,21.0],[205,26,42.0],[205,27,72.0],[205,28,92.0],[205,29,118.0],[205,30,117.0],[205,31,116.0],[205,32,63.0],[205,33,1.0],[205,34,75.0],[205,35,29.0],[205,36,2.0],[205,38,39.0],[205,41,2.0],[205,42,2.0],[205,43,20.0],[205,44,30.0],[205,45,26.0],[205,46,12.0],[205,47,10.0],[205,48,31.0],[205,49,19.0],[205,51,48.0],[205,52,13.0],[205,56,17.0],[205,57,36.0],[205,58,22.0],[205,59,3.0],[205,60,5.0],[205,61,5.0],[205,62,5.0],[205,63,9.0],[205,64,15.0],[205,65,27.0],[205,68,15.0],[206,0,56.0],[206,1,36.0],[206,2,22.0],[206,3,48.0],[206,4,60.0],[206,5,101.0],[206,6,67.0],[206,7,54.0],[206,8,86.0],[206,9,18.0],[206,10,82.0],[206,11,117.0],[206,12,43.0],[206,13,87.0],[206,14,94.0],[206,15,54.0],[206,16,51.0],[206,17,32.0],[206,18,59.0],[206,19,25.0],[206,20,31.0],[206,21,27.0],[206,22,51.0],[206,23,53.0],[206,24,45.0],[206,25,69.0],[206,26,40.0],[206,27,34.0],[206,28,82.0],[206,29,122.0],[206,30,62.0],[206,31,48.0],[206,32,31.0],[206,33,75.0],[206,34,60.0],[206,35,16.0],[206,36,34.0],[206,37,4.0],[206,38,27.0],[206,39,12.0],[206,41,1.0],[206,42,2.0],[206,43,80.0],[206,44,119.0],[206,46,43.0],[206,47,16.0],[206,48,97.0],[206,49,26.0],[206,51,3.0],[206,52,22.0],[206,56,96.0],[206,57,49.0],[206,58,170.0],[206,59,74.0],[206,60,40.0],[206,61,88.0],[206,62,154.0],[206,63,43.0],[206,64,25.0],[206,65,11.0],[206,66,6.0],[206,67,38.0],[206,68,130.0],[207,0,177.0],[207,1,126.0],[207,2,76.0],[207,3,153.0],[207,4,71.0],[207,5,31.0],[207,6,91.0],[207,7,36.0],[207,8,110.0],[207,9,23.0],[207,10,39.0],[207,11,72.0],[207,12,65.0],[207,13,26.0],[207,14,98.0],[207,15,40.0],[207,16,66.0],[207,17,120.0],[207,18,46.0],[207,19,1.0],[207,20,8.0],[207,21,31.0],[207,22,197.0],[207,23,61.0],[207,24,48.0],[207,25,44.0],[207,26,123.0],[207,27,129.0],[207,28,93.0],[207,29,208.0],[207,30,89.0],[207,31,62.0],[207,32,118.0],[207,33,58.0],[207,34,76.0],[207,35,108.0],[207,36,31.0],[207,38,73.0],[207,39,121.0],[207,41,62.0],[207,42,61.0],[207,43,8.0],[207,44,46.0],[207,45,63.0],[207,46,46.0],[207,47,97.0],[207,48,13.0],[207,49,9.0],[207,51,15.0],[207,52,24.0],[207,56,89.0],[207,57,123.0],[207,58,40.0],[207,59,89.0],[207,60,10.0],[207,61,102.0],[207,62,108.0],[207,63,84.0],[207,64,98.0],[207,65,57.0],[207,66,24.0],[207,67,39.0],[207,68,129.0],[208,0,44.0],[208,1,186.0],[208,2,294.0],[208,3,62.0],[208,4,73.0],[208,5,159.0],[208,6,16.0],[208,7,72.0],[208,8,81.0],[208,9,135.0],[208,10,1099.0],[208,11,101.0],[208,12,12.0],[208,13,113.0],[208,14,164.0],[208,15,727.0],[208,16,16.0],[208,17,30.0],[208,18,407.0],[208,19,324.0],[208,20,529.0],[208,21,692.0],[208,22,47.0],[208,23,63.0],[208,24,271.0],[208,25,59.0],[208,26,59.0],[208,27,39.0],[208,28,23.0],[208,29,88.0],[208,30,10.0],[208,31,6.0],[208,32,27.0],[208,33,139.0],[208,34,82.0],[208,35,70.0],[208,36,107.0],[208,37,822.0],[208,38,55.0],[208,39,939.0],[208,41,650.0],[208,42,700.0],[208,43,19.0],[208,44,19.0],[208,45,34.0],[208,46,26.0],[208,47,31.0],[208,48,8.0],[208,49,10.0],[208,51,34.0],[208,52,4.0],[208,56,36.0],[208,57,91.0],[208,58,199.0],[208,59,101.0],[208,60,127.0],[208,61,50.0],[208,62,30.0],[208,63,107.0],[208,64,156.0],[208,65,147.0],[208,66,135.0],[208,67,76.0],[208,68,19.0],[209,0,13.0],[209,1,18.0],[209,3,10.0],[209,4,17.0],[209,5,13.0],[209,6,18.0],[209,7,5.0],[209,8,7.0],[209,9,6.0],[209,11,3.0],[209,12,24.0],[209,13,5.0],[209,14,31.0],[209,15,8.0],[209,16,21.0],[209,17,28.0],[209,18,4.0],[209,21,2.0],[209,22,12.0],[209,23,15.0],[209,24,6.0],[209,25,5.0],[209,26,14.0],[209,27,12.0],[209,28,11.0],[209,29,15.0],[209,30,18.0],[209,31,16.0],[209,32,16.0],[209,33,16.0],[209,34,21.0],[209,35,13.0],[209,36,7.0],[209,38,7.0],[209,42,4.0],[209,43,3.0],[209,44,4.0],[209,45,4.0],[209,46,1.0],[209,48,1.0],[209,49,1.0],[209,51,1.0],[209,52,4.0],[209,56,4.0],[209,57,4.0],[209,59,11.0],[209,62,3.0],[209,63,3.0],[209,64,13.0],[210,0,7.0],[210,1,5.0],[210,3,17.0],[210,4,1.0],[210,5,7.0],[210,8,10.0],[210,11,1.0],[210,12,2.0],[210,14,5.0],[210,17,10.0],[210,18,8.0],[210,22,18.0],[210,24,2.0],[210,27,25.0],[210,28,3.0],[210,29,103.0],[210,32,12.0],[210,35,3.0],[210,38,2.0],[210,47,2.0],[210,52,3.0],[210,62,1.0],[211,0,5.0],[211,1,11.0],[211,2,5.0],[211,3,11.0],[211,4,9.0],[211,5,12.0],[211,6,3.0],[211,7,5.0],[211,8,3.0],[211,9,31.0],[211,10,6.0],[211,11,3.0],[211,12,5.0],[211,13,6.0],[211,14,16.0],[211,15,9.0],[211,16,5.0],[211,17,10.0],[211,22,13.0],[211,23,3.0],[211,24,6.0],[211,25,3.0],[211,26,9.0],[211,27,7.0],[211,28,4.0],[211,29,20.0],[211,30,7.0],[211,32,11.0],[211,33,15.0],[211,34,9.0],[211,35,4.0],[211,36,21.0],[211,37,3.0],[211,38,7.0],[211,39,9.0],[211,42,1.0],[211,43,2.0],[211,44,1.0],[211,46,3.0],[211,47,6.0],[211,48,3.0],[211,49,4.0],[211,51,10.0],[211,56,1.0],[211,57,5.0],[211,58,11.0],[211,60,6.0],[211,62,5.0],[211,63,4.0],[211,66,3.0],[211,67,6.0],[212,0,109.0],[212,1,148.0],[212,2,499.0],[212,3,138.0],[212,4,73.0],[212,5,277.0],[212,6,74.0],[212,7,83.0],[212,8,135.0],[212,9,313.0],[212,10,1603.0],[212,11,121.0],[212,12,36.0],[212,13,85.0],[212,14,339.0],[212,15,642.0],[212,16,27.0],[212,17,86.0],[212,18,643.0],[212,19,664.0],[212,20,769.0],[212,21,1323.0],[212,22,104.0],[212,23,60.0],[212,24,371.0],[212,25,71.0],[212,26,88.0],[212,27,81.0],[212,28,70.0],[212,29,114.0],[212,30,57.0],[212,31,33.0],[212,32,75.0],[212,33,294.0],[212,34,43.0],[212,35,67.0],[212,36,153.0],[212,37,717.0],[212,38,79.0],[212,39,655.0],[212,41,409.0],[212,42,368.0],[212,43,41.0],[212,44,34.0],[212,45,14.0],[212,46,48.0],[212,47,97.0],[212,48,31.0],[212,49,46.0],[212,51,45.0],[212,52,12.0],[212,56,95.0],[212,57,143.0],[212,58,142.0],[212,59,166.0],[212,60,373.0],[212,61,143.0],[212,62,30.0],[212,63,126.0],[212,64,224.0],[212,65,288.0],[212,66,280.0],[212,67,238.0],[212,68,55.0],[213,0,131.0],[213,1,59.0],[213,2,119.0],[213,3,117.0],[213,4,220.0],[213,6,260.0],[213,7,201.0],[213,8,171.0],[213,10,63.0],[213,11,292.0],[213,12,199.0],[213,13,169.0],[213,14,14.0],[213,16,273.0],[213,17,216.0],[213,18,86.0],[213,19,11.0],[213,20,14.0],[213,22,116.0],[213,23,238.0],[213,24,10.0],[213,25,198.0],[213,26,88.0],[213,27,209.0],[213,28,285.0],[213,29,179.0],[213,30,327.0],[213,31,199.0],[213,32,280.0],[213,33,1.0],[213,34,229.0],[213,35,73.0],[213,37,1.0],[213,38,78.0],[213,39,16.0],[213,41,12.0],[213,42,22.0],[213,43,68.0],[213,44,59.0],[213,45,167.0],[213,46,36.0],[213,47,97.0],[213,48,41.0],[213,49,29.0],[213,51,42.0],[213,52,40.0],[213,56,5.0],[213,57,11.0],[213,58,40.0],[213,59,13.0],[213,60,22.0],[213,61,49.0],[213,62,1.0],[213,63,6.0],[213,64,105.0],[213,65,19.0],[213,66,3.0],[213,67,7.0],[213,68,9.0],[214,0,15.0],[214,1,15.0],[214,2,55.0],[214,3,25.0],[214,4,6.0],[214,5,13.0],[214,6,6.0],[214,7,9.0],[214,8,18.0],[214,9,18.0],[214,10,139.0],[214,11,24.0],[214,12,1.0],[214,13,19.0],[214,14,30.0],[214,15,98.0],[214,16,7.0],[214,17,3.0],[214,18,42.0],[214,19,62.0],[214,20,25.0],[214,21,214.0],[214,22,10.0],[214,23,4.0],[214,24,60.0],[214,25,4.0],[214,26,4.0],[214,27,7.0],[214,28,3.0],[214,29,7.0],[214,30,6.0],[214,31,3.0],[214,32,2.0],[214,33,11.0],[214,34,7.0],[214,35,3.0],[214,36,9.0],[214,37,37.0],[214,38,5.0],[214,39,77.0],[214,41,25.0],[214,42,34.0],[214,43,9.0],[214,44,6.0],[214,46,9.0],[214,47,10.0],[214,48,8.0],[214,49,5.0],[214,51,1.0],[214,52,6.0],[214,56,16.0],[214,57,30.0],[214,58,14.0],[214,59,60.0],[214,60,54.0],[214,61,13.0],[214,62,3.0],[214,63,23.0],[214,64,34.0],[214,65,25.0],[214,66,26.0],[214,67,3.0],[214,68,9.0],[215,10,5.0],[215,17,1.0],[215,27,1.0],[216,0,2.0],[216,1,4.0],[216,3,3.0],[216,5,1.0],[216,7,2.0],[216,8,2.0],[216,9,1.0],[216,11,4.0],[216,13,7.0],[216,14,4.0],[216,15,1.0],[216,17,6.0],[216,22,3.0],[216,24,1.0],[216,26,2.0],[216,27,2.0],[216,32,10.0],[216,33,8.0],[216,35,2.0],[216,36,4.0],[216,38,3.0],[216,41,1.0],[216,42,4.0],[216,51,1.0],[217,0,2.0],[217,2,3.0],[217,5,1.0],[217,7,14.0],[217,8,3.0],[217,9,9.0],[217,11,9.0],[217,13,9.0],[217,15,1.0],[217,17,4.0],[217,20,1.0],[217,22,4.0],[217,24,2.0],[217,25,6.0],[217,26,8.0],[217,27,5.0],[217,32,4.0],[217,33,1.0],[217,34,1.0],[217,35,3.0],[217,36,3.0],[217,38,2.0],[217,44,2.0],[217,46,3.0],[217,48,13.0],[217,49,4.0],[217,52,3.0],[217,57,11.0],[217,63,6.0],[217,64,4.0],[217,66,5.0],[217,67,10.0],[217,68,3.0],[218,0,2.0],[218,1,3.0],[218,2,1.0],[218,3,4.0],[218,4,32.0],[218,5,1.0],[218,6,14.0],[218,7,7.0],[218,8,8.0],[218,9,1.0],[218,10,3.0],[218,11,11.0],[218,12,13.0],[218,13,5.0],[218,14,2.0],[218,15,2.0],[218,16,10.0],[218,17,3.0],[218,18,1.0],[218,21,1.0],[218,22,3.0],[218,23,13.0],[218,25,1.0],[218,26,1.0],[218,27,4.0],[218,28,14.0],[218,29,2.0],[218,30,19.0],[218,31,24.0],[218,32,4.0],[218,34,19.0],[218,35,1.0],[218,36,1.0],[218,37,1.0],[218,41,1.0],[218,43,13.0],[218,44,15.0],[218,46,10.0],[218,47,6.0],[218,48,13.0],[218,49,13.0],[218,51,9.0],[218,52,8.0],[218,56,27.0],[218,57,19.0],[218,58,17.0],[218,59,11.0],[218,60,9.0],[218,61,10.0],[218,62,7.0],[218,63,18.0],[218,64,17.0],[218,65,11.0],[218,66,4.0],[218,67,7.0],[218,68,20.0],[219,0,1.0],[219,1,4.0],[219,4,13.0],[219,6,28.0],[219,7,19.0],[219,8,4.0],[219,11,30.0],[219,12,19.0],[219,13,46.0],[219,15,4.0],[219,16,32.0],[219,17,26.0],[219,22,1.0],[219,23,19.0],[219,25,13.0],[219,26,7.0],[219,27,36.0],[219,28,38.0],[219,29,3.0],[219,30,36.0],[219,31,30.0],[219,32,41.0],[219,34,18.0],[219,35,8.0],[219,38,8.0],[219,42,3.0],[219,43,2.0],[219,44,3.0],[219,45,537.0],[219,46,3.0],[219,48,10.0],[219,49,8.0],[219,51,12.0],[219,52,6.0],[219,56,10.0],[219,57,2.0],[219,59,2.0],[219,60,10.0],[219,62,9.0],[219,63,25.0],[220,0,3.0],[220,1,6.0],[220,4,2.0],[220,5,2.0],[220,6,6.0],[220,7,7.0],[220,8,3.0],[220,9,8.0],[220,11,4.0],[220,12,2.0],[220,13,6.0],[220,14,1.0],[220,15,8.0],[220,17,3.0],[220,21,3.0],[220,22,3.0],[220,23,1.0],[220,24,1.0],[220,25,2.0],[220,27,4.0],[220,28,1.0],[220,29,1.0],[220,32,5.0],[220,35,1.0],[220,43,1.0],[220,45,54.0],[220,46,2.0],[220,47,7.0],[220,48,4.0],[220,51,2.0],[220,52,2.0],[220,56,3.0],[220,57,4.0],[220,58,1.0],[220,59,3.0],[220,61,1.0],[220,62,2.0],[220,63,4.0],[220,66,4.0],[220,67,6.0],[220,68,2.0],[221,0,228.0],[221,1,88.0],[221,2,15.0],[221,3,295.0],[221,4,65.0],[221,6,28.0],[221,7,201.0],[221,8,197.0],[221,9,2.0],[221,10,2.0],[221,11,246.0],[221,12,26.0],[221,13,121.0],[221,14,1.0],[221,16,11.0],[221,17,143.0],[221,18,2.0],[221,22,206.0],[221,23,59.0],[221,25,189.0],[221,26,227.0],[221,27,124.0],[221,28,39.0],[221,29,395.0],[221,30,9.0],[221,31,14.0],[221,32,146.0],[221,33,1.0],[221,34,68.0],[221,35,240.0],[221,36,2.0],[221,38,194.0],[221,39,4.0],[221,43,3.0],[221,44,3.0],[221,45,6.0],[221,46,7.0],[221,47,4.0],[221,48,5.0],[221,49,7.0],[221,51,101.0],[221,52,6.0],[221,56,2.0],[221,57,1.0],[221,58,1.0],[221,60,1.0],[221,64,1.0],[221,68,3.0],[222,0,23.0],[222,1,5.0],[222,2,11.0],[222,3,32.0],[222,4,88.0],[222,5,3.0],[222,6,76.0],[222,7,21.0],[222,8,17.0],[222,9,2.0],[222,11,33.0],[222,12,69.0],[222,13,22.0],[222,14,3.0],[222,15,7.0],[222,16,50.0],[222,17,16.0],[222,18,6.0],[222,19,3.0],[222,20,3.0],[222,22,25.0],[222,23,60.0],[222,24,14.0],[222,25,15.0],[222,26,27.0],[222,27,29.0],[222,28,90.0],[222,29,8.0],[222,30,97.0],[222,31,63.0],[222,32,30.0],[222,33,4.0],[222,34,62.0],[222,35,30.0],[222,36,2.0],[222,37,1.0],[222,38,25.0],[222,39,9.0],[222,42,4.0],[222,43,26.0],[222,44,20.0],[222,45,64.0],[222,46,25.0],[222,47,27.0],[222,48,20.0],[222,49,15.0],[222,51,3.0],[222,52,19.0],[222,56,39.0],[222,57,45.0],[222,58,39.0],[222,59,31.0],[222,60,43.0],[222,61,43.0],[222,62,21.0],[222,63,59.0],[222,64,46.0],[222,65,28.0],[222,66,9.0],[222,67,24.0],[222,68,41.0],[223,2,8.0],[223,5,1.0],[223,10,28.0],[223,15,2.0],[223,18,3.0],[223,24,3.0],[223,39,4.0],[224,4,6.0],[224,6,20.0],[224,7,4.0],[224,11,2.0],[224,12,23.0],[224,13,1.0],[224,16,5.0],[224,17,3.0],[224,28,20.0],[224,30,17.0],[224,31,6.0],[224,32,2.0],[224,33,5.0],[224,34,2.0],[224,35,1.0],[224,38,2.0],[224,43,4.0],[224,44,1.0],[224,48,2.0],[224,52,1.0],[224,58,1.0],[224,63,1.0],[225,0,36.0],[225,1,31.0],[225,2,33.0],[225,3,20.0],[225,4,62.0],[225,5,19.0],[225,6,66.0],[225,7,71.0],[225,8,25.0],[225,9,55.0],[225,11,63.0],[225,12,52.0],[225,13,84.0],[225,14,49.0],[225,15,101.0],[225,16,25.0],[225,17,23.0],[225,18,2.0],[225,19,5.0],[225,20,1.0],[225,21,18.0],[225,22,13.0],[225,23,47.0],[225,24,50.0],[225,25,45.0],[225,26,30.0],[225,27,38.0],[225,28,70.0],[225,29,46.0],[225,30,64.0],[225,31,40.0],[225,32,29.0],[225,33,38.0],[225,34,59.0],[225,35,17.0],[225,36,50.0],[225,38,26.0],[225,39,12.0],[225,41,3.0],[225,42,17.0],[225,43,55.0],[225,44,47.0],[225,45,84.0],[225,46,48.0],[225,47,28.0],[225,48,79.0],[225,49,27.0],[225,51,81.0],[225,52,58.0],[225,56,123.0],[225,57,113.0],[225,58,100.0],[225,59,79.0],[225,60,45.0],[225,61,82.0],[225,62,118.0],[225,63,127.0],[225,64,143.0],[225,65,73.0],[225,66,51.0],[225,67,48.0],[225,68,116.0],[226,3,3.0],[226,4,2.0],[226,6,1.0],[226,7,3.0],[226,8,2.0],[226,11,2.0],[226,13,4.0],[226,14,3.0],[226,15,5.0],[226,16,13.0],[226,17,1.0],[226,23,2.0],[226,24,12.0],[226,25,2.0],[226,30,14.0],[226,31,9.0],[226,32,1.0],[226,34,1.0],[226,35,2.0],[226,39,1.0],[226,44,2.0],[226,45,1.0],[226,46,1.0],[226,47,1.0],[226,51,1.0],[226,52,1.0],[226,56,12.0],[226,57,5.0],[226,58,3.0],[226,60,1.0],[226,62,1.0],[226,65,6.0],[226,68,2.0],[227,0,5.0],[227,1,4.0],[227,2,1.0],[227,3,5.0],[227,4,1.0],[227,6,4.0],[227,7,8.0],[227,8,4.0],[227,11,14.0],[227,12,2.0],[227,13,8.0],[227,17,6.0],[227,22,9.0],[227,23,2.0],[227,24,1.0],[227,25,4.0],[227,26,2.0],[227,27,8.0],[227,28,3.0],[227,29,10.0],[227,30,1.0],[227,31,2.0],[227,32,6.0],[227,34,1.0],[227,35,4.0],[227,38,5.0],[227,51,1.0],[227,52,1.0],[228,0,1.0],[228,1,2.0],[228,2,2.0],[228,3,14.0],[228,4,25.0],[228,6,35.0],[228,7,16.0],[228,8,6.0],[228,11,12.0],[228,12,29.0],[228,13,16.0],[228,14,2.0],[228,16,39.0],[228,17,21.0],[228,18,1.0],[228,22,4.0],[228,23,19.0],[228,24,2.0],[228,25,12.0],[228,26,15.0],[228,27,26.0],[228,28,33.0],[228,29,3.0],[228,30,49.0],[228,31,31.0],[228,32,30.0],[228,34,25.0],[228,35,13.0],[228,38,13.0],[228,39,3.0],[228,42,6.0],[228,43,40.0],[228,44,3.0],[228,45,11.0],[228,46,4.0],[228,47,2.0],[228,48,11.0],[228,49,12.0],[228,51,5.0],[228,52,12.0],[228,58,26.0],[228,59,2.0],[228,60,3.0],[228,61,10.0],[228,62,3.0],[228,63,6.0],[228,66,1.0],[229,2,4.0],[229,4,3.0],[229,6,8.0],[229,7,7.0],[229,8,1.0],[229,10,6.0],[229,11,12.0],[229,13,4.0],[229,15,1.0],[229,16,1.0],[229,22,3.0],[229,23,7.0],[229,24,1.0],[229,25,5.0],[229,26,3.0],[229,27,3.0],[229,28,3.0],[229,30,11.0],[229,31,8.0],[229,34,9.0],[229,35,2.0],[229,38,1.0],[229,41,2.0],[229,43,10.0],[229,44,3.0],[229,48,5.0],[229,49,3.0],[229,51,16.0],[229,52,3.0],[229,56,13.0],[229,58,1.0],[229,59,10.0],[229,60,2.0],[229,61,17.0],[229,62,2.0],[229,63,2.0],[229,64,4.0],[229,68,1.0],[230,0,20.0],[230,1,33.0],[230,2,6.0],[230,3,34.0],[230,4,6.0],[230,5,5.0],[230,6,6.0],[230,7,8.0],[230,8,10.0],[230,9,21.0],[230,10,12.0],[230,11,12.0],[230,12,5.0],[230,13,7.0],[230,14,12.0],[230,15,11.0],[230,16,2.0],[230,17,7.0],[230,21,1.0],[230,22,34.0],[230,23,3.0],[230,24,6.0],[230,25,8.0],[230,26,17.0],[230,27,4.0],[230,28,7.0],[230,29,6.0],[230,30,2.0],[230,31,1.0],[230,32,13.0],[230,33,25.0],[230,34,8.0],[230,35,21.0],[230,36,8.0],[230,38,34.0],[230,43,3.0],[230,44,3.0],[230,46,12.0],[230,47,6.0],[230,48,19.0],[230,49,13.0],[230,52,13.0],[230,56,2.0],[230,57,11.0],[230,62,8.0],[230,63,33.0],[230,64,6.0],[230,65,1.0],[230,68,12.0],[231,0,2.0],[231,2,13.0],[231,3,2.0],[231,4,23.0],[231,6,6.0],[231,7,10.0],[231,8,11.0],[231,9,4.0],[231,11,6.0],[231,12,13.0],[231,13,7.0],[231,14,13.0],[231,15,10.0],[231,16,19.0],[231,17,14.0],[231,22,2.0],[231,23,20.0],[231,24,16.0],[231,25,5.0],[231,26,1.0],[231,27,17.0],[231,28,23.0],[231,29,2.0],[231,30,27.0],[231,31,26.0],[231,32,23.0],[231,34,16.0],[231,35,2.0],[231,36,5.0],[231,38,2.0],[231,39,3.0],[231,41,1.0],[231,42,7.0],[231,43,17.0],[231,44,10.0],[231,45,22.0],[231,46,5.0],[231,47,2.0],[231,48,10.0],[231,49,5.0],[231,51,18.0],[231,52,6.0],[231,56,25.0],[231,57,11.0],[231,58,7.0],[231,59,36.0],[231,60,12.0],[231,61,13.0],[231,62,1.0],[231,63,10.0],[231,64,14.0],[231,66,28.0],[231,68,26.0],[232,0,10.0],[232,1,5.0],[232,2,3.0],[232,3,12.0],[232,6,6.0],[232,7,1.0],[232,8,8.0],[232,9,11.0],[232,11,5.0],[232,12,4.0],[232,13,4.0],[232,15,3.0],[232,17,1.0],[232,18,1.0],[232,21,3.0],[232,22,11.0],[232,23,3.0],[232,24,4.0],[232,25,3.0],[232,26,19.0],[232,28,7.0],[232,30,2.0],[232,32,1.0],[232,33,12.0],[232,35,20.0],[232,36,8.0],[232,38,11.0],[232,39,1.0],[232,46,1.0],[232,47,4.0],[232,48,1.0],[232,49,1.0],[232,51,35.0],[232,52,2.0],[232,56,4.0],[232,57,2.0],[232,58,2.0],[232,60,3.0],[232,63,2.0],[232,64,1.0],[232,65,2.0],[232,66,3.0],[232,68,6.0],[233,0,38.0],[233,1,43.0],[233,2,25.0],[233,3,27.0],[233,4,92.0],[233,5,72.0],[233,6,115.0],[233,7,96.0],[233,8,37.0],[233,9,42.0],[233,10,8.0],[233,11,117.0],[233,12,69.0],[233,13,114.0],[233,14,145.0],[233,15,49.0],[233,16,66.0],[233,17,161.0],[233,18,27.0],[233,20,16.0],[233,21,3.0],[233,22,49.0],[233,23,57.0],[233,24,38.0],[233,25,76.0],[233,26,140.0],[233,27,169.0],[233,28,147.0],[233,29,122.0],[233,30,74.0],[233,31,89.0],[233,32,175.0],[233,33,63.0],[233,34,111.0],[233,35,114.0],[233,36,43.0],[233,38,118.0],[233,39,13.0],[233,41,11.0],[233,42,30.0],[233,43,64.0],[233,44,37.0],[233,45,37.0],[233,46,54.0],[233,47,49.0],[233,48,174.0],[233,49,82.0],[233,51,102.0],[233,52,103.0],[233,56,44.0],[233,57,66.0],[233,58,115.0],[233,59,29.0],[233,60,69.0],[233,61,48.0],[233,62,56.0],[233,63,141.0],[233,64,158.0],[233,65,27.0],[233,66,15.0],[233,67,21.0],[233,68,68.0],[234,0,16.0],[234,1,39.0],[234,2,135.0],[234,3,20.0],[234,4,35.0],[234,5,65.0],[234,6,42.0],[234,7,8.0],[234,8,15.0],[234,9,47.0],[234,10,308.0],[234,11,18.0],[234,12,46.0],[234,13,14.0],[234,14,78.0],[234,15,74.0],[234,16,18.0],[234,17,15.0],[234,18,193.0],[234,19,117.0],[234,20,161.0],[234,21,195.0],[234,22,12.0],[234,23,38.0],[234,24,66.0],[234,25,11.0],[234,26,17.0],[234,27,76.0],[234,28,46.0],[234,29,26.0],[234,30,17.0],[234,31,21.0],[234,32,12.0],[234,33,66.0],[234,34,35.0],[234,35,16.0],[234,36,27.0],[234,37,249.0],[234,38,12.0],[234,39,182.0],[234,40,944.0],[234,41,154.0],[234,42,136.0],[234,43,10.0],[234,44,33.0],[234,45,16.0],[234,46,35.0],[234,47,101.0],[234,48,18.0],[234,49,10.0],[234,50,298.0],[234,51,13.0],[234,52,10.0],[234,53,123.0],[234,56,115.0],[234,57,188.0],[234,58,320.0],[234,59,236.0],[234,60,185.0],[234,61,147.0],[234,62,90.0],[234,63,86.0],[234,64,263.0],[234,65,425.0],[234,66,315.0],[234,67,315.0],[234,68,80.0],[235,0,184.0],[235,1,59.0],[235,2,68.0],[235,3,177.0],[235,4,33.0],[235,5,15.0],[235,6,41.0],[235,7,174.0],[235,8,184.0],[235,9,102.0],[235,10,9.0],[235,11,224.0],[235,12,18.0],[235,13,227.0],[235,14,57.0],[235,15,252.0],[235,16,31.0],[235,17,35.0],[235,18,14.0],[235,19,5.0],[235,21,16.0],[235,22,169.0],[235,23,21.0],[235,24,119.0],[235,25,133.0],[235,26,81.0],[235,27,44.0],[235,28,34.0],[235,29,93.0],[235,30,33.0],[235,31,39.0],[235,32,40.0],[235,33,81.0],[235,34,40.0],[235,35,70.0],[235,36,72.0],[235,38,90.0],[235,39,13.0],[235,41,12.0],[235,42,28.0],[235,43,37.0],[235,44,84.0],[235,45,74.0],[235,46,34.0],[235,47,27.0],[235,48,53.0],[235,49,30.0],[235,51,76.0],[235,52,32.0],[235,56,160.0],[235,57,86.0],[235,58,93.0],[235,59,98.0],[235,60,86.0],[235,61,120.0],[235,62,39.0],[235,63,58.0],[235,64,62.0],[235,65,25.0],[235,66,53.0],[235,67,59.0],[235,68,51.0],[236,0,25.0],[236,1,12.0],[236,2,8.0],[236,3,20.0],[236,4,2.0],[236,5,33.0],[236,6,6.0],[236,7,5.0],[236,8,7.0],[236,9,28.0],[236,10,11.0],[236,11,7.0],[236,12,7.0],[236,13,3.0],[236,14,22.0],[236,15,7.0],[236,16,8.0],[236,17,7.0],[236,18,16.0],[236,20,6.0],[236,21,3.0],[236,22,18.0],[236,23,3.0],[236,24,3.0],[236,25,1.0],[236,26,29.0],[236,27,23.0],[236,28,14.0],[236,29,42.0],[236,30,10.0],[236,31,5.0],[236,32,10.0],[236,33,29.0],[236,34,6.0],[236,35,23.0],[236,36,28.0],[236,37,1.0],[236,38,9.0],[236,39,3.0],[236,41,6.0],[236,42,7.0],[236,43,1.0],[236,45,3.0],[236,46,1.0],[236,47,8.0],[236,48,3.0],[236,51,4.0],[236,52,1.0],[236,56,7.0],[236,57,2.0],[236,58,15.0],[236,59,7.0],[236,60,1.0],[236,61,4.0],[236,62,8.0],[236,63,8.0],[236,64,12.0],[236,65,7.0],[236,66,32.0],[236,67,11.0],[236,68,5.0],[237,0,3.0],[237,1,1.0],[237,2,1.0],[237,3,3.0],[237,4,2.0],[237,6,2.0],[237,7,1.0],[237,8,16.0],[237,11,4.0],[237,12,1.0],[237,14,3.0],[237,15,2.0],[237,16,4.0],[237,17,1.0],[237,23,4.0],[237,24,8.0],[237,25,1.0],[237,26,5.0],[237,28,2.0],[237,29,9.0],[237,30,13.0],[237,31,1.0],[237,33,2.0],[237,34,2.0],[237,35,3.0],[237,43,4.0],[237,44,2.0],[237,48,1.0],[237,49,3.0],[237,51,1.0],[237,52,2.0],[237,56,8.0],[237,57,1.0],[237,58,5.0],[237,59,5.0],[237,60,12.0],[237,61,14.0],[237,62,25.0],[237,63,4.0],[237,65,16.0],[237,67,11.0],[237,68,5.0],[238,0,136.0],[238,1,94.0],[238,2,2.0],[238,3,196.0],[238,4,95.0],[238,5,1.0],[238,6,127.0],[238,7,52.0],[238,8,65.0],[238,9,3.0],[238,11,80.0],[238,12,94.0],[238,13,41.0],[238,14,5.0],[238,15,1.0],[238,16,45.0],[238,17,99.0],[238,22,137.0],[238,23,78.0],[238,25,37.0],[238,26,194.0],[238,27,106.0],[238,28,136.0],[238,29,217.0],[238,30,63.0],[238,31,38.0],[238,32,93.0],[238,34,99.0],[238,35,226.0],[238,36,8.0],[238,38,168.0],[238,42,5.0],[238,43,12.0],[238,44,18.0],[238,45,22.0],[238,46,12.0],[238,47,20.0],[238,48,5.0],[238,49,8.0],[238,51,13.0],[238,52,17.0],[238,58,1.0],[238,68,2.0],[239,0,28.0],[239,1,16.0],[239,2,7.0],[239,3,25.0],[239,4,401.0],[239,5,42.0],[239,6,298.0],[239,7,77.0],[239,8,54.0],[239,9,24.0],[239,10,8.0],[239,11,92.0],[239,12,333.0],[239,13,92.0],[239,14,77.0],[239,15,78.0],[239,16,289.0],[239,17,209.0],[239,18,8.0],[239,19,1.0],[239,20,3.0],[239,22,31.0],[239,23,294.0],[239,24,62.0],[239,25,62.0],[239,26,19.0],[239,27,136.0],[239,28,416.0],[239,29,50.0],[239,30,425.0],[239,31,392.0],[239,32,256.0],[239,33,22.0],[239,34,486.0],[239,35,11.0],[239,36,17.0],[239,38,12.0],[239,39,8.0],[239,41,4.0],[239,42,3.0],[239,43,354.0],[239,44,61.0],[239,45,530.0],[239,46,46.0],[239,47,53.0],[239,48,148.0],[239,49,138.0],[239,51,97.0],[239,52,108.0],[239,56,194.0],[239,57,48.0],[239,58,738.0],[239,59,125.0],[239,60,57.0],[239,61,105.0],[239,62,87.0],[239,63,48.0],[239,64,37.0],[239,65,11.0],[239,66,9.0],[239,67,28.0],[239,68,50.0],[240,0,19.0],[240,1,15.0],[240,3,26.0],[240,4,32.0],[240,5,15.0],[240,6,23.0],[240,7,32.0],[240,8,29.0],[240,9,20.0],[240,10,2.0],[240,11,26.0],[240,12,29.0],[240,13,32.0],[240,14,3.0],[240,15,23.0],[240,16,11.0],[240,17,25.0],[240,22,18.0],[240,23,35.0],[240,24,17.0],[240,25,23.0],[240,26,41.0],[240,27,54.0],[240,28,25.0],[240,29,33.0],[240,30,14.0],[240,31,8.0],[240,32,31.0],[240,33,11.0],[240,34,43.0],[240,35,51.0],[240,36,11.0],[240,38,40.0],[240,39,5.0],[240,41,8.0],[240,42,6.0],[240,43,13.0],[240,45,4.0],[240,46,5.0],[240,47,1.0],[240,48,18.0],[240,49,21.0],[240,51,1.0],[240,52,22.0],[240,56,3.0],[240,57,9.0],[240,58,8.0],[240,59,2.0],[240,60,1.0],[240,61,6.0],[240,62,5.0],[240,63,11.0],[240,64,5.0],[240,65,6.0],[240,66,11.0],[240,68,6.0],[241,0,26.0],[241,1,21.0],[241,3,38.0],[241,4,5.0],[241,6,13.0],[241,7,7.0],[241,8,9.0],[241,9,2.0],[241,10,1.0],[241,11,11.0],[241,12,12.0],[241,13,1.0],[241,14,4.0],[241,17,43.0],[241,18,12.0],[241,22,37.0],[241,23,5.0],[241,24,7.0],[241,25,2.0],[241,26,41.0],[241,27,23.0],[241,28,16.0],[241,29,37.0],[241,30,1.0],[241,32,33.0],[241,33,6.0],[241,34,4.0],[241,35,29.0],[241,36,2.0],[241,38,35.0],[241,39,11.0],[241,42,1.0],[241,44,2.0],[241,46,3.0],[241,47,26.0],[241,52,1.0],[241,58,7.0],[241,60,2.0],[241,62,5.0],[241,63,1.0],[241,65,5.0],[241,68,2.0],[242,0,99.0],[242,1,42.0],[242,2,6.0],[242,3,123.0],[242,4,2.0],[242,6,8.0],[242,7,19.0],[242,8,89.0],[242,11,40.0],[242,12,12.0],[242,13,18.0],[242,14,1.0],[242,16,3.0],[242,17,110.0],[242,18,19.0],[242,19,2.0],[242,22,104.0],[242,23,3.0],[242,24,4.0],[242,25,22.0],[242,26,75.0],[242,27,108.0],[242,28,8.0],[242,29,289.0],[242,30,3.0],[242,31,3.0],[242,32,102.0],[242,34,9.0],[242,35,86.0],[242,38,78.0],[242,39,2.0],[242,46,1.0],[242,47,6.0],[242,48,2.0],[242,51,3.0],[242,52,4.0],[242,57,1.0],[242,58,6.0],[242,62,2.0],[242,63,2.0],[242,64,1.0],[242,66,1.0],[242,68,10.0],[243,0,3.0],[243,1,8.0],[243,2,2.0],[243,3,1.0],[243,4,5.0],[243,6,5.0],[243,8,4.0],[243,11,8.0],[243,12,9.0],[243,13,6.0],[243,14,3.0],[243,15,5.0],[243,23,2.0],[243,24,13.0],[243,26,2.0],[243,28,6.0],[243,30,1.0],[243,34,12.0],[243,35,1.0],[243,38,2.0],[243,43,1.0],[243,44,2.0],[243,46,5.0],[243,47,1.0],[243,48,7.0],[243,49,2.0],[243,52,1.0],[243,56,4.0],[243,57,7.0],[243,58,5.0],[243,61,16.0],[243,62,6.0],[243,63,10.0],[243,64,19.0],[243,65,10.0],[243,66,9.0],[243,67,3.0],[243,68,2.0],[244,0,2.0],[244,1,1.0],[244,3,3.0],[244,4,7.0],[244,5,2.0],[244,6,4.0],[244,7,5.0],[244,11,3.0],[244,12,4.0],[244,13,4.0],[244,14,1.0],[244,16,3.0],[244,17,2.0],[244,23,3.0],[244,25,4.0],[244,28,7.0],[244,29,3.0],[244,30,7.0],[244,31,3.0],[244,34,2.0],[244,39,2.0],[244,43,3.0],[244,44,1.0],[244,46,3.0],[244,48,12.0],[244,49,3.0],[244,51,1.0],[244,52,4.0],[244,56,8.0],[244,57,16.0],[244,61,1.0],[244,62,3.0],[244,63,8.0],[244,64,7.0],[244,66,2.0],[244,68,2.0],[245,0,11.0],[245,1,23.0],[245,2,2.0],[245,3,14.0],[245,4,3.0],[245,5,20.0],[245,6,14.0],[245,7,5.0],[245,8,6.0],[245,9,10.0],[245,11,8.0],[245,12,11.0],[245,13,5.0],[245,14,19.0],[245,15,3.0],[245,16,3.0],[245,17,17.0],[245,18,9.0],[245,21,1.0],[245,22,11.0],[245,23,8.0],[245,24,1.0],[245,25,5.0],[245,26,17.0],[245,27,16.0],[245,28,10.0],[245,29,33.0],[245,30,13.0],[245,31,5.0],[245,32,21.0],[245,33,13.0],[245,34,6.0],[245,35,12.0],[245,36,1.0],[245,38,20.0],[245,39,3.0],[245,42,1.0],[245,43,2.0],[245,44,3.0],[245,45,1.0],[245,46,5.0],[245,47,6.0],[245,48,9.0],[245,49,4.0],[245,51,56.0],[245,52,2.0],[245,56,10.0],[245,57,4.0],[245,58,10.0],[245,59,4.0],[245,60,2.0],[245,61,5.0],[245,62,10.0],[245,63,21.0],[245,64,5.0],[245,65,5.0],[245,66,9.0],[245,67,14.0],[245,68,9.0],[246,1,1.0],[246,3,4.0],[246,4,7.0],[246,5,7.0],[246,6,17.0],[246,7,9.0],[246,8,7.0],[246,9,10.0],[246,11,11.0],[246,12,8.0],[246,13,9.0],[246,14,11.0],[246,15,18.0],[246,16,16.0],[246,17,6.0],[246,22,6.0],[246,23,6.0],[246,24,6.0],[246,25,6.0],[246,26,14.0],[246,27,6.0],[246,28,11.0],[246,29,5.0],[246,30,8.0],[246,31,8.0],[246,32,13.0],[246,34,10.0],[246,35,4.0],[246,36,10.0],[246,38,5.0],[246,39,7.0],[246,42,2.0],[246,43,7.0],[246,44,9.0],[246,45,16.0],[246,46,4.0],[246,47,6.0],[246,48,11.0],[246,49,7.0],[246,51,11.0],[246,52,2.0],[246,56,21.0],[246,57,14.0],[246,58,16.0],[246,59,26.0],[246,60,9.0],[246,61,16.0],[246,62,8.0],[246,63,14.0],[246,64,9.0],[246,65,2.0],[246,66,6.0],[246,67,25.0],[246,68,10.0],[247,0,6.0],[247,2,8.0],[247,3,5.0],[247,4,42.0],[247,6,15.0],[247,7,11.0],[247,8,5.0],[247,10,30.0],[247,11,10.0],[247,12,11.0],[247,13,13.0],[247,16,30.0],[247,17,12.0],[247,18,10.0],[247,19,9.0],[247,20,5.0],[247,22,3.0],[247,23,32.0],[247,24,1.0],[247,25,15.0],[247,26,2.0],[247,27,18.0],[247,28,22.0],[247,29,3.0],[247,30,35.0],[247,31,20.0],[247,32,20.0],[247,34,45.0],[247,35,4.0],[247,38,1.0],[247,39,9.0],[247,41,2.0],[247,42,31.0],[247,43,13.0],[247,44,14.0],[247,45,8.0],[247,46,12.0],[247,47,26.0],[247,48,10.0],[247,49,5.0],[247,51,4.0],[247,52,3.0],[247,56,1.0],[247,57,8.0],[247,58,4.0],[247,59,4.0],[247,60,24.0],[247,61,41.0],[247,63,3.0],[247,64,76.0],[247,65,14.0],[247,66,1.0],[247,68,5.0],[248,0,2.0],[248,1,6.0],[248,2,3.0],[248,3,9.0],[248,5,7.0],[248,6,4.0],[248,7,9.0],[248,8,8.0],[248,9,6.0],[248,11,7.0],[248,12,8.0],[248,13,8.0],[248,14,8.0],[248,15,12.0],[248,16,3.0],[248,17,3.0],[248,21,4.0],[248,22,5.0],[248,24,4.0],[248,25,6.0],[248,26,8.0],[248,27,1.0],[248,28,4.0],[248,29,15.0],[248,31,2.0],[248,32,7.0],[248,33,5.0],[248,34,1.0],[248,35,11.0],[248,36,3.0],[248,38,4.0],[248,39,3.0],[248,42,1.0],[248,43,1.0],[248,44,2.0],[248,46,1.0],[248,47,1.0],[248,49,1.0],[248,52,2.0],[248,57,2.0],[248,58,4.0],[248,61,1.0],[248,62,3.0],[248,63,5.0],[248,67,2.0],[249,1,5.0],[249,2,1.0],[249,3,2.0],[249,4,5.0],[249,6,7.0],[249,7,5.0],[249,8,3.0],[249,9,4.0],[249,11,8.0],[249,12,8.0],[249,13,7.0],[249,14,5.0],[249,15,9.0],[249,16,7.0],[249,23,7.0],[249,24,1.0],[249,25,6.0],[249,26,3.0],[249,27,1.0],[249,28,12.0],[249,30,11.0],[249,31,9.0],[249,32,1.0],[249,33,3.0],[249,34,5.0],[249,35,1.0],[249,36,5.0],[249,38,3.0],[249,42,1.0],[249,43,10.0],[249,44,13.0],[249,46,5.0],[249,47,7.0],[249,48,10.0],[249,49,3.0],[249,51,24.0],[249,52,7.0],[249,56,15.0],[249,57,11.0],[249,58,11.0],[249,59,7.0],[249,60,2.0],[249,61,15.0],[249,62,5.0],[249,63,9.0],[249,64,1.0],[249,65,6.0],[249,66,2.0],[249,67,14.0],[249,68,37.0],[250,0,1636.0],[250,1,37.0],[250,2,9.0],[250,3,1849.0],[250,4,133.0],[250,5,12.0],[250,6,96.0],[250,7,158.0],[250,8,223.0],[250,9,10.0],[250,11,150.0],[250,12,63.0],[250,13,90.0],[250,14,40.0],[250,15,41.0],[250,16,92.0],[250,17,102.0],[250,21,2.0],[250,22,1752.0],[250,23,121.0],[250,24,12.0],[250,25,86.0],[250,26,26.0],[250,27,50.0],[250,28,70.0],[250,29,329.0],[250,30,115.0],[250,31,84.0],[250,32,65.0],[250,33,14.0],[250,34,117.0],[250,35,36.0],[250,36,6.0],[250,37,1.0],[250,38,26.0],[250,39,9.0],[250,41,9.0],[250,42,7.0],[250,43,90.0],[250,44,37.0],[250,45,132.0],[250,46,8.0],[250,47,28.0],[250,48,49.0],[250,49,50.0],[250,51,6.0],[250,52,32.0],[250,56,136.0],[250,57,13.0],[250,58,58.0],[250,59,320.0],[250,60,77.0],[250,61,143.0],[250,62,31.0],[250,63,37.0],[250,64,57.0],[250,65,79.0],[250,66,37.0],[250,67,182.0],[250,68,33.0],[251,0,67.0],[251,1,24.0],[251,2,267.0],[251,3,44.0],[251,4,285.0],[251,5,1.0],[251,6,50.0],[251,7,234.0],[251,8,228.0],[251,10,27.0],[251,11,325.0],[251,12,31.0],[251,13,223.0],[251,14,13.0],[251,15,75.0],[251,16,494.0],[251,17,5.0],[251,19,4.0],[251,20,14.0],[251,21,56.0],[251,22,61.0],[251,23,256.0],[251,24,142.0],[251,25,199.0],[251,26,28.0],[251,27,19.0],[251,28,46.0],[251,30,700.0],[251,31,495.0],[251,32,10.0],[251,34,317.0],[251,35,28.0],[251,38,20.0],[251,39,14.0],[251,41,4.0],[251,42,3.0],[251,43,92.0],[251,44,212.0],[251,46,70.0],[251,47,17.0],[251,48,60.0],[251,49,41.0],[251,51,93.0],[251,52,5.0],[251,56,168.0],[251,57,87.0],[251,58,15.0],[251,59,99.0],[251,60,139.0],[251,61,193.0],[251,62,1.0],[251,63,58.0],[251,64,325.0],[251,65,139.0],[251,66,151.0],[251,67,10.0],[251,68,7.0],[252,0,16.0],[252,1,9.0],[252,2,4.0],[252,3,17.0],[252,4,12.0],[252,5,5.0],[252,6,15.0],[252,7,11.0],[252,8,13.0],[252,9,5.0],[252,11,34.0],[252,12,15.0],[252,13,25.0],[252,14,12.0],[252,15,19.0],[252,16,15.0],[252,17,30.0],[252,18,5.0],[252,21,11.0],[252,22,10.0],[252,23,10.0],[252,24,10.0],[252,25,10.0],[252,26,32.0],[252,27,22.0],[252,28,18.0],[252,29,18.0],[252,30,19.0],[252,31,4.0],[252,32,10.0],[252,33,3.0],[252,34,9.0],[252,35,27.0],[252,36,3.0],[252,38,22.0],[252,42,2.0],[252,43,12.0],[252,44,6.0],[252,45,3.0],[252,46,7.0],[252,47,8.0],[252,48,11.0],[252,49,1.0],[252,51,41.0],[252,52,4.0],[252,56,18.0],[252,57,6.0],[252,58,4.0],[252,59,18.0],[252,60,9.0],[252,61,3.0],[252,62,10.0],[252,63,20.0],[252,64,1.0],[252,66,3.0],[252,67,20.0],[252,68,5.0],[253,0,48.0],[253,1,46.0],[253,2,9.0],[253,3,58.0],[253,4,5.0],[253,5,34.0],[253,6,9.0],[253,7,50.0],[253,8,63.0],[253,9,30.0],[253,10,6.0],[253,11,51.0],[253,12,10.0],[253,13,48.0],[253,14,69.0],[253,15,47.0],[253,16,5.0],[253,17,52.0],[253,18,16.0],[253,19,1.0],[253,20,2.0],[253,22,75.0],[253,23,2.0],[253,24,17.0],[253,25,21.0],[253,26,78.0],[253,27,41.0],[253,28,7.0],[253,29,88.0],[253,30,2.0],[253,31,1.0],[253,32,42.0],[253,33,31.0],[253,34,6.0],[253,35,49.0],[253,36,37.0],[253,38,42.0],[253,39,4.0],[253,41,5.0],[253,42,11.0],[253,43,1.0],[253,45,1.0],[253,46,12.0],[253,47,11.0],[253,48,15.0],[253,49,8.0],[253,51,21.0],[253,52,9.0],[253,56,8.0],[253,57,8.0],[253,58,16.0],[253,59,9.0],[253,60,2.0],[253,61,3.0],[253,62,29.0],[253,63,10.0],[253,64,3.0],[253,65,26.0],[253,67,7.0],[253,68,23.0],[254,2,1.0],[254,4,6.0],[254,6,3.0],[254,7,2.0],[254,11,6.0],[254,12,5.0],[254,13,4.0],[254,16,6.0],[254,23,3.0],[254,25,1.0],[254,28,6.0],[254,30,6.0],[254,31,5.0],[254,32,2.0],[254,34,4.0],[254,43,2.0],[254,46,1.0],[254,48,2.0],[254,52,1.0],[254,60,4.0],[254,68,1.0],[255,0,1.0],[255,1,2.0],[255,2,9.0],[255,4,2.0],[255,5,7.0],[255,8,4.0],[255,10,37.0],[255,11,1.0],[255,12,3.0],[255,14,8.0],[255,15,11.0],[255,18,20.0],[255,19,7.0],[255,20,1.0],[255,21,12.0],[255,22,2.0],[255,23,1.0],[255,24,7.0],[255,26,6.0],[255,29,1.0],[255,31,1.0],[255,34,2.0],[255,37,6.0],[255,38,3.0],[255,39,3.0],[255,41,12.0],[255,42,10.0],[255,43,1.0],[255,47,1.0],[255,57,2.0],[255,58,2.0],[255,59,1.0],[255,60,2.0],[255,61,2.0],[255,62,5.0],[255,63,4.0],[255,64,11.0],[255,65,1.0],[255,66,5.0],[255,67,2.0],[256,0,41.0],[256,1,17.0],[256,2,40.0],[256,3,34.0],[256,4,12.0],[256,5,1.0],[256,6,9.0],[256,7,28.0],[256,8,51.0],[256,10,87.0],[256,11,46.0],[256,12,10.0],[256,13,41.0],[256,14,15.0],[256,15,3.0],[256,16,22.0],[256,17,31.0],[256,18,14.0],[256,19,26.0],[256,20,17.0],[256,21,14.0],[256,22,46.0],[256,23,12.0],[256,24,2.0],[256,25,14.0],[256,26,12.0],[256,27,42.0],[256,28,11.0],[256,29,54.0],[256,30,22.0],[256,31,17.0],[256,32,20.0],[256,33,3.0],[256,34,16.0],[256,35,13.0],[256,36,4.0],[256,37,6.0],[256,38,16.0],[256,39,13.0],[256,41,8.0],[256,42,7.0],[256,43,2.0],[256,44,10.0],[256,45,7.0],[256,46,3.0],[256,47,14.0],[256,48,6.0],[256,49,6.0],[256,51,20.0],[256,52,1.0],[256,56,2.0],[256,57,3.0],[256,58,1.0],[256,60,7.0],[256,61,2.0],[256,63,4.0],[256,64,5.0],[256,65,14.0],[256,68,1.0],[257,4,45.0],[257,6,43.0],[257,12,33.0],[257,16,25.0],[257,23,47.0],[257,27,1.0],[257,28,42.0],[257,30,24.0],[257,31,26.0],[257,34,55.0],[257,43,30.0],[257,44,54.0],[257,46,31.0],[257,47,55.0],[257,48,30.0],[257,49,8.0],[257,51,2.0],[257,52,14.0],[257,56,67.0],[257,57,38.0],[257,58,159.0],[257,59,27.0],[257,60,88.0],[257,61,89.0],[257,62,47.0],[257,63,30.0],[257,64,103.0],[257,65,196.0],[257,66,9.0],[257,67,5.0],[257,68,46.0],[258,0,3.0],[258,1,7.0],[258,3,5.0],[258,4,9.0],[258,5,1.0],[258,6,13.0],[258,7,1.0],[258,9,6.0],[258,12,6.0],[258,13,2.0],[258,14,32.0],[258,15,8.0],[258,16,6.0],[258,17,6.0],[258,22,4.0],[258,23,13.0],[258,25,2.0],[258,27,3.0],[258,28,10.0],[258,29,8.0],[258,30,11.0],[258,31,9.0],[258,32,6.0],[258,33,11.0],[258,34,7.0],[258,36,1.0],[258,42,1.0],[258,43,10.0],[258,44,5.0],[258,46,5.0],[258,48,6.0],[258,49,13.0],[258,51,1.0],[258,52,5.0],[258,56,16.0],[258,57,3.0],[258,58,6.0],[258,60,6.0],[258,61,4.0],[258,62,8.0],[258,63,6.0],[258,64,5.0],[258,68,15.0],[259,0,41.0],[259,1,24.0],[259,2,8.0],[259,3,44.0],[259,4,8.0],[259,5,17.0],[259,6,6.0],[259,7,22.0],[259,8,21.0],[259,9,27.0],[259,10,6.0],[259,11,31.0],[259,12,6.0],[259,13,31.0],[259,14,89.0],[259,15,35.0],[259,16,1.0],[259,17,29.0],[259,18,4.0],[259,19,3.0],[259,21,2.0],[259,22,59.0],[259,23,12.0],[259,24,20.0],[259,25,20.0],[259,26,24.0],[259,27,21.0],[259,28,6.0],[259,29,62.0],[259,30,5.0],[259,31,2.0],[259,32,29.0],[259,33,26.0],[259,34,10.0],[259,35,33.0],[259,36,21.0],[259,38,43.0],[259,39,2.0],[259,42,8.0],[259,43,1.0],[259,44,2.0],[259,46,11.0],[259,47,6.0],[259,48,8.0],[259,49,5.0],[259,56,6.0],[259,57,8.0],[259,58,3.0],[259,59,2.0],[259,62,3.0],[259,63,4.0],[259,64,4.0],[259,67,12.0],[259,68,8.0],[260,0,225.0],[260,1,65.0],[260,2,36.0],[260,3,164.0],[260,4,76.0],[260,6,67.0],[260,7,119.0],[260,8,158.0],[260,9,1.0],[260,11,144.0],[260,12,79.0],[260,13,95.0],[260,14,8.0],[260,15,1.0],[260,16,68.0],[260,17,155.0],[260,21,1.0],[260,22,190.0],[260,23,66.0],[260,25,80.0],[260,26,98.0],[260,27,168.0],[260,28,63.0],[260,29,194.0],[260,30,62.0],[260,31,43.0],[260,32,154.0],[260,34,59.0],[260,35,109.0],[260,38,103.0],[260,39,1.0],[260,42,10.0],[260,43,12.0],[260,44,6.0],[260,45,76.0],[260,46,5.0],[260,47,14.0],[260,48,12.0],[260,49,9.0],[260,51,2.0],[260,52,22.0],[260,57,2.0],[260,58,1.0],[260,60,6.0],[260,61,1.0],[260,62,10.0],[260,63,3.0],[260,64,1.0],[260,68,2.0],[261,0,21.0],[261,1,21.0],[261,2,4.0],[261,3,19.0],[261,4,66.0],[261,5,10.0],[261,6,30.0],[261,7,31.0],[261,8,8.0],[261,9,16.0],[261,10,14.0],[261,11,33.0],[261,12,27.0],[261,13,45.0],[261,14,22.0],[261,15,30.0],[261,16,43.0],[261,17,17.0],[261,18,3.0],[261,19,7.0],[261,20,1.0],[261,21,16.0],[261,22,18.0],[261,23,56.0],[261,24,20.0],[261,25,16.0],[261,26,13.0],[261,27,13.0],[261,28,58.0],[261,29,9.0],[261,30,60.0],[261,31,42.0],[261,32,16.0],[261,33,36.0],[261,34,76.0],[261,35,12.0],[261,36,17.0],[261,38,9.0],[261,39,3.0],[261,41,5.0],[261,42,5.0],[261,43,40.0],[261,44,28.0],[261,45,9.0],[261,46,15.0],[261,47,17.0],[261,48,29.0],[261,49,24.0],[261,51,37.0],[261,52,29.0],[261,56,49.0],[261,57,21.0],[261,58,27.0],[261,59,8.0],[261,60,6.0],[261,61,7.0],[261,62,43.0],[261,63,34.0],[261,64,9.0],[261,65,8.0],[261,66,2.0],[261,67,18.0],[261,68,56.0],[262,0,10.0],[262,1,2.0],[262,2,6.0],[262,3,13.0],[262,4,12.0],[262,5,4.0],[262,6,11.0],[262,7,4.0],[262,8,20.0],[262,9,1.0],[262,10,83.0],[262,11,10.0],[262,12,5.0],[262,13,4.0],[262,14,18.0],[262,15,1.0],[262,16,15.0],[262,17,11.0],[262,18,4.0],[262,19,12.0],[262,20,31.0],[262,22,18.0],[262,23,9.0],[262,24,7.0],[262,25,4.0],[262,26,15.0],[262,27,7.0],[262,28,14.0],[262,29,21.0],[262,30,16.0],[262,31,12.0],[262,32,3.0],[262,34,12.0],[262,35,3.0],[262,36,11.0],[262,38,13.0],[262,39,1.0],[262,42,8.0],[262,43,8.0],[262,44,16.0],[262,45,12.0],[262,46,11.0],[262,47,15.0],[262,48,6.0],[262,49,4.0],[262,52,4.0],[262,56,6.0],[262,57,7.0],[262,58,15.0],[262,60,23.0],[262,61,13.0],[262,62,1.0],[262,63,5.0],[262,64,20.0],[262,65,29.0],[262,67,1.0],[262,68,6.0],[263,6,1.0],[263,7,1.0],[263,8,5.0],[263,11,1.0],[263,12,1.0],[263,13,7.0],[263,15,1.0],[263,16,2.0],[263,17,2.0],[263,22,2.0],[263,23,3.0],[263,24,2.0],[263,25,5.0],[263,26,3.0],[263,27,2.0],[263,29,6.0],[263,30,1.0],[263,31,3.0],[263,32,2.0],[263,33,5.0],[263,34,2.0],[263,35,2.0],[263,36,1.0],[263,38,1.0],[263,43,5.0],[263,46,3.0],[263,47,1.0],[263,48,8.0],[263,49,3.0],[263,52,2.0],[263,58,4.0],[264,0,36.0],[264,1,14.0],[264,2,20.0],[264,3,32.0],[264,4,115.0],[264,6,120.0],[264,7,80.0],[264,8,62.0],[264,11,88.0],[264,12,115.0],[264,13,64.0],[264,16,101.0],[264,17,5.0],[264,21,5.0],[264,22,51.0],[264,23,100.0],[264,24,1.0],[264,25,68.0],[264,26,19.0],[264,27,7.0],[264,28,130.0],[264,29,11.0],[264,30,105.0],[264,31,65.0],[264,32,16.0],[264,34,99.0],[264,35,15.0],[264,38,19.0],[264,39,5.0],[264,42,1.0],[264,43,15.0],[264,44,33.0],[264,45,103.0],[264,46,17.0],[264,47,20.0],[264,48,20.0],[264,49,12.0],[264,51,7.0],[264,52,11.0],[264,56,4.0],[264,57,4.0],[264,58,3.0],[264,59,1.0],[264,60,33.0],[264,61,16.0],[264,62,1.0],[264,64,39.0],[264,66,3.0],[264,68,7.0],[265,0,128.0],[265,1,97.0],[265,2,48.0],[265,3,150.0],[265,4,235.0],[265,5,37.0],[265,6,284.0],[265,7,128.0],[265,8,158.0],[265,9,50.0],[265,10,8.0],[265,11,143.0],[265,12,267.0],[265,13,143.0],[265,14,76.0],[265,15,75.0],[265,16,332.0],[265,17,87.0],[265,18,16.0],[265,19,16.0],[265,20,26.0],[265,21,35.0],[265,22,158.0],[265,23,233.0],[265,24,128.0],[265,25,84.0],[265,26,77.0],[265,27,71.0],[265,28,307.0],[265,29,60.0],[265,30,357.0],[265,31,293.0],[265,32,99.0],[265,33,63.0],[265,34,237.0],[265,35,71.0],[265,36,71.0],[265,37,6.0],[265,38,40.0],[265,39,60.0],[265,41,108.0],[265,42,53.0],[265,43,71.0],[265,44,177.0],[265,45,83.0],[265,46,146.0],[265,47,159.0],[265,48,52.0],[265,49,47.0],[265,51,14.0],[265,52,50.0],[265,56,280.0],[265,57,283.0],[265,58,314.0],[265,59,116.0],[265,60,131.0],[265,61,205.0],[265,62,311.0],[265,63,260.0],[265,64,149.0],[265,65,141.0],[265,66,28.0],[265,67,84.0],[265,68,481.0],[266,0,33.0],[266,1,13.0],[266,2,58.0],[266,3,29.0],[266,4,46.0],[266,5,4.0],[266,6,59.0],[266,7,98.0],[266,8,95.0],[266,10,3.0],[266,11,182.0],[266,12,47.0],[266,13,133.0],[266,14,3.0],[266,15,49.0],[266,16,78.0],[266,17,15.0],[266,19,1.0],[266,20,1.0],[266,21,6.0],[266,22,27.0],[266,23,39.0],[266,24,64.0],[266,25,115.0],[266,26,33.0],[266,27,7.0],[266,28,90.0],[266,30,72.0],[266,31,61.0],[266,32,9.0],[266,33,3.0],[266,34,45.0],[266,35,17.0],[266,36,2.0],[266,38,22.0],[266,39,2.0],[266,41,8.0],[266,42,6.0],[266,43,141.0],[266,44,99.0],[266,46,156.0],[266,47,44.0],[266,48,135.0],[266,49,72.0],[266,52,142.0],[266,56,83.0],[266,57,181.0],[266,58,83.0],[266,59,40.0],[266,60,39.0],[266,61,80.0],[266,62,82.0],[266,63,135.0],[266,64,79.0],[266,65,9.0],[266,66,29.0],[266,67,28.0],[266,68,52.0],[267,0,53.0],[267,1,38.0],[267,2,64.0],[267,3,70.0],[267,4,47.0],[267,5,115.0],[267,6,36.0],[267,7,66.0],[267,8,45.0],[267,9,87.0],[267,10,32.0],[267,11,72.0],[267,12,29.0],[267,13,60.0],[267,14,110.0],[267,15,157.0],[267,16,54.0],[267,17,49.0],[267,18,45.0],[267,19,20.0],[267,20,32.0],[267,21,20.0],[267,22,46.0],[267,23,40.0],[267,24,76.0],[267,25,41.0],[267,26,39.0],[267,27,52.0],[267,28,38.0],[267,29,49.0],[267,30,66.0],[267,31,45.0],[267,32,77.0],[267,33,98.0],[267,34,39.0],[267,35,32.0],[267,36,52.0],[267,37,27.0],[267,38,35.0],[267,39,74.0],[267,41,43.0],[267,42,46.0],[267,43,3.0],[267,44,14.0],[267,45,23.0],[267,46,13.0],[267,47,20.0],[267,48,5.0],[267,49,15.0],[267,51,4.0],[267,52,9.0],[267,56,25.0],[267,57,30.0],[267,58,41.0],[267,59,37.0],[267,60,38.0],[267,61,20.0],[267,62,21.0],[267,63,25.0],[267,64,35.0],[267,65,25.0],[267,66,29.0],[267,67,28.0],[267,68,20.0],[268,0,70.0],[268,1,33.0],[268,2,69.0],[268,3,73.0],[268,4,76.0],[268,5,3.0],[268,6,61.0],[268,7,89.0],[268,8,104.0],[268,9,7.0],[268,10,2.0],[268,11,125.0],[268,12,58.0],[268,13,83.0],[268,14,1.0],[268,15,7.0],[268,16,76.0],[268,17,51.0],[268,18,12.0],[268,20,1.0],[268,21,18.0],[268,22,69.0],[268,23,84.0],[268,24,27.0],[268,25,68.0],[268,26,24.0],[268,27,39.0],[268,28,78.0],[268,29,90.0],[268,30,81.0],[268,31,75.0],[268,32,50.0],[268,33,15.0],[268,34,89.0],[268,35,25.0],[268,36,4.0],[268,38,24.0],[268,39,23.0],[268,41,7.0],[268,42,31.0],[268,43,22.0],[268,44,31.0],[268,45,176.0],[268,46,9.0],[268,47,40.0],[268,48,25.0],[268,49,14.0],[268,51,67.0],[268,52,10.0],[268,56,25.0],[268,57,33.0],[268,58,36.0],[268,59,6.0],[268,60,22.0],[268,61,21.0],[268,62,42.0],[268,63,16.0],[268,64,57.0],[268,65,13.0],[268,66,21.0],[268,67,5.0],[268,68,32.0],[269,0,2.0],[269,1,2.0],[269,2,1.0],[269,3,3.0],[269,4,3.0],[269,5,1.0],[269,6,3.0],[269,7,6.0],[269,8,7.0],[269,9,6.0],[269,11,5.0],[269,12,3.0],[269,13,5.0],[269,14,7.0],[269,15,12.0],[269,16,8.0],[269,17,6.0],[269,22,4.0],[269,23,4.0],[269,24,7.0],[269,25,3.0],[269,26,3.0],[269,27,1.0],[269,28,3.0],[269,29,8.0],[269,30,11.0],[269,31,3.0],[269,32,5.0],[269,33,7.0],[269,34,8.0],[269,35,3.0],[269,36,1.0],[269,38,1.0],[269,39,3.0],[269,42,1.0],[269,43,3.0],[269,44,1.0],[269,45,4.0],[269,47,4.0],[269,48,1.0],[269,49,3.0],[269,52,1.0],[269,56,3.0],[269,57,2.0],[269,59,18.0],[269,60,2.0],[269,61,2.0],[269,62,7.0],[269,64,1.0],[269,65,1.0],[269,67,8.0],[269,68,10.0],[270,0,202.0],[270,1,34.0],[270,2,98.0],[270,3,180.0],[270,4,500.0],[270,5,49.0],[270,6,454.0],[270,7,256.0],[270,8,252.0],[270,9,25.0],[270,10,88.0],[270,11,333.0],[270,12,400.0],[270,13,322.0],[270,14,188.0],[270,15,82.0],[270,16,587.0],[270,17,305.0],[270,18,150.0],[270,19,17.0],[270,20,19.0],[270,21,117.0],[270,22,219.0],[270,23,433.0],[270,24,153.0],[270,25,212.0],[270,26,73.0],[270,27,261.0],[270,28,551.0],[270,29,246.0],[270,30,753.0],[270,31,580.0],[270,32,288.0],[270,33,29.0],[270,34,562.0],[270,35,66.0],[270,36,12.0],[270,37,6.0],[270,38,66.0],[270,39,163.0],[270,41,105.0],[270,42,168.0],[270,43,124.0],[270,44,327.0],[270,45,589.0],[270,46,173.0],[270,47,79.0],[270,48,117.0],[270,49,53.0],[270,51,30.0],[270,52,58.0],[270,56,201.0],[270,57,244.0],[270,58,187.0],[270,59,163.0],[270,60,272.0],[270,61,176.0],[270,62,46.0],[270,63,128.0],[270,64,465.0],[270,65,78.0],[270,66,63.0],[270,67,49.0],[270,68,120.0],[271,0,6.0],[271,1,10.0],[271,2,5.0],[271,3,15.0],[271,4,14.0],[271,5,12.0],[271,6,8.0],[271,7,20.0],[271,8,23.0],[271,9,20.0],[271,11,19.0],[271,12,11.0],[271,13,27.0],[271,14,15.0],[271,15,32.0],[271,16,12.0],[271,17,6.0],[271,18,2.0],[271,20,1.0],[271,21,3.0],[271,22,36.0],[271,23,9.0],[271,24,13.0],[271,25,11.0],[271,26,11.0],[271,27,16.0],[271,28,11.0],[271,29,8.0],[271,30,10.0],[271,31,3.0],[271,32,10.0],[271,33,10.0],[271,34,16.0],[271,35,12.0],[271,36,16.0],[271,38,12.0],[271,39,8.0],[271,41,10.0],[271,42,3.0],[271,43,8.0],[271,44,18.0],[271,46,12.0],[271,47,21.0],[271,48,17.0],[271,49,8.0],[271,51,15.0],[271,52,4.0],[271,56,35.0],[271,57,27.0],[271,58,9.0],[271,59,18.0],[271,60,7.0],[271,61,13.0],[271,62,36.0],[271,63,29.0],[271,64,27.0],[271,65,13.0],[271,66,44.0],[271,67,37.0],[271,68,33.0],[272,0,284.0],[272,1,257.0],[272,2,111.0],[272,3,326.0],[272,4,23.0],[272,5,40.0],[272,6,24.0],[272,7,134.0],[272,8,255.0],[272,9,42.0],[272,10,38.0],[272,11,164.0],[272,12,10.0],[272,13,116.0],[272,14,193.0],[272,15,105.0],[272,16,10.0],[272,17,147.0],[272,18,132.0],[272,19,12.0],[272,20,19.0],[272,21,26.0],[272,22,253.0],[272,23,34.0],[272,24,180.0],[272,25,93.0],[272,26,200.0],[272,27,128.0],[272,28,14.0],[272,29,283.0],[272,30,14.0],[272,31,7.0],[272,32,100.0],[272,33,115.0],[272,34,30.0],[272,35,238.0],[272,36,49.0],[272,37,2.0],[272,38,188.0],[272,39,156.0],[272,41,73.0],[272,42,111.0],[272,43,2.0],[272,44,7.0],[272,45,2.0],[272,46,27.0],[272,47,18.0],[272,48,10.0],[272,49,8.0],[272,51,6.0],[272,52,9.0],[272,57,44.0],[272,58,7.0],[272,60,3.0],[272,61,14.0],[272,62,11.0],[272,63,12.0],[272,64,17.0],[272,65,2.0],[272,66,21.0],[272,67,5.0],[272,68,26.0],[273,0,450.0],[273,1,227.0],[273,2,644.0],[273,3,450.0],[273,4,45.0],[273,5,132.0],[273,7,1426.0],[273,8,837.0],[273,9,107.0],[273,10,62.0],[273,11,1307.0],[273,12,1.0],[273,13,1339.0],[273,14,588.0],[273,15,964.0],[273,16,85.0],[273,17,250.0],[273,18,43.0],[273,19,3.0],[273,20,27.0],[273,21,97.0],[273,22,462.0],[273,23,32.0],[273,24,1386.0],[273,25,887.0],[273,26,329.0],[273,27,247.0],[273,28,1.0],[273,29,361.0],[273,30,86.0],[273,31,54.0],[273,32,288.0],[273,33,114.0],[273,34,54.0],[273,35,299.0],[273,36,109.0],[273,37,7.0],[273,38,356.0],[273,39,140.0],[273,41,77.0],[273,42,107.0],[273,43,20.0],[273,44,15.0],[273,46,42.0],[273,48,61.0],[273,49,27.0],[273,51,102.0],[273,52,6.0],[273,56,2.0],[273,57,51.0],[273,60,2.0],[273,61,6.0],[273,63,23.0],[273,64,35.0],[273,65,1.0],[273,66,17.0],[274,0,10.0],[274,1,21.0],[274,2,23.0],[274,3,17.0],[274,4,88.0],[274,5,26.0],[274,6,77.0],[274,7,93.0],[274,8,53.0],[274,9,11.0],[274,10,14.0],[274,11,112.0],[274,12,61.0],[274,13,121.0],[274,14,32.0],[274,15,79.0],[274,16,52.0],[274,17,91.0],[274,18,6.0],[274,20,2.0],[274,21,22.0],[274,22,20.0],[274,23,58.0],[274,24,40.0],[274,25,68.0],[274,26,38.0],[274,27,115.0],[274,28,119.0],[274,29,39.0],[274,30,93.0],[274,31,75.0],[274,32,112.0],[274,33,13.0],[274,34,95.0],[274,35,16.0],[274,36,17.0],[274,38,21.0],[274,39,12.0],[274,41,8.0],[274,42,17.0],[274,43,73.0],[274,44,42.0],[274,45,496.0],[274,46,37.0],[274,47,22.0],[274,48,130.0],[274,49,65.0],[274,51,88.0],[274,52,61.0],[274,56,65.0],[274,57,33.0],[274,58,77.0],[274,59,53.0],[274,60,69.0],[274,61,75.0],[274,62,33.0],[274,63,32.0],[274,64,70.0],[274,65,33.0],[274,66,24.0],[274,67,24.0],[274,68,25.0],[275,6,4.0],[275,12,3.0],[275,16,1.0],[275,23,1.0],[275,28,6.0],[275,30,1.0],[275,31,1.0],[275,34,2.0],[275,48,1.0],[275,49,1.0],[275,51,5.0],[276,0,26.0],[276,1,14.0],[276,2,114.0],[276,3,43.0],[276,4,55.0],[276,5,40.0],[276,6,7.0],[276,7,84.0],[276,8,176.0],[276,9,5.0],[276,11,78.0],[276,12,4.0],[276,13,115.0],[276,14,48.0],[276,15,336.0],[276,16,21.0],[276,17,12.0],[276,18,8.0],[276,20,3.0],[276,21,92.0],[276,22,23.0],[276,23,53.0],[276,24,109.0],[276,25,78.0],[276,26,9.0],[276,27,8.0],[276,28,3.0],[276,29,13.0],[276,30,26.0],[276,31,30.0],[276,32,9.0],[276,33,9.0],[276,34,55.0],[276,35,11.0],[276,36,6.0],[276,37,3.0],[276,38,12.0],[276,39,18.0],[276,41,11.0],[276,42,19.0],[276,43,20.0],[276,44,81.0],[276,45,1.0],[276,46,107.0],[276,47,13.0],[276,48,48.0],[276,49,49.0],[276,51,87.0],[276,52,6.0],[276,56,61.0],[276,57,144.0],[276,58,10.0],[276,59,48.0],[276,60,25.0],[276,61,38.0],[276,62,22.0],[276,63,66.0],[276,64,102.0],[276,65,153.0],[276,66,82.0],[276,67,29.0],[276,68,55.0],[277,3,2.0],[277,4,2.0],[277,6,3.0],[277,7,1.0],[277,10,1.0],[277,11,1.0],[277,15,1.0],[277,16,3.0],[277,22,1.0],[277,23,1.0],[277,28,1.0],[277,29,4.0],[277,31,2.0],[277,32,1.0],[277,34,1.0],[277,35,1.0],[277,41,2.0],[277,44,1.0],[277,47,2.0],[277,51,1.0],[277,52,2.0],[277,56,1.0],[277,57,3.0],[277,58,1.0],[277,59,4.0],[277,60,1.0],[277,62,1.0],[277,63,3.0],[277,65,18.0],[277,66,14.0],[277,67,2.0],[277,68,1.0],[278,0,123.0],[278,1,49.0],[278,2,124.0],[278,3,154.0],[278,4,54.0],[278,5,52.0],[278,6,71.0],[278,7,40.0],[278,8,89.0],[278,9,137.0],[278,10,60.0],[278,11,55.0],[278,12,56.0],[278,13,37.0],[278,14,131.0],[278,15,259.0],[278,16,59.0],[278,17,39.0],[278,18,11.0],[278,19,25.0],[278,20,51.0],[278,21,32.0],[278,22,164.0],[278,23,45.0],[278,24,67.0],[278,25,31.0],[278,26,28.0],[278,27,30.0],[278,28,102.0],[278,29,41.0],[278,30,88.0],[278,31,50.0],[278,32,39.0],[278,33,147.0],[278,34,67.0],[278,35,24.0],[278,36,96.0],[278,37,16.0],[278,38,21.0],[278,39,19.0],[278,41,25.0],[278,42,40.0],[278,43,36.0],[278,44,59.0],[278,45,77.0],[278,46,46.0],[278,47,44.0],[278,48,39.0],[278,49,20.0],[278,51,12.0],[278,52,30.0],[278,56,269.0],[278,57,276.0],[278,58,235.0],[278,59,183.0],[278,60,286.0],[278,61,165.0],[278,62,412.0],[278,63,217.0],[278,64,185.0],[278,65,84.0],[278,66,59.0],[278,67,163.0],[278,68,981.0],[279,0,20.0],[279,1,26.0],[279,2,122.0],[279,3,27.0],[279,4,14.0],[279,5,38.0],[279,6,6.0],[279,7,15.0],[279,8,17.0],[279,9,40.0],[279,10,172.0],[279,11,29.0],[279,12,6.0],[279,13,30.0],[279,14,60.0],[279,15,208.0],[279,16,10.0],[279,17,6.0],[279,18,134.0],[279,19,100.0],[279,20,91.0],[279,21,215.0],[279,22,39.0],[279,23,18.0],[279,24,28.0],[279,25,11.0],[279,26,18.0],[279,27,11.0],[279,28,7.0],[279,29,28.0],[279,30,8.0],[279,31,8.0],[279,32,7.0],[279,33,34.0],[279,34,13.0],[279,35,10.0],[279,36,32.0],[279,37,203.0],[279,38,25.0],[279,39,230.0],[279,41,173.0],[279,42,204.0],[279,43,3.0],[279,44,12.0],[279,45,12.0],[279,46,6.0],[279,47,26.0],[279,48,5.0],[279,49,5.0],[279,51,2.0],[279,52,2.0],[279,56,21.0],[279,57,34.0],[279,58,112.0],[279,59,64.0],[279,60,74.0],[279,61,38.0],[279,62,50.0],[279,63,30.0],[279,64,60.0],[279,65,110.0],[279,66,80.0],[279,67,84.0],[279,68,29.0],[280,0,48.0],[280,1,25.0],[280,2,16.0],[280,3,44.0],[280,4,106.0],[280,5,1.0],[280,6,69.0],[280,7,51.0],[280,8,50.0],[280,11,65.0],[280,12,59.0],[280,13,36.0],[280,14,7.0],[280,16,52.0],[280,17,22.0],[280,18,4.0],[280,21,6.0],[280,22,48.0],[280,23,66.0],[280,24,2.0],[280,25,36.0],[280,26,16.0],[280,27,19.0],[280,28,74.0],[280,29,54.0],[280,30,49.0],[280,31,22.0],[280,32,26.0],[280,33,5.0],[280,34,86.0],[280,35,24.0],[280,36,2.0],[280,38,24.0],[280,39,4.0],[280,41,2.0],[280,42,3.0],[280,43,15.0],[280,44,15.0],[280,45,154.0],[280,46,25.0],[280,47,33.0],[280,48,8.0],[280,49,9.0],[280,51,5.0],[280,52,10.0],[280,56,27.0],[280,57,47.0],[280,58,24.0],[280,59,20.0],[280,60,32.0],[280,61,15.0],[280,62,6.0],[280,63,16.0],[280,64,41.0],[280,65,50.0],[280,66,38.0],[280,67,9.0],[280,68,56.0],[281,0,6.0],[281,1,4.0],[281,2,1.0],[281,3,5.0],[281,4,23.0],[281,5,2.0],[281,6,22.0],[281,7,10.0],[281,8,9.0],[281,9,5.0],[281,11,16.0],[281,12,14.0],[281,13,20.0],[281,14,3.0],[281,15,28.0],[281,16,12.0],[281,17,4.0],[281,20,1.0],[281,22,5.0],[281,23,16.0],[281,24,6.0],[281,25,11.0],[281,26,1.0],[281,27,8.0],[281,28,20.0],[281,29,13.0],[281,30,20.0],[281,31,14.0],[281,32,6.0],[281,33,14.0],[281,34,12.0],[281,35,3.0],[281,36,4.0],[281,37,1.0],[281,38,8.0],[281,39,4.0],[281,44,4.0],[281,45,8.0],[281,46,6.0],[281,47,2.0],[281,48,7.0],[281,51,38.0],[281,56,9.0],[281,57,21.0],[281,58,15.0],[281,59,5.0],[281,60,3.0],[281,61,9.0],[281,62,4.0],[281,63,18.0],[281,64,13.0],[281,65,5.0],[281,67,8.0],[281,68,5.0],[282,0,45.0],[282,1,45.0],[282,2,37.0],[282,3,63.0],[282,4,44.0],[282,5,32.0],[282,6,53.0],[282,7,64.0],[282,8,80.0],[282,9,52.0],[282,10,14.0],[282,11,63.0],[282,12,44.0],[282,13,65.0],[282,14,74.0],[282,15,119.0],[282,16,26.0],[282,17,56.0],[282,18,16.0],[282,19,17.0],[282,20,4.0],[282,21,8.0],[282,22,59.0],[282,23,41.0],[282,24,81.0],[282,25,51.0],[282,26,45.0],[282,27,54.0],[282,28,61.0],[282,29,81.0],[282,30,32.0],[282,31,29.0],[282,32,55.0],[282,33,29.0],[282,34,42.0],[282,35,53.0],[282,36,42.0],[282,38,32.0],[282,39,17.0],[282,41,13.0],[282,42,16.0],[282,43,14.0],[282,44,29.0],[282,45,100.0],[282,46,64.0],[282,47,24.0],[282,48,34.0],[282,49,36.0],[282,51,28.0],[282,52,39.0],[282,56,24.0],[282,57,27.0],[282,58,42.0],[282,59,21.0],[282,60,19.0],[282,61,19.0],[282,62,42.0],[282,63,70.0],[282,64,21.0],[282,65,4.0],[282,66,23.0],[282,67,30.0],[282,68,55.0],[283,0,36.0],[283,1,64.0],[283,2,1.0],[283,3,48.0],[283,5,21.0],[283,6,6.0],[283,7,14.0],[283,8,19.0],[283,9,68.0],[283,11,22.0],[283,12,8.0],[283,13,16.0],[283,14,33.0],[283,15,16.0],[283,17,39.0],[283,22,49.0],[283,23,1.0],[283,24,5.0],[283,25,16.0],[283,26,66.0],[283,27,36.0],[283,28,4.0],[283,29,53.0],[283,32,47.0],[283,33,80.0],[283,34,3.0],[283,35,51.0],[283,36,68.0],[283,38,48.0],[283,39,8.0],[283,41,2.0],[283,42,10.0],[283,46,2.0],[283,47,12.0],[283,48,5.0],[283,49,3.0],[283,52,22.0],[283,56,8.0],[283,57,1.0],[283,58,18.0],[283,59,4.0],[283,62,18.0],[283,63,1.0],[283,67,4.0],[283,68,15.0],[284,0,1.0],[284,1,1.0],[284,3,3.0],[284,7,1.0],[284,10,3.0],[284,12,1.0],[284,13,1.0],[284,22,9.0],[284,24,5.0],[284,25,1.0],[284,32,1.0],[284,33,1.0],[284,34,1.0],[284,48,1.0],[284,62,2.0],[285,6,2.0],[285,9,1.0],[285,10,3.0],[285,12,2.0],[285,14,1.0],[285,22,1.0],[285,24,5.0],[285,26,1.0],[285,29,1.0],[285,30,1.0],[285,48,1.0],[285,51,2.0],[285,57,1.0],[285,58,1.0],[285,60,1.0],[285,64,1.0],[285,66,1.0],[285,67,2.0],[286,0,16.0],[286,1,11.0],[286,2,5.0],[286,3,23.0],[286,4,37.0],[286,6,23.0],[286,7,16.0],[286,8,37.0],[286,11,24.0],[286,12,17.0],[286,13,3.0],[286,15,1.0],[286,16,13.0],[286,17,25.0],[286,18,3.0],[286,22,32.0],[286,23,34.0],[286,24,2.0],[286,25,18.0],[286,26,15.0],[286,27,14.0],[286,28,18.0],[286,29,46.0],[286,30,26.0],[286,31,15.0],[286,32,27.0],[286,34,48.0],[286,35,11.0],[286,38,18.0],[286,43,2.0],[286,44,9.0],[286,45,173.0],[286,46,10.0],[286,47,6.0],[286,48,1.0],[286,49,2.0],[286,51,12.0],[286,52,3.0],[286,57,5.0],[286,58,2.0],[286,60,8.0],[286,61,5.0],[286,62,2.0],[286,63,2.0],[286,64,12.0],[286,65,1.0],[286,66,1.0],[286,68,1.0],[287,0,2.0],[287,1,1.0],[287,2,6.0],[287,3,2.0],[287,4,7.0],[287,5,3.0],[287,6,4.0],[287,7,6.0],[287,8,2.0],[287,9,2.0],[287,11,6.0],[287,12,1.0],[287,13,10.0],[287,14,2.0],[287,15,8.0],[287,16,24.0],[287,17,4.0],[287,21,1.0],[287,22,2.0],[287,23,3.0],[287,24,5.0],[287,25,13.0],[287,26,4.0],[287,27,4.0],[287,30,15.0],[287,31,16.0],[287,32,2.0],[287,33,1.0],[287,34,11.0],[287,38,1.0],[287,39,3.0],[287,42,1.0],[287,43,2.0],[287,44,4.0],[287,45,37.0],[287,46,6.0],[287,47,1.0],[287,48,2.0],[287,49,3.0],[287,56,6.0],[287,57,2.0],[287,59,9.0],[287,60,5.0],[287,61,5.0],[287,62,2.0],[287,64,7.0],[287,66,1.0],[287,67,8.0],[288,4,4.0],[288,7,1.0],[288,12,1.0],[288,13,2.0],[288,16,2.0],[288,23,1.0],[288,31,1.0],[288,34,4.0],[288,60,3.0],[288,64,1.0],[289,0,2.0],[289,1,4.0],[289,2,1.0],[289,3,1.0],[289,4,3.0],[289,5,16.0],[289,6,4.0],[289,9,5.0],[289,10,5.0],[289,11,1.0],[289,12,3.0],[289,14,23.0],[289,15,4.0],[289,17,7.0],[289,18,7.0],[289,22,1.0],[289,23,4.0],[289,24,6.0],[289,27,2.0],[289,28,1.0],[289,29,15.0],[289,30,1.0],[289,32,2.0],[289,33,2.0],[289,34,3.0],[289,36,7.0],[289,37,4.0],[289,38,1.0],[289,39,2.0],[289,41,4.0],[289,42,15.0],[289,45,1.0],[289,46,2.0],[289,47,2.0],[289,48,2.0],[289,49,1.0],[289,51,6.0],[289,52,1.0],[289,57,1.0],[289,58,5.0],[289,59,3.0],[289,62,2.0],[289,63,4.0],[289,65,13.0],[289,66,31.0],[289,68,9.0],[290,0,198.0],[290,1,208.0],[290,2,41.0],[290,3,200.0],[290,4,181.0],[290,5,16.0],[290,6,140.0],[290,7,62.0],[290,8,72.0],[290,9,84.0],[290,10,9.0],[290,11,93.0],[290,12,118.0],[290,13,61.0],[290,14,16.0],[290,15,38.0],[290,16,39.0],[290,17,151.0],[290,18,7.0],[290,19,1.0],[290,20,9.0],[290,21,2.0],[290,22,293.0],[290,23,178.0],[290,24,31.0],[290,25,64.0],[290,26,250.0],[290,27,141.0],[290,28,161.0],[290,29,78.0],[290,30,57.0],[290,31,33.0],[290,32,152.0],[290,33,71.0],[290,34,183.0],[290,35,172.0],[290,36,46.0],[290,38,215.0],[290,39,22.0],[290,41,22.0],[290,42,34.0],[290,43,27.0],[290,44,43.0],[290,45,2.0],[290,46,138.0],[290,47,240.0],[290,48,37.0],[290,49,34.0],[290,51,42.0],[290,52,96.0],[290,56,123.0],[290,57,220.0],[290,58,236.0],[290,59,144.0],[290,60,48.0],[290,61,121.0],[290,62,209.0],[290,63,289.0],[290,64,139.0],[290,65,80.0],[290,66,59.0],[290,67,92.0],[290,68,92.0],[291,0,595.0],[291,1,439.0],[291,2,36.0],[291,3,765.0],[291,4,190.0],[291,5,8.0],[291,6,103.0],[291,7,217.0],[291,8,391.0],[291,9,3.0],[291,10,56.0],[291,11,311.0],[291,12,89.0],[291,13,131.0],[291,14,38.0],[291,15,11.0],[291,16,72.0],[291,17,511.0],[291,18,150.0],[291,19,13.0],[291,20,35.0],[291,21,6.0],[291,22,787.0],[291,23,158.0],[291,24,21.0],[291,25,173.0],[291,26,564.0],[291,27,524.0],[291,28,104.0],[291,29,1252.0],[291,30,77.0],[291,31,34.0],[291,32,479.0],[291,33,13.0],[291,34,174.0],[291,35,589.0],[291,36,10.0],[291,38,566.0],[291,39,23.0],[291,41,11.0],[291,42,9.0],[291,43,8.0],[291,44,4.0],[291,45,1.0],[291,46,44.0],[291,47,87.0],[291,48,28.0],[291,49,24.0],[291,51,34.0],[291,52,14.0],[291,56,12.0],[291,57,35.0],[291,58,13.0],[291,59,5.0],[291,60,4.0],[291,61,6.0],[291,62,8.0],[291,63,18.0],[291,64,12.0],[291,65,5.0],[291,66,17.0],[291,67,12.0],[291,68,13.0],[292,0,44.0],[292,1,63.0],[292,2,14.0],[292,3,34.0],[292,5,5.0],[292,7,7.0],[292,8,29.0],[292,9,65.0],[292,11,9.0],[292,13,2.0],[292,14,11.0],[292,15,27.0],[292,17,2.0],[292,18,5.0],[292,19,2.0],[292,22,67.0],[292,23,1.0],[292,24,27.0],[292,25,7.0],[292,26,11.0],[292,29,13.0],[292,32,6.0],[292,33,57.0],[292,35,10.0],[292,36,32.0],[292,38,19.0],[292,39,60.0],[292,41,23.0],[292,42,44.0],[292,44,1.0],[292,48,1.0],[292,49,2.0],[292,52,1.0],[292,57,1.0],[292,68,5.0],[293,0,2.0],[293,1,3.0],[293,2,6.0],[293,3,4.0],[293,4,12.0],[293,5,5.0],[293,6,9.0],[293,7,3.0],[293,8,3.0],[293,9,6.0],[293,11,5.0],[293,12,8.0],[293,13,4.0],[293,14,6.0],[293,15,34.0],[293,16,9.0],[293,17,6.0],[293,19,2.0],[293,20,3.0],[293,21,22.0],[293,22,5.0],[293,23,16.0],[293,24,8.0],[293,25,2.0],[293,26,2.0],[293,27,9.0],[293,28,17.0],[293,29,5.0],[293,30,17.0],[293,31,8.0],[293,32,6.0],[293,33,1.0],[293,34,13.0],[293,36,6.0],[293,39,2.0],[293,41,2.0],[293,42,8.0],[293,43,8.0],[293,44,4.0],[293,45,12.0],[293,46,4.0],[293,47,10.0],[293,48,7.0],[293,49,3.0],[293,51,65.0],[293,52,7.0],[293,56,6.0],[293,57,9.0],[293,58,15.0],[293,59,8.0],[293,60,5.0],[293,61,22.0],[293,62,4.0],[293,63,10.0],[293,64,20.0],[293,65,4.0],[293,66,6.0],[293,67,1.0],[293,68,16.0],[294,4,9.0],[294,6,9.0],[294,8,1.0],[294,11,1.0],[294,12,4.0],[294,16,11.0],[294,23,4.0],[294,25,1.0],[294,28,3.0],[294,30,13.0],[294,31,5.0],[294,32,1.0],[294,34,9.0],[294,44,4.0],[294,48,1.0],[294,49,2.0],[294,52,1.0],[294,57,4.0],[294,59,1.0],[294,61,1.0],[294,63,1.0],[295,0,4.0],[295,1,2.0],[295,2,1.0],[295,3,1.0],[295,5,6.0],[295,7,14.0],[295,8,4.0],[295,9,3.0],[295,11,7.0],[295,13,4.0],[295,15,9.0],[295,17,12.0],[295,24,5.0],[295,25,5.0],[295,26,2.0],[295,27,8.0],[295,29,5.0],[295,32,7.0],[295,35,1.0],[295,38,3.0],[295,39,4.0],[295,43,2.0],[295,51,2.0],[295,68,2.0],[296,0,17.0],[296,1,17.0],[296,2,3.0],[296,3,18.0],[296,4,6.0],[296,5,7.0],[296,6,5.0],[296,7,3.0],[296,8,30.0],[296,9,10.0],[296,11,5.0],[296,12,2.0],[296,13,5.0],[296,14,28.0],[296,15,44.0],[296,16,4.0],[296,17,24.0],[296,18,1.0],[296,21,4.0],[296,22,20.0],[296,23,5.0],[296,24,22.0],[296,25,3.0],[296,26,1.0],[296,27,25.0],[296,28,4.0],[296,29,43.0],[296,30,9.0],[296,31,2.0],[296,32,9.0],[296,33,18.0],[296,34,9.0],[296,35,3.0],[296,36,28.0],[296,39,8.0],[296,41,12.0],[296,42,5.0],[296,44,6.0],[296,46,1.0],[296,48,1.0],[296,52,1.0],[296,56,5.0],[296,57,6.0],[296,58,5.0],[296,59,5.0],[296,60,4.0],[296,61,5.0],[296,62,2.0],[296,63,4.0],[296,64,2.0],[296,65,3.0],[296,66,9.0],[296,68,12.0],[297,0,104.0],[297,1,41.0],[297,2,56.0],[297,3,104.0],[297,4,205.0],[297,5,15.0],[297,6,137.0],[297,7,103.0],[297,8,110.0],[297,9,6.0],[297,10,18.0],[297,11,170.0],[297,12,117.0],[297,13,119.0],[297,14,34.0],[297,15,14.0],[297,16,148.0],[297,17,140.0],[297,18,73.0],[297,19,14.0],[297,20,16.0],[297,21,39.0],[297,22,135.0],[297,23,209.0],[297,24,50.0],[297,25,87.0],[297,26,89.0],[297,27,147.0],[297,28,163.0],[297,29,124.0],[297,30,210.0],[297,31,160.0],[297,32,154.0],[297,34,227.0],[297,35,68.0],[297,36,3.0],[297,37,3.0],[297,38,55.0],[297,39,18.0],[297,41,16.0],[297,42,22.0],[297,43,68.0],[297,44,86.0],[297,45,232.0],[297,46,38.0],[297,47,47.0],[297,48,49.0],[297,49,39.0],[297,51,132.0],[297,52,26.0],[297,56,109.0],[297,57,104.0],[297,58,70.0],[297,59,8.0],[297,60,36.0],[297,61,64.0],[297,62,43.0],[297,63,45.0],[297,64,87.0],[297,65,78.0],[297,66,10.0],[297,67,12.0],[297,68,59.0],[298,0,6.0],[298,1,1.0],[298,2,1.0],[298,3,1.0],[298,4,5.0],[298,5,7.0],[298,6,4.0],[298,7,6.0],[298,8,7.0],[298,9,2.0],[298,11,12.0],[298,12,7.0],[298,13,4.0],[298,14,1.0],[298,15,10.0],[298,16,4.0],[298,17,6.0],[298,20,1.0],[298,22,7.0],[298,23,3.0],[298,24,1.0],[298,25,3.0],[298,26,10.0],[298,27,6.0],[298,28,6.0],[298,29,12.0],[298,30,1.0],[298,31,1.0],[298,32,17.0],[298,34,2.0],[298,35,10.0],[298,36,3.0],[298,38,8.0],[298,42,3.0],[298,44,3.0],[298,46,1.0],[298,47,2.0],[298,48,1.0],[298,52,2.0],[298,56,2.0],[298,57,2.0],[298,59,3.0],[298,60,2.0],[298,62,7.0],[298,63,8.0],[298,64,10.0],[298,67,6.0],[299,0,11.0],[299,1,12.0],[299,3,9.0],[299,4,12.0],[299,5,2.0],[299,6,11.0],[299,7,8.0],[299,8,7.0],[299,9,1.0],[299,11,7.0],[299,12,10.0],[299,13,4.0],[299,14,7.0],[299,15,14.0],[299,16,7.0],[299,17,14.0],[299,22,8.0],[299,23,8.0],[299,24,11.0],[299,25,4.0],[299,26,12.0],[299,27,8.0],[299,28,19.0],[299,29,24.0],[299,30,2.0],[299,31,2.0],[299,32,8.0],[299,34,5.0],[299,35,10.0],[299,36,3.0],[299,38,9.0],[299,39,4.0],[299,43,5.0],[299,44,3.0],[299,45,18.0],[299,47,1.0],[299,48,6.0],[299,49,1.0],[299,51,2.0],[299,52,4.0],[299,56,14.0],[299,57,7.0],[299,59,24.0],[299,60,6.0],[299,61,8.0],[299,62,26.0],[299,63,15.0],[299,64,9.0],[299,65,31.0],[299,66,5.0],[299,67,13.0],[299,68,6.0],[300,0,5.0],[300,1,1.0],[300,2,1.0],[300,3,5.0],[300,4,1.0],[300,5,6.0],[300,7,2.0],[300,8,3.0],[300,12,1.0],[300,13,1.0],[300,14,1.0],[300,17,2.0],[300,22,1.0],[300,23,1.0],[300,24,4.0],[300,26,2.0],[300,27,1.0],[300,32,2.0],[300,33,5.0],[300,34,2.0],[300,35,1.0],[300,39,4.0],[300,45,1.0],[300,51,1.0],[300,60,3.0],[300,63,3.0],[300,68,1.0],[301,0,134.0],[301,1,47.0],[301,2,26.0],[301,3,109.0],[301,4,142.0],[301,5,1.0],[301,6,190.0],[301,7,64.0],[301,8,207.0],[301,10,9.0],[301,11,116.0],[301,12,138.0],[301,13,52.0],[301,14,2.0],[301,15,11.0],[301,16,220.0],[301,17,169.0],[301,18,4.0],[301,22,143.0],[301,23,152.0],[301,24,15.0],[301,25,91.0],[301,26,90.0],[301,27,143.0],[301,28,167.0],[301,29,127.0],[301,30,307.0],[301,31,206.0],[301,32,173.0],[301,33,3.0],[301,34,164.0],[301,35,84.0],[301,38,70.0],[301,41,2.0],[301,42,5.0],[301,43,25.0],[301,44,65.0],[301,45,147.0],[301,46,29.0],[301,47,139.0],[301,48,50.0],[301,49,35.0],[301,51,14.0],[301,52,24.0],[301,56,28.0],[301,57,31.0],[301,58,31.0],[301,59,66.0],[301,60,21.0],[301,61,27.0],[301,62,12.0],[301,63,16.0],[301,64,59.0],[301,65,10.0],[301,66,15.0],[301,67,27.0],[301,68,23.0],[302,0,11.0],[302,1,4.0],[302,2,9.0],[302,3,8.0],[302,4,34.0],[302,5,2.0],[302,6,32.0],[302,7,25.0],[302,8,24.0],[302,9,11.0],[302,10,6.0],[302,11,59.0],[302,12,21.0],[302,13,48.0],[302,14,12.0],[302,15,35.0],[302,16,24.0],[302,17,26.0],[302,18,5.0],[302,21,12.0],[302,22,10.0],[302,23,28.0],[302,24,53.0],[302,25,34.0],[302,26,13.0],[302,27,16.0],[302,28,22.0],[302,29,16.0],[302,30,49.0],[302,31,29.0],[302,32,13.0],[302,33,15.0],[302,34,34.0],[302,35,7.0],[302,36,11.0],[302,38,12.0],[302,39,11.0],[302,41,11.0],[302,42,42.0],[302,43,12.0],[302,44,15.0],[302,45,12.0],[302,46,18.0],[302,47,31.0],[302,48,13.0],[302,49,11.0],[302,51,25.0],[302,52,4.0],[302,56,40.0],[302,57,33.0],[302,58,27.0],[302,59,14.0],[302,60,9.0],[302,61,27.0],[302,62,33.0],[302,63,28.0],[302,64,54.0],[302,65,124.0],[302,66,5.0],[302,67,37.0],[302,68,28.0],[303,0,23.0],[303,1,29.0],[303,2,15.0],[303,3,25.0],[303,4,99.0],[303,5,4.0],[303,6,32.0],[303,7,56.0],[303,8,37.0],[303,9,40.0],[303,11,60.0],[303,12,21.0],[303,13,75.0],[303,14,16.0],[303,15,42.0],[303,16,8.0],[303,17,8.0],[303,20,8.0],[303,21,2.0],[303,22,18.0],[303,23,48.0],[303,24,43.0],[303,25,55.0],[303,26,52.0],[303,27,16.0],[303,28,41.0],[303,29,32.0],[303,30,7.0],[303,31,12.0],[303,32,6.0],[303,33,12.0],[303,34,98.0],[303,35,29.0],[303,36,18.0],[303,37,2.0],[303,38,47.0],[303,39,6.0],[303,41,6.0],[303,42,6.0],[303,43,17.0],[303,44,16.0],[303,45,46.0],[303,46,37.0],[303,47,56.0],[303,48,55.0],[303,49,45.0],[303,51,10.0],[303,52,23.0],[303,56,61.0],[303,57,63.0],[303,58,28.0],[303,59,68.0],[303,60,4.0],[303,61,17.0],[303,62,29.0],[303,63,64.0],[303,64,44.0],[303,65,39.0],[303,66,61.0],[303,67,104.0],[303,68,43.0],[304,0,205.0],[304,1,149.0],[304,2,34.0],[304,3,461.0],[304,4,19.0],[304,5,234.0],[304,6,10.0],[304,7,85.0],[304,8,192.0],[304,9,120.0],[304,10,62.0],[304,11,117.0],[304,12,12.0],[304,13,88.0],[304,14,338.0],[304,15,88.0],[304,16,4.0],[304,17,186.0],[304,18,68.0],[304,19,37.0],[304,20,10.0],[304,21,17.0],[304,22,267.0],[304,23,19.0],[304,24,138.0],[304,25,62.0],[304,26,324.0],[304,27,197.0],[304,28,17.0],[304,29,580.0],[304,30,10.0],[304,31,9.0],[304,32,171.0],[304,33,121.0],[304,34,22.0],[304,35,377.0],[304,36,131.0],[304,37,8.0],[304,38,297.0],[304,39,31.0],[304,41,44.0],[304,42,49.0],[304,43,10.0],[304,44,2.0],[304,46,38.0],[304,47,56.0],[304,48,22.0],[304,49,18.0],[304,52,18.0],[304,56,18.0],[304,57,38.0],[304,58,15.0],[304,59,6.0],[304,60,10.0],[304,62,54.0],[304,63,80.0],[304,64,64.0],[304,65,104.0],[304,66,33.0],[304,67,29.0],[304,68,60.0],[305,0,167.0],[305,1,171.0],[305,2,68.0],[305,3,207.0],[305,4,360.0],[305,5,243.0],[305,6,333.0],[305,7,49.0],[305,8,82.0],[305,9,233.0],[305,10,223.0],[305,11,55.0],[305,12,300.0],[305,13,50.0],[305,14,600.0],[305,15,126.0],[305,16,168.0],[305,17,122.0],[305,18,52.0],[305,19,98.0],[305,20,110.0],[305,21,95.0],[305,22,146.0],[305,23,350.0],[305,24,146.0],[305,25,31.0],[305,26,95.0],[305,27,79.0],[305,28,347.0],[305,29,199.0],[305,30,228.0],[305,31,188.0],[305,32,95.0],[305,33,192.0],[305,34,468.0],[305,35,94.0],[305,36,202.0],[305,37,24.0],[305,38,79.0],[305,39,102.0],[305,41,88.0],[305,42,120.0],[305,43,139.0],[305,44,249.0],[305,45,301.0],[305,46,333.0],[305,47,292.0],[305,48,156.0],[305,49,117.0],[305,51,225.0],[305,52,50.0],[305,56,565.0],[305,57,456.0],[305,58,315.0],[305,59,329.0],[305,60,272.0],[305,61,272.0],[305,62,428.0],[305,63,422.0],[305,64,349.0],[305,65,1373.0],[305,66,353.0],[305,67,333.0],[305,68,478.0],[306,0,72.0],[306,1,97.0],[306,2,48.0],[306,3,105.0],[306,4,23.0],[306,5,18.0],[306,6,23.0],[306,7,30.0],[306,8,36.0],[306,9,60.0],[306,10,32.0],[306,11,39.0],[306,12,24.0],[306,13,24.0],[306,14,21.0],[306,15,27.0],[306,16,4.0],[306,17,81.0],[306,18,21.0],[306,19,1.0],[306,20,13.0],[306,21,13.0],[306,22,92.0],[306,23,12.0],[306,24,53.0],[306,25,23.0],[306,26,180.0],[306,27,139.0],[306,28,25.0],[306,29,163.0],[306,30,4.0],[306,31,6.0],[306,32,130.0],[306,33,70.0],[306,34,31.0],[306,35,83.0],[306,36,43.0],[306,38,115.0],[306,39,23.0],[306,41,23.0],[306,42,9.0],[306,43,4.0],[306,44,4.0],[306,45,6.0],[306,46,49.0],[306,47,31.0],[306,48,28.0],[306,49,32.0],[306,51,15.0],[306,52,17.0],[306,56,10.0],[306,57,64.0],[306,58,114.0],[306,59,36.0],[306,60,21.0],[306,61,21.0],[306,62,58.0],[306,63,70.0],[306,64,78.0],[306,65,123.0],[306,66,73.0],[306,67,7.0],[306,68,30.0],[307,0,4.0],[307,1,1.0],[307,2,3.0],[307,3,9.0],[307,4,2.0],[307,5,7.0],[307,6,2.0],[307,7,1.0],[307,8,7.0],[307,9,2.0],[307,10,23.0],[307,11,3.0],[307,12,2.0],[307,13,1.0],[307,14,7.0],[307,15,11.0],[307,16,1.0],[307,17,5.0],[307,18,11.0],[307,19,3.0],[307,22,3.0],[307,23,5.0],[307,24,2.0],[307,25,3.0],[307,26,7.0],[307,27,4.0],[307,28,3.0],[307,29,3.0],[307,30,1.0],[307,31,1.0],[307,32,2.0],[307,33,8.0],[307,35,6.0],[307,36,13.0],[307,38,5.0],[307,39,14.0],[307,41,1.0],[307,43,1.0],[307,45,11.0],[307,46,2.0],[307,47,7.0],[307,48,2.0],[307,51,6.0],[307,56,7.0],[307,59,4.0],[307,61,9.0],[307,62,1.0],[307,63,4.0],[307,64,9.0],[307,65,10.0],[307,67,2.0],[307,68,4.0],[308,0,1.0],[308,1,1.0],[308,2,2.0],[308,3,2.0],[308,4,2.0],[308,5,6.0],[308,6,2.0],[308,7,5.0],[308,8,1.0],[308,9,3.0],[308,11,1.0],[308,12,2.0],[308,13,2.0],[308,15,4.0],[308,16,3.0],[308,17,1.0],[308,21,7.0],[308,22,1.0],[308,27,4.0],[308,29,6.0],[308,30,4.0],[308,31,2.0],[308,32,2.0],[308,33,6.0],[308,38,2.0],[308,41,6.0],[308,43,2.0],[308,44,3.0],[308,46,1.0],[308,47,3.0],[308,48,1.0],[308,56,2.0],[308,57,3.0],[308,58,4.0],[308,59,1.0],[308,61,1.0],[308,65,1.0],[309,0,2.0],[309,1,3.0],[309,3,4.0],[309,4,2.0],[309,5,2.0],[309,6,1.0],[309,7,1.0],[309,8,1.0],[309,9,6.0],[309,11,1.0],[309,12,4.0],[309,14,1.0],[309,15,7.0],[309,17,1.0],[309,18,2.0],[309,22,3.0],[309,23,1.0],[309,27,3.0],[309,29,16.0],[309,32,3.0],[309,33,5.0],[309,34,3.0],[309,35,1.0],[309,38,2.0],[309,39,1.0],[309,44,4.0],[309,46,2.0],[309,48,1.0],[309,49,3.0],[309,56,2.0],[309,59,3.0],[309,61,1.0],[309,63,1.0],[309,66,3.0],[309,68,2.0],[310,1,1.0],[310,4,20.0],[310,5,1.0],[310,6,16.0],[310,7,6.0],[310,8,4.0],[310,11,10.0],[310,12,12.0],[310,13,11.0],[310,14,11.0],[310,15,18.0],[310,16,11.0],[310,17,13.0],[310,22,1.0],[310,23,16.0],[310,24,9.0],[310,25,11.0],[310,26,1.0],[310,27,7.0],[310,28,22.0],[310,30,35.0],[310,31,31.0],[310,32,6.0],[310,33,8.0],[310,34,14.0],[310,35,1.0],[310,38,3.0],[310,43,12.0],[310,44,2.0],[310,45,58.0],[310,46,9.0],[310,47,1.0],[310,48,9.0],[310,49,7.0],[310,51,2.0],[310,52,7.0],[310,56,3.0],[310,57,3.0],[310,58,7.0],[310,59,13.0],[310,60,6.0],[310,61,11.0],[310,62,6.0],[310,63,6.0],[310,64,9.0],[310,65,2.0],[310,67,2.0],[311,2,2.0],[311,4,24.0],[311,6,5.0],[311,7,5.0],[311,8,2.0],[311,11,4.0],[311,12,21.0],[311,13,1.0],[311,14,3.0],[311,15,2.0],[311,16,20.0],[311,17,3.0],[311,23,10.0],[311,24,5.0],[311,25,3.0],[311,27,1.0],[311,28,11.0],[311,30,16.0],[311,31,12.0],[311,32,3.0],[311,34,16.0],[311,35,3.0],[311,38,1.0],[311,39,3.0],[311,43,3.0],[311,44,10.0],[311,46,4.0],[311,47,1.0],[311,48,6.0],[311,49,4.0],[311,51,1.0],[311,52,12.0],[311,56,5.0],[311,57,12.0],[311,59,3.0],[311,60,2.0],[311,61,43.0],[311,62,2.0],[311,63,5.0],[311,64,59.0],[312,0,150.0],[312,1,150.0],[312,2,20.0],[312,3,139.0],[312,4,156.0],[312,5,154.0],[312,6,142.0],[312,7,115.0],[312,8,181.0],[312,9,251.0],[312,10,33.0],[312,11,139.0],[312,12,171.0],[312,13,153.0],[312,14,198.0],[312,15,225.0],[312,16,118.0],[312,17,162.0],[312,18,27.0],[312,19,13.0],[312,20,8.0],[312,21,18.0],[312,22,166.0],[312,23,164.0],[312,24,86.0],[312,25,81.0],[312,26,164.0],[312,27,206.0],[312,28,252.0],[312,29,294.0],[312,30,147.0],[312,31,119.0],[312,32,186.0],[312,33,191.0],[312,34,212.0],[312,35,136.0],[312,36,133.0],[312,38,119.0],[312,39,29.0],[312,41,51.0],[312,42,20.0],[312,43,122.0],[312,44,74.0],[312,45,41.0],[312,46,105.0],[312,47,85.0],[312,48,132.0],[312,49,111.0],[312,51,269.0],[312,52,145.0],[312,56,49.0],[312,57,107.0],[312,58,76.0],[312,59,31.0],[312,60,29.0],[312,61,29.0],[312,62,116.0],[312,63,125.0],[312,64,71.0],[312,65,31.0],[312,66,53.0],[312,67,48.0],[312,68,122.0],[313,4,13.0],[313,6,19.0],[313,7,7.0],[313,8,3.0],[313,11,4.0],[313,12,18.0],[313,13,3.0],[313,15,1.0],[313,16,11.0],[313,17,5.0],[313,23,11.0],[313,25,6.0],[313,26,2.0],[313,27,3.0],[313,28,22.0],[313,30,5.0],[313,31,4.0],[313,32,3.0],[313,34,20.0],[313,35,3.0],[313,38,5.0],[313,43,10.0],[313,46,4.0],[313,48,8.0],[313,49,11.0],[313,51,51.0],[313,52,3.0],[313,56,7.0],[313,57,3.0],[313,58,25.0],[313,60,1.0],[313,61,6.0],[313,62,9.0],[313,63,4.0],[313,65,7.0],[313,67,7.0],[313,68,1.0],[314,0,5.0],[314,1,2.0],[314,5,5.0],[314,9,3.0],[314,11,1.0],[314,14,1.0],[314,15,5.0],[314,17,4.0],[314,18,10.0],[314,21,3.0],[314,22,2.0],[314,28,3.0],[314,29,4.0],[314,30,1.0],[314,32,2.0],[314,34,1.0],[314,35,1.0],[314,36,4.0],[314,38,3.0],[314,39,2.0],[315,3,3.0],[315,6,1.0],[315,12,2.0],[315,13,3.0],[315,16,1.0],[315,17,1.0],[315,21,6.0],[315,25,1.0],[315,26,1.0],[315,29,2.0],[315,30,1.0],[315,32,1.0],[315,38,1.0],[315,46,1.0],[315,48,2.0],[315,49,4.0],[315,52,1.0],[316,0,4.0],[316,1,5.0],[316,2,3.0],[316,3,10.0],[316,4,28.0],[316,5,2.0],[316,6,15.0],[316,7,7.0],[316,8,6.0],[316,9,5.0],[316,11,14.0],[316,12,17.0],[316,13,12.0],[316,14,9.0],[316,15,17.0],[316,16,8.0],[316,17,10.0],[316,18,8.0],[316,19,10.0],[316,20,10.0],[316,21,8.0],[316,22,3.0],[316,23,17.0],[316,24,11.0],[316,25,9.0],[316,26,3.0],[316,27,10.0],[316,28,28.0],[316,29,7.0],[316,30,18.0],[316,31,17.0],[316,32,19.0],[316,33,1.0],[316,34,22.0],[316,35,3.0],[316,36,1.0],[316,38,1.0],[316,39,3.0],[316,41,4.0],[316,43,8.0],[316,44,1.0],[316,46,1.0],[316,47,3.0],[316,48,12.0],[316,49,7.0],[316,51,3.0],[316,52,6.0],[316,56,8.0],[316,57,8.0],[316,58,4.0],[316,59,5.0],[316,60,12.0],[316,62,8.0],[316,63,3.0],[316,64,6.0],[316,66,5.0],[316,67,5.0],[316,68,4.0],[317,0,12.0],[317,2,27.0],[317,3,26.0],[317,4,41.0],[317,6,14.0],[317,7,43.0],[317,8,32.0],[317,9,1.0],[317,10,22.0],[317,11,60.0],[317,12,19.0],[317,13,70.0],[317,14,2.0],[317,15,2.0],[317,16,31.0],[317,17,35.0],[317,18,13.0],[317,19,3.0],[317,20,4.0],[317,21,15.0],[317,22,14.0],[317,23,59.0],[317,24,6.0],[317,25,32.0],[317,26,6.0],[317,27,35.0],[317,28,15.0],[317,29,2.0],[317,30,40.0],[317,31,36.0],[317,32,41.0],[317,34,62.0],[317,35,17.0],[317,36,2.0],[317,37,1.0],[317,38,5.0],[317,39,3.0],[317,42,9.0],[317,43,6.0],[317,44,2.0],[317,45,76.0],[317,46,15.0],[317,47,1.0],[317,48,28.0],[317,49,15.0],[317,51,10.0],[317,52,2.0],[317,56,1.0],[317,57,5.0],[317,60,57.0],[317,63,2.0],[317,64,15.0],[318,0,186.0],[318,1,52.0],[318,2,53.0],[318,3,108.0],[318,4,413.0],[318,5,1.0],[318,6,324.0],[318,7,296.0],[318,8,286.0],[318,11,319.0],[318,12,267.0],[318,13,128.0],[318,14,4.0],[318,15,9.0],[318,16,307.0],[318,17,116.0],[318,18,1.0],[318,19,1.0],[318,21,23.0],[318,22,137.0],[318,23,347.0],[318,24,19.0],[318,25,184.0],[318,26,75.0],[318,27,107.0],[318,28,328.0],[318,29,87.0],[318,30,351.0],[318,31,229.0],[318,32,122.0],[318,34,357.0],[318,35,53.0],[318,38,38.0],[318,41,3.0],[318,42,17.0],[318,43,61.0],[318,44,59.0],[318,45,236.0],[318,46,49.0],[318,47,82.0],[318,48,52.0],[318,49,46.0],[318,51,61.0],[318,52,29.0],[318,56,78.0],[318,57,72.0],[318,58,33.0],[318,59,116.0],[318,60,80.0],[318,61,109.0],[318,62,19.0],[318,63,41.0],[318,64,176.0],[318,65,89.0],[318,66,92.0],[318,67,39.0],[318,68,42.0],[319,3,1.0],[319,4,2.0],[319,6,2.0],[319,12,1.0],[319,23,1.0],[319,27,7.0],[319,28,1.0],[319,29,2.0],[319,30,4.0],[319,32,2.0],[319,34,2.0],[319,38,2.0],[319,43,3.0],[319,48,1.0],[319,49,2.0],[319,52,1.0],[319,64,7.0],[320,0,7.0],[320,1,17.0],[320,2,16.0],[320,3,15.0],[320,4,2.0],[320,5,9.0],[320,6,1.0],[320,7,2.0],[320,8,8.0],[320,9,25.0],[320,10,95.0],[320,11,8.0],[320,12,2.0],[320,13,5.0],[320,14,47.0],[320,15,26.0],[320,16,4.0],[320,17,9.0],[320,18,45.0],[320,19,51.0],[320,20,78.0],[320,21,136.0],[320,22,10.0],[320,24,19.0],[320,25,6.0],[320,27,6.0],[320,28,2.0],[320,29,9.0],[320,30,7.0],[320,31,1.0],[320,32,8.0],[320,33,53.0],[320,34,3.0],[320,35,1.0],[320,36,17.0],[320,37,30.0],[320,38,3.0],[320,39,27.0],[320,40,1340.0],[320,41,46.0],[320,42,59.0],[320,43,2.0],[320,44,1.0],[320,46,3.0],[320,47,15.0],[320,49,4.0],[320,50,592.0],[320,52,2.0],[320,53,336.0],[320,56,37.0],[320,57,30.0],[320,58,59.0],[320,59,36.0],[320,60,43.0],[320,61,53.0],[320,62,25.0],[320,63,23.0],[320,64,36.0],[320,65,145.0],[320,66,78.0],[320,67,115.0],[320,68,21.0],[321,4,10.0],[321,6,10.0],[321,7,3.0],[321,8,2.0],[321,11,7.0],[321,12,5.0],[321,13,4.0],[321,16,15.0],[321,17,1.0],[321,23,3.0],[321,28,17.0],[321,30,20.0],[321,31,12.0],[321,34,2.0],[321,38,1.0],[321,43,1.0],[321,44,1.0],[321,45,4.0],[321,47,2.0],[321,48,2.0],[321,49,1.0],[321,52,3.0],[321,59,5.0],[321,61,2.0],[321,62,2.0],[321,64,4.0],[321,65,2.0],[322,0,311.0],[322,1,306.0],[322,2,141.0],[322,3,430.0],[322,4,297.0],[322,5,541.0],[322,6,287.0],[322,7,298.0],[322,8,510.0],[322,9,331.0],[322,10,251.0],[322,11,397.0],[322,12,234.0],[322,13,373.0],[322,14,887.0],[322,15,969.0],[322,16,267.0],[322,17,402.0],[322,18,197.0],[322,19,84.0],[322,20,103.0],[322,21,160.0],[322,22,436.0],[322,23,304.0],[322,24,462.0],[322,25,314.0],[322,26,296.0],[322,27,400.0],[322,28,366.0],[322,29,472.0],[322,30,361.0],[322,31,267.0],[322,32,497.0],[322,33,467.0],[322,34,352.0],[322,35,308.0],[322,36,304.0],[322,37,14.0],[322,38,291.0],[322,39,146.0],[322,41,59.0],[322,42,128.0],[322,43,153.0],[322,44,205.0],[322,45,180.0],[322,46,230.0],[322,47,146.0],[322,48,189.0],[322,49,154.0],[322,51,63.0],[322,52,181.0],[322,56,605.0],[322,57,258.0],[322,58,206.0],[322,59,410.0],[322,60,120.0],[322,61,190.0],[322,62,414.0],[322,63,454.0],[322,64,182.0],[322,65,33.0],[322,66,192.0],[322,67,501.0],[322,68,285.0],[323,0,9.0],[323,1,12.0],[323,2,7.0],[323,3,13.0],[323,4,36.0],[323,5,4.0],[323,6,29.0],[323,7,31.0],[323,8,68.0],[323,9,2.0],[323,11,21.0],[323,12,9.0],[323,13,18.0],[323,14,20.0],[323,15,24.0],[323,16,50.0],[323,17,12.0],[323,21,7.0],[323,22,11.0],[323,23,31.0],[323,24,36.0],[323,25,12.0],[323,26,26.0],[323,27,5.0],[323,28,23.0],[323,29,12.0],[323,30,67.0],[323,31,29.0],[323,32,12.0],[323,33,9.0],[323,34,44.0],[323,35,16.0],[323,36,17.0],[323,38,11.0],[323,39,16.0],[323,41,6.0],[323,42,36.0],[323,43,29.0],[323,44,15.0],[323,45,10.0],[323,46,7.0],[323,47,10.0],[323,48,7.0],[323,49,6.0],[323,51,1.0],[323,52,2.0],[323,56,65.0],[323,57,41.0],[323,58,14.0],[323,59,30.0],[323,60,41.0],[323,61,132.0],[323,62,83.0],[323,63,87.0],[323,64,19.0],[323,65,10.0],[323,66,1.0],[323,67,2.0],[323,68,91.0],[324,0,281.0],[324,1,167.0],[324,2,36.0],[324,3,313.0],[324,4,9.0],[324,5,162.0],[324,7,69.0],[324,8,132.0],[324,9,126.0],[324,10,20.0],[324,11,142.0],[324,12,3.0],[324,13,93.0],[324,14,231.0],[324,15,181.0],[324,16,1.0],[324,17,58.0],[324,18,13.0],[324,20,4.0],[324,21,41.0],[324,22,293.0],[324,23,10.0],[324,24,184.0],[324,25,58.0],[324,26,110.0],[324,27,51.0],[324,28,3.0],[324,29,248.0],[324,30,8.0],[324,31,1.0],[324,32,43.0],[324,33,152.0],[324,34,6.0],[324,35,109.0],[324,36,126.0],[324,37,1.0],[324,38,89.0],[324,39,89.0],[324,41,48.0],[324,42,57.0],[324,43,1.0],[324,44,2.0],[324,45,1.0],[324,46,14.0],[324,47,5.0],[324,48,8.0],[324,49,6.0],[324,51,1.0],[324,52,1.0],[324,56,1.0],[324,57,22.0],[324,58,3.0],[324,62,1.0],[324,63,19.0],[324,64,7.0],[324,65,1.0],[324,68,4.0],[325,21,16.0],[326,0,25.0],[326,1,12.0],[326,2,11.0],[326,3,13.0],[326,4,41.0],[326,5,1.0],[326,6,34.0],[326,7,34.0],[326,8,30.0],[326,10,1.0],[326,11,21.0],[326,12,31.0],[326,13,16.0],[326,14,2.0],[326,15,2.0],[326,16,44.0],[326,17,29.0],[326,22,11.0],[326,23,33.0],[326,25,15.0],[326,26,1.0],[326,27,10.0],[326,28,26.0],[326,29,19.0],[326,30,56.0],[326,31,32.0],[326,32,20.0],[326,33,3.0],[326,34,47.0],[326,35,6.0],[326,38,5.0],[326,39,11.0],[326,41,5.0],[326,42,19.0],[326,43,5.0],[326,44,7.0],[326,45,28.0],[326,46,6.0],[326,47,15.0],[326,48,3.0],[326,51,6.0],[326,52,1.0],[326,56,4.0],[326,57,6.0],[326,58,11.0],[326,60,23.0],[326,61,9.0],[326,62,1.0],[326,63,4.0],[326,64,20.0],[326,65,4.0],[326,68,2.0],[327,1,2.0],[327,5,5.0],[327,11,1.0],[327,15,1.0],[327,35,1.0],[328,0,190.0],[328,1,144.0],[328,2,53.0],[328,3,141.0],[328,4,56.0],[328,5,33.0],[328,6,71.0],[328,7,242.0],[328,8,200.0],[328,9,62.0],[328,10,25.0],[328,11,316.0],[328,12,60.0],[328,13,348.0],[328,14,107.0],[328,15,268.0],[328,16,75.0],[328,17,83.0],[328,18,8.0],[328,19,18.0],[328,20,15.0],[328,21,22.0],[328,22,180.0],[328,23,55.0],[328,24,118.0],[328,25,213.0],[328,26,184.0],[328,27,86.0],[328,28,128.0],[328,29,189.0],[328,30,167.0],[328,31,111.0],[328,32,80.0],[328,33,84.0],[328,34,76.0],[328,35,123.0],[328,36,97.0],[328,37,2.0],[328,38,126.0],[328,39,24.0],[328,42,31.0],[328,43,167.0],[328,44,258.0],[328,46,123.0],[328,47,86.0],[328,48,216.0],[328,49,79.0],[328,51,610.0],[328,52,148.0],[328,56,211.0],[328,57,209.0],[328,58,167.0],[328,59,48.0],[328,60,114.0],[328,61,107.0],[328,62,147.0],[328,63,205.0],[328,64,190.0],[328,65,37.0],[328,66,84.0],[328,67,48.0],[328,68,160.0],[329,0,3.0],[329,1,6.0],[329,2,3.0],[329,3,10.0],[329,4,2.0],[329,5,5.0],[329,6,5.0],[329,8,1.0],[329,9,7.0],[329,11,3.0],[329,12,4.0],[329,13,2.0],[329,14,49.0],[329,15,5.0],[329,17,32.0],[329,18,8.0],[329,20,6.0],[329,22,5.0],[329,23,5.0],[329,25,3.0],[329,26,8.0],[329,27,16.0],[329,28,2.0],[329,29,30.0],[329,32,32.0],[329,33,14.0],[329,34,6.0],[329,35,18.0],[329,36,15.0],[329,37,2.0],[329,38,10.0],[329,43,2.0],[329,44,2.0],[329,46,5.0],[329,47,1.0],[329,48,11.0],[329,49,3.0],[329,51,4.0],[329,52,3.0],[329,57,3.0],[329,58,4.0],[329,60,1.0],[329,62,8.0],[329,63,15.0],[329,64,2.0],[329,65,21.0],[329,66,3.0],[329,68,3.0],[330,2,1.0],[330,7,3.0],[330,8,2.0],[330,11,16.0],[330,13,4.0],[330,14,8.0],[330,15,3.0],[330,16,4.0],[330,25,8.0],[330,26,2.0],[330,27,1.0],[330,30,5.0],[330,31,5.0],[330,38,4.0],[330,46,1.0],[330,48,1.0],[330,49,1.0],[330,51,1.0],[330,63,3.0],[330,64,3.0],[331,17,1.0],[331,20,1.0],[331,23,1.0],[331,27,1.0],[331,33,3.0],[331,45,1.0],[331,51,2.0],[332,0,1.0],[332,1,2.0],[332,5,4.0],[332,7,5.0],[332,8,4.0],[332,9,3.0],[332,11,2.0],[332,12,2.0],[332,14,1.0],[332,15,1.0],[332,17,3.0],[332,23,1.0],[332,27,1.0],[332,28,2.0],[332,29,1.0],[332,30,1.0],[332,31,1.0],[332,35,2.0],[332,37,1.0],[332,42,2.0],[332,61,1.0],[332,66,2.0],[333,0,7.0],[333,1,5.0],[333,2,19.0],[333,3,2.0],[333,4,26.0],[333,5,5.0],[333,6,25.0],[333,7,49.0],[333,8,13.0],[333,9,11.0],[333,11,43.0],[333,12,34.0],[333,13,42.0],[333,14,27.0],[333,15,25.0],[333,16,29.0],[333,17,30.0],[333,18,4.0],[333,21,1.0],[333,22,13.0],[333,23,20.0],[333,24,25.0],[333,25,32.0],[333,26,25.0],[333,27,36.0],[333,28,35.0],[333,29,16.0],[333,30,50.0],[333,31,37.0],[333,32,29.0],[333,33,11.0],[333,34,18.0],[333,35,15.0],[333,36,9.0],[333,38,17.0],[333,39,1.0],[333,42,2.0],[333,43,28.0],[333,44,6.0],[333,45,38.0],[333,46,21.0],[333,47,24.0],[333,48,40.0],[333,49,28.0],[333,51,20.0],[333,52,28.0],[333,56,26.0],[333,57,29.0],[333,58,55.0],[333,59,5.0],[333,60,33.0],[333,61,13.0],[333,62,17.0],[333,63,17.0],[333,64,22.0],[333,65,16.0],[333,66,12.0],[333,67,8.0],[333,68,24.0],[334,0,5.0],[334,1,6.0],[334,2,1.0],[334,3,9.0],[334,4,24.0],[334,5,17.0],[334,6,22.0],[334,7,36.0],[334,8,8.0],[334,9,2.0],[334,11,34.0],[334,12,20.0],[334,13,39.0],[334,14,14.0],[334,15,11.0],[334,16,85.0],[334,17,34.0],[334,22,4.0],[334,23,20.0],[334,24,7.0],[334,25,39.0],[334,26,28.0],[334,27,37.0],[334,28,27.0],[334,29,2.0],[334,30,111.0],[334,31,85.0],[334,32,32.0],[334,34,34.0],[334,35,18.0],[334,36,12.0],[334,38,24.0],[334,42,1.0],[334,43,20.0],[334,44,5.0],[334,45,15.0],[334,46,3.0],[334,47,4.0],[334,48,31.0],[334,49,17.0],[334,51,3.0],[334,52,22.0],[334,56,8.0],[334,57,1.0],[334,58,10.0],[334,59,6.0],[334,60,5.0],[334,61,6.0],[334,62,10.0],[334,63,26.0],[334,64,1.0],[334,66,3.0],[334,67,1.0],[334,68,8.0],[335,0,1.0],[335,2,5.0],[335,4,13.0],[335,6,17.0],[335,7,9.0],[335,8,2.0],[335,11,10.0],[335,12,14.0],[335,13,19.0],[335,14,3.0],[335,15,7.0],[335,16,21.0],[335,17,5.0],[335,18,1.0],[335,21,1.0],[335,22,4.0],[335,23,12.0],[335,24,2.0],[335,25,8.0],[335,26,3.0],[335,27,14.0],[335,28,14.0],[335,29,1.0],[335,30,19.0],[335,31,17.0],[335,32,15.0],[335,34,8.0],[335,35,4.0],[335,36,4.0],[335,38,1.0],[335,42,3.0],[335,43,7.0],[335,44,4.0],[335,45,19.0],[335,46,3.0],[335,48,6.0],[335,49,7.0],[335,51,3.0],[335,52,6.0],[335,57,6.0],[335,58,5.0],[335,59,3.0],[335,60,13.0],[335,61,4.0],[335,64,24.0],[335,66,6.0],[335,67,3.0],[336,0,6.0],[336,1,6.0],[336,2,37.0],[336,3,18.0],[336,4,41.0],[336,5,4.0],[336,6,20.0],[336,7,37.0],[336,8,25.0],[336,9,2.0],[336,10,4.0],[336,11,49.0],[336,12,12.0],[336,13,33.0],[336,14,17.0],[336,15,40.0],[336,16,10.0],[336,17,20.0],[336,18,7.0],[336,19,12.0],[336,20,2.0],[336,21,15.0],[336,22,16.0],[336,23,18.0],[336,24,26.0],[336,25,22.0],[336,26,16.0],[336,27,16.0],[336,28,31.0],[336,29,12.0],[336,30,25.0],[336,31,25.0],[336,32,30.0],[336,33,10.0],[336,34,27.0],[336,35,7.0],[336,36,9.0],[336,38,4.0],[336,39,11.0],[336,41,16.0],[336,42,18.0],[336,43,3.0],[336,44,4.0],[336,45,33.0],[336,46,6.0],[336,47,4.0],[336,48,7.0],[336,49,2.0],[336,51,9.0],[336,52,6.0],[336,56,11.0],[336,57,2.0],[336,58,10.0],[336,59,38.0],[336,60,6.0],[336,61,23.0],[336,62,7.0],[336,63,15.0],[336,64,40.0],[336,65,7.0],[336,66,1.0],[336,67,25.0],[336,68,9.0],[337,0,42.0],[337,1,40.0],[337,2,8.0],[337,3,99.0],[337,4,2.0],[337,5,31.0],[337,6,5.0],[337,7,17.0],[337,8,86.0],[337,9,55.0],[337,10,2.0],[337,11,33.0],[337,12,8.0],[337,13,22.0],[337,14,43.0],[337,15,21.0],[337,17,51.0],[337,18,1.0],[337,19,1.0],[337,21,17.0],[337,22,79.0],[337,23,1.0],[337,24,25.0],[337,25,29.0],[337,26,104.0],[337,27,67.0],[337,28,14.0],[337,29,106.0],[337,30,2.0],[337,32,72.0],[337,33,55.0],[337,34,5.0],[337,35,109.0],[337,36,32.0],[337,38,108.0],[337,39,7.0],[337,41,6.0],[337,42,2.0],[337,43,1.0],[337,46,15.0],[337,47,6.0],[337,48,2.0],[337,49,6.0],[337,51,2.0],[337,52,5.0],[337,57,11.0],[337,58,1.0],[337,59,1.0],[337,62,36.0],[337,63,14.0],[337,64,1.0],[337,65,7.0],[337,66,14.0],[337,68,18.0],[338,3,3.0],[338,39,8.0],[339,0,1.0],[339,1,5.0],[339,3,6.0],[339,4,8.0],[339,5,3.0],[339,6,10.0],[339,8,4.0],[339,9,8.0],[339,10,5.0],[339,12,4.0],[339,13,1.0],[339,14,3.0],[339,15,1.0],[339,16,8.0],[339,17,2.0],[339,22,2.0],[339,23,8.0],[339,24,1.0],[339,26,4.0],[339,27,5.0],[339,28,7.0],[339,29,4.0],[339,30,12.0],[339,31,2.0],[339,32,1.0],[339,33,8.0],[339,34,5.0],[339,35,6.0],[339,36,4.0],[339,38,2.0],[339,41,3.0],[339,42,1.0],[339,43,4.0],[339,44,7.0],[339,46,14.0],[339,47,6.0],[339,48,4.0],[339,49,7.0],[339,51,1.0],[339,52,5.0],[339,56,28.0],[339,57,12.0],[339,58,9.0],[339,59,23.0],[339,60,3.0],[339,61,4.0],[339,62,8.0],[339,63,18.0],[339,64,11.0],[339,65,8.0],[339,66,5.0],[339,67,27.0],[339,68,13.0],[340,0,325.0],[340,1,169.0],[340,2,163.0],[340,3,395.0],[340,4,438.0],[340,5,41.0],[340,6,515.0],[340,7,224.0],[340,8,226.0],[340,9,75.0],[340,10,13.0],[340,11,444.0],[340,12,410.0],[340,13,203.0],[340,14,100.0],[340,15,103.0],[340,16,425.0],[340,17,273.0],[340,18,174.0],[340,19,10.0],[340,20,10.0],[340,21,57.0],[340,22,435.0],[340,23,410.0],[340,24,132.0],[340,25,180.0],[340,26,161.0],[340,27,291.0],[340,28,523.0],[340,29,787.0],[340,30,423.0],[340,31,394.0],[340,32,330.0],[340,33,65.0],[340,34,442.0],[340,35,149.0],[340,36,41.0],[340,37,3.0],[340,38,142.0],[340,39,28.0],[340,41,50.0],[340,42,36.0],[340,43,55.0],[340,44,121.0],[340,45,742.0],[340,46,112.0],[340,47,299.0],[340,48,81.0],[340,49,57.0],[340,51,400.0],[340,52,55.0],[340,56,162.0],[340,57,270.0],[340,58,195.0],[340,59,159.0],[340,60,100.0],[340,61,101.0],[340,62,113.0],[340,63,127.0],[340,64,390.0],[340,65,189.0],[340,66,232.0],[340,67,200.0],[340,68,212.0],[341,0,82.0],[341,1,90.0],[341,2,12.0],[341,3,44.0],[341,4,115.0],[341,5,11.0],[341,6,130.0],[341,7,73.0],[341,8,71.0],[341,9,14.0],[341,10,4.0],[341,11,68.0],[341,12,108.0],[341,13,63.0],[341,14,36.0],[341,15,30.0],[341,16,76.0],[341,17,50.0],[341,18,18.0],[341,19,3.0],[341,20,8.0],[341,21,4.0],[341,22,70.0],[341,23,119.0],[341,24,33.0],[341,25,34.0],[341,26,43.0],[341,27,54.0],[341,28,140.0],[341,29,76.0],[341,30,110.0],[341,31,98.0],[341,32,33.0],[341,33,48.0],[341,34,89.0],[341,35,35.0],[341,36,21.0],[341,38,38.0],[341,39,6.0],[341,41,3.0],[341,42,12.0],[341,43,26.0],[341,44,52.0],[341,45,67.0],[341,46,33.0],[341,47,71.0],[341,48,25.0],[341,49,19.0],[341,51,53.0],[341,52,21.0],[341,56,102.0],[341,57,45.0],[341,58,70.0],[341,59,39.0],[341,60,72.0],[341,61,58.0],[341,62,31.0],[341,63,66.0],[341,64,79.0],[341,65,24.0],[341,66,4.0],[341,67,24.0],[341,68,71.0],[342,0,98.0],[342,1,80.0],[342,2,11.0],[342,3,106.0],[342,4,7.0],[342,5,39.0],[342,6,9.0],[342,7,62.0],[342,8,85.0],[342,9,55.0],[342,10,12.0],[342,11,59.0],[342,12,11.0],[342,13,59.0],[342,14,75.0],[342,15,94.0],[342,16,13.0],[342,17,39.0],[342,19,1.0],[342,20,5.0],[342,21,4.0],[342,22,107.0],[342,23,4.0],[342,24,42.0],[342,25,48.0],[342,26,74.0],[342,27,24.0],[342,28,16.0],[342,29,88.0],[342,30,31.0],[342,31,13.0],[342,32,41.0],[342,33,85.0],[342,34,11.0],[342,35,53.0],[342,36,41.0],[342,37,1.0],[342,38,50.0],[342,39,5.0],[342,42,6.0],[342,43,17.0],[342,44,8.0],[342,46,15.0],[342,48,14.0],[342,49,15.0],[342,52,21.0],[342,56,6.0],[342,57,26.0],[342,58,1.0],[342,59,1.0],[342,60,12.0],[342,61,1.0],[342,62,2.0],[342,63,35.0],[342,64,35.0],[342,66,7.0],[342,67,1.0],[342,68,10.0],[343,0,102.0],[343,1,101.0],[343,2,40.0],[343,3,95.0],[343,4,43.0],[343,5,27.0],[343,6,21.0],[343,7,182.0],[343,8,136.0],[343,9,53.0],[343,11,216.0],[343,12,19.0],[343,13,228.0],[343,14,54.0],[343,15,142.0],[343,16,64.0],[343,17,45.0],[343,19,1.0],[343,21,1.0],[343,22,117.0],[343,23,32.0],[343,24,131.0],[343,25,108.0],[343,26,65.0],[343,27,39.0],[343,28,27.0],[343,29,62.0],[343,30,78.0],[343,31,60.0],[343,32,42.0],[343,33,64.0],[343,34,47.0],[343,35,59.0],[343,36,49.0],[343,38,49.0],[343,39,19.0],[343,41,23.0],[343,42,14.0],[343,43,53.0],[343,44,90.0],[343,45,3.0],[343,46,58.0],[343,47,18.0],[343,48,44.0],[343,49,39.0],[343,51,144.0],[343,52,35.0],[343,56,96.0],[343,57,105.0],[343,58,8.0],[343,59,30.0],[343,60,85.0],[343,61,17.0],[343,62,29.0],[343,63,75.0],[343,64,42.0],[343,65,14.0],[343,66,18.0],[343,67,3.0],[343,68,49.0],[344,0,9.0],[344,1,4.0],[344,2,32.0],[344,3,13.0],[344,4,5.0],[344,5,14.0],[344,6,3.0],[344,7,8.0],[344,8,10.0],[344,9,3.0],[344,10,48.0],[344,11,11.0],[344,12,1.0],[344,13,6.0],[344,14,11.0],[344,15,50.0],[344,16,1.0],[344,17,5.0],[344,18,16.0],[344,19,6.0],[344,20,23.0],[344,21,120.0],[344,22,12.0],[344,23,3.0],[344,24,23.0],[344,25,2.0],[344,26,1.0],[344,27,4.0],[344,28,1.0],[344,29,5.0],[344,30,6.0],[344,31,5.0],[344,32,3.0],[344,33,17.0],[344,34,2.0],[344,35,7.0],[344,36,7.0],[344,37,24.0],[344,38,5.0],[344,39,16.0],[344,41,15.0],[344,42,14.0],[344,43,3.0],[344,45,1.0],[344,46,2.0],[344,47,2.0],[344,48,1.0],[344,49,2.0],[344,51,1.0],[344,56,7.0],[344,57,5.0],[344,59,9.0],[344,60,22.0],[344,61,15.0],[344,62,1.0],[344,63,12.0],[344,64,42.0],[344,65,8.0],[344,66,10.0],[344,67,1.0],[344,68,7.0],[345,1,1.0],[345,3,5.0],[345,4,2.0],[345,5,2.0],[345,6,2.0],[345,7,8.0],[345,9,3.0],[345,11,5.0],[345,12,1.0],[345,13,2.0],[345,14,3.0],[345,15,7.0],[345,16,2.0],[345,17,3.0],[345,18,2.0],[345,21,10.0],[345,22,1.0],[345,23,3.0],[345,24,1.0],[345,25,1.0],[345,26,1.0],[345,27,4.0],[345,28,2.0],[345,29,2.0],[345,30,4.0],[345,31,3.0],[345,32,2.0],[345,33,4.0],[345,34,1.0],[345,35,2.0],[345,39,1.0],[345,41,1.0],[345,43,1.0],[345,46,1.0],[345,47,1.0],[345,48,4.0],[345,49,1.0],[345,51,3.0],[345,52,2.0],[345,56,6.0],[345,57,3.0],[345,58,2.0],[345,59,2.0],[345,62,2.0],[345,63,4.0],[345,64,4.0],[345,65,2.0],[345,66,5.0],[345,67,2.0],[346,0,347.0],[346,1,244.0],[346,2,365.0],[346,3,476.0],[346,4,91.0],[346,5,146.0],[346,6,66.0],[346,7,428.0],[346,8,659.0],[346,9,176.0],[346,10,109.0],[346,11,473.0],[346,12,45.0],[346,13,349.0],[346,14,351.0],[346,15,482.0],[346,16,85.0],[346,17,192.0],[346,18,317.0],[346,19,48.0],[346,20,63.0],[346,21,70.0],[346,22,436.0],[346,23,76.0],[346,24,446.0],[346,25,285.0],[346,26,281.0],[346,27,240.0],[346,28,91.0],[346,29,381.0],[346,30,163.0],[346,31,99.0],[346,32,231.0],[346,33,205.0],[346,34,132.0],[346,35,270.0],[346,36,166.0],[346,38,238.0],[346,39,100.0],[346,41,46.0],[346,42,71.0],[346,43,89.0],[346,44,114.0],[346,45,40.0],[346,46,172.0],[346,47,97.0],[346,48,155.0],[346,49,97.0],[346,51,39.0],[346,52,87.0],[346,56,223.0],[346,57,255.0],[346,58,138.0],[346,59,191.0],[346,60,79.0],[346,61,159.0],[346,62,87.0],[346,63,239.0],[346,64,232.0],[346,65,100.0],[346,66,105.0],[346,67,87.0],[346,68,141.0],[347,0,37.0],[347,1,10.0],[347,2,14.0],[347,3,39.0],[347,4,80.0],[347,5,1.0],[347,6,75.0],[347,7,33.0],[347,8,39.0],[347,9,7.0],[347,10,2.0],[347,11,29.0],[347,12,72.0],[347,13,12.0],[347,14,13.0],[347,15,7.0],[347,16,81.0],[347,17,39.0],[347,18,3.0],[347,22,42.0],[347,23,72.0],[347,24,24.0],[347,25,28.0],[347,26,17.0],[347,27,38.0],[347,28,90.0],[347,29,76.0],[347,30,88.0],[347,31,58.0],[347,32,29.0],[347,33,3.0],[347,34,76.0],[347,35,19.0],[347,36,6.0],[347,38,13.0],[347,39,7.0],[347,41,9.0],[347,42,15.0],[347,43,20.0],[347,44,39.0],[347,45,19.0],[347,46,25.0],[347,47,64.0],[347,48,15.0],[347,49,8.0],[347,52,15.0],[347,56,35.0],[347,57,63.0],[347,58,29.0],[347,59,24.0],[347,60,47.0],[347,61,32.0],[347,62,30.0],[347,63,25.0],[347,64,132.0],[347,65,135.0],[347,66,9.0],[347,67,8.0],[347,68,88.0],[348,0,54.0],[348,1,90.0],[348,2,35.0],[348,3,53.0],[348,4,56.0],[348,5,80.0],[348,6,69.0],[348,7,94.0],[348,8,62.0],[348,9,97.0],[348,10,50.0],[348,11,152.0],[348,12,42.0],[348,13,91.0],[348,14,149.0],[348,15,136.0],[348,16,21.0],[348,17,91.0],[348,18,37.0],[348,19,23.0],[348,20,11.0],[348,21,34.0],[348,22,80.0],[348,23,37.0],[348,24,53.0],[348,25,83.0],[348,26,108.0],[348,27,117.0],[348,28,70.0],[348,29,132.0],[348,30,32.0],[348,31,41.0],[348,32,115.0],[348,33,85.0],[348,34,46.0],[348,35,102.0],[348,36,82.0],[348,37,12.0],[348,38,112.0],[348,39,23.0],[348,42,44.0],[348,43,36.0],[348,44,48.0],[348,45,26.0],[348,46,90.0],[348,47,60.0],[348,48,134.0],[348,49,61.0],[348,51,88.0],[348,52,85.0],[348,56,87.0],[348,57,140.0],[348,58,140.0],[348,59,15.0],[348,60,102.0],[348,61,24.0],[348,62,160.0],[348,63,150.0],[348,64,154.0],[348,65,158.0],[348,66,57.0],[348,67,43.0],[348,68,197.0],[349,12,1.0],[349,13,2.0],[349,16,1.0],[349,23,1.0],[349,28,1.0],[350,7,1.0],[350,11,1.0],[350,12,1.0],[350,13,5.0],[350,16,4.0],[350,17,1.0],[350,25,4.0],[350,27,2.0],[350,28,2.0],[350,30,3.0],[350,31,3.0],[350,43,1.0],[350,49,1.0],[350,51,1.0],[350,62,3.0],[351,0,79.0],[351,1,19.0],[351,2,5.0],[351,3,227.0],[351,5,5.0],[351,6,1.0],[351,7,51.0],[351,8,142.0],[351,9,9.0],[351,10,7.0],[351,11,67.0],[351,13,44.0],[351,14,49.0],[351,15,5.0],[351,17,31.0],[351,18,4.0],[351,20,7.0],[351,21,2.0],[351,22,122.0],[351,23,1.0],[351,24,70.0],[351,25,24.0],[351,26,21.0],[351,27,46.0],[351,28,1.0],[351,29,42.0],[351,32,47.0],[351,33,13.0],[351,35,28.0],[351,36,14.0],[351,38,16.0],[351,39,3.0],[351,41,1.0],[351,42,1.0],[351,47,2.0],[351,48,2.0],[351,65,3.0],[352,0,29.0],[352,1,28.0],[352,2,4.0],[352,3,40.0],[352,4,11.0],[352,5,16.0],[352,6,4.0],[352,7,3.0],[352,8,11.0],[352,9,13.0],[352,11,12.0],[352,12,6.0],[352,13,5.0],[352,14,24.0],[352,15,24.0],[352,16,4.0],[352,17,20.0],[352,18,9.0],[352,19,1.0],[352,20,1.0],[352,22,19.0],[352,23,11.0],[352,24,12.0],[352,25,5.0],[352,26,32.0],[352,27,23.0],[352,28,18.0],[352,29,27.0],[352,30,4.0],[352,31,4.0],[352,32,11.0],[352,33,26.0],[352,34,9.0],[352,35,10.0],[352,36,24.0],[352,38,18.0],[352,39,12.0],[352,41,1.0],[352,42,2.0],[352,43,7.0],[352,44,2.0],[352,46,12.0],[352,47,8.0],[352,48,10.0],[352,49,7.0],[352,51,150.0],[352,52,12.0],[352,56,11.0],[352,57,22.0],[352,58,12.0],[352,59,2.0],[352,60,4.0],[352,61,3.0],[352,62,18.0],[352,63,16.0],[352,64,8.0],[352,65,7.0],[352,66,5.0],[352,67,2.0],[352,68,24.0],[353,0,3.0],[353,1,4.0],[353,4,8.0],[353,6,8.0],[353,7,4.0],[353,11,2.0],[353,12,7.0],[353,14,3.0],[353,15,5.0],[353,16,7.0],[353,17,3.0],[353,20,3.0],[353,23,15.0],[353,26,5.0],[353,27,2.0],[353,28,16.0],[353,29,2.0],[353,30,4.0],[353,31,5.0],[353,32,1.0],[353,34,14.0],[353,35,2.0],[353,38,2.0],[353,43,1.0],[353,44,6.0],[353,45,16.0],[353,46,16.0],[353,47,20.0],[353,48,3.0],[353,49,3.0],[353,51,21.0],[353,52,5.0],[353,56,22.0],[353,57,17.0],[353,58,26.0],[353,59,53.0],[353,61,13.0],[353,62,28.0],[353,63,45.0],[353,64,43.0],[353,65,43.0],[353,66,59.0],[353,67,85.0],[353,68,17.0],[354,0,22.0],[354,1,6.0],[354,2,15.0],[354,3,21.0],[354,4,87.0],[354,6,84.0],[354,7,74.0],[354,8,74.0],[354,11,119.0],[354,12,46.0],[354,13,47.0],[354,14,1.0],[354,15,4.0],[354,16,95.0],[354,17,46.0],[354,18,1.0],[354,21,4.0],[354,22,30.0],[354,23,76.0],[354,24,13.0],[354,25,60.0],[354,26,13.0],[354,27,45.0],[354,28,75.0],[354,29,28.0],[354,30,119.0],[354,31,85.0],[354,32,42.0],[354,34,78.0],[354,35,13.0],[354,36,1.0],[354,37,6.0],[354,38,9.0],[354,39,6.0],[354,41,6.0],[354,42,2.0],[354,43,11.0],[354,44,25.0],[354,45,34.0],[354,46,16.0],[354,47,12.0],[354,48,5.0],[354,49,8.0],[354,51,24.0],[354,52,5.0],[354,56,14.0],[354,57,2.0],[354,58,14.0],[354,59,3.0],[354,60,16.0],[354,61,31.0],[354,64,9.0],[354,65,3.0],[354,67,6.0],[354,68,6.0],[355,0,22.0],[355,1,13.0],[355,2,6.0],[355,3,33.0],[355,4,486.0],[355,5,13.0],[355,6,543.0],[355,7,38.0],[355,8,42.0],[355,9,11.0],[355,10,31.0],[355,11,40.0],[355,12,675.0],[355,13,45.0],[355,14,34.0],[355,15,36.0],[355,16,199.0],[355,17,21.0],[355,18,13.0],[355,19,14.0],[355,20,25.0],[355,21,5.0],[355,22,31.0],[355,23,356.0],[355,24,28.0],[355,25,29.0],[355,26,36.0],[355,27,25.0],[355,28,924.0],[355,29,33.0],[355,30,278.0],[355,31,216.0],[355,32,27.0],[355,33,26.0],[355,34,437.0],[355,35,28.0],[355,36,10.0],[355,37,3.0],[355,38,17.0],[355,39,6.0],[355,41,1.0],[355,42,6.0],[355,43,615.0],[355,44,1216.0],[355,45,68.0],[355,46,1232.0],[355,47,1189.0],[355,48,828.0],[355,49,470.0],[355,51,180.0],[355,52,983.0],[355,56,2235.0],[355,57,2094.0],[355,58,1636.0],[355,59,1449.0],[355,60,887.0],[355,61,1412.0],[355,62,1499.0],[355,63,1677.0],[355,64,1216.0],[355,65,997.0],[355,66,670.0],[355,67,1198.0],[355,68,2078.0],[356,3,2.0],[356,4,35.0],[356,5,1.0],[356,6,7.0],[356,7,10.0],[356,8,3.0],[356,11,10.0],[356,12,11.0],[356,13,10.0],[356,15,1.0],[356,16,35.0],[356,17,3.0],[356,22,2.0],[356,23,28.0],[356,25,7.0],[356,27,4.0],[356,28,12.0],[356,29,1.0],[356,30,37.0],[356,31,17.0],[356,32,9.0],[356,34,39.0],[356,39,9.0],[356,42,26.0],[356,43,2.0],[356,44,4.0],[356,45,11.0],[356,46,4.0],[356,47,5.0],[356,48,5.0],[356,49,2.0],[356,51,5.0],[356,52,2.0],[356,58,2.0],[356,60,11.0],[356,64,3.0],[357,4,19.0],[357,6,4.0],[357,7,11.0],[357,8,2.0],[357,11,7.0],[357,12,2.0],[357,13,12.0],[357,16,12.0],[357,17,5.0],[357,23,10.0],[357,25,5.0],[357,26,8.0],[357,27,5.0],[357,28,14.0],[357,29,2.0],[357,30,6.0],[357,31,8.0],[357,32,5.0],[357,34,17.0],[357,42,5.0],[357,43,26.0],[357,44,3.0],[357,46,3.0],[357,48,6.0],[357,49,1.0],[357,52,7.0],[357,58,2.0],[357,59,1.0],[357,61,3.0],[357,63,5.0],[357,64,3.0],[358,0,4.0],[358,1,5.0],[358,2,1.0],[358,3,1.0],[358,4,9.0],[358,5,4.0],[358,6,1.0],[358,7,13.0],[358,8,10.0],[358,9,16.0],[358,11,4.0],[358,12,2.0],[358,13,8.0],[358,14,16.0],[358,15,13.0],[358,16,13.0],[358,17,6.0],[358,18,4.0],[358,22,2.0],[358,23,7.0],[358,24,10.0],[358,25,12.0],[358,26,11.0],[358,27,7.0],[358,28,5.0],[358,29,3.0],[358,30,17.0],[358,31,13.0],[358,32,11.0],[358,33,6.0],[358,34,5.0],[358,36,11.0],[358,38,1.0],[358,39,1.0],[358,41,2.0],[358,42,7.0],[358,43,2.0],[358,45,1.0],[358,46,2.0],[358,47,5.0],[358,48,10.0],[358,49,3.0],[358,51,6.0],[358,52,5.0],[358,56,6.0],[358,57,1.0],[358,58,10.0],[358,59,13.0],[358,60,3.0],[358,61,5.0],[358,62,8.0],[358,63,8.0],[358,65,3.0],[358,67,5.0],[358,68,4.0],[359,0,90.0],[359,1,100.0],[359,2,53.0],[359,3,115.0],[359,4,13.0],[359,5,105.0],[359,6,11.0],[359,7,66.0],[359,8,78.0],[359,9,116.0],[359,10,31.0],[359,11,92.0],[359,12,20.0],[359,13,69.0],[359,14,136.0],[359,15,106.0],[359,16,14.0],[359,17,66.0],[359,18,72.0],[359,19,21.0],[359,20,4.0],[359,21,16.0],[359,22,115.0],[359,23,13.0],[359,24,78.0],[359,25,60.0],[359,26,115.0],[359,27,64.0],[359,28,36.0],[359,29,225.0],[359,30,19.0],[359,31,14.0],[359,32,80.0],[359,33,81.0],[359,34,24.0],[359,35,97.0],[359,36,72.0],[359,37,13.0],[359,38,86.0],[359,39,61.0],[359,41,23.0],[359,42,29.0],[359,43,8.0],[359,44,12.0],[359,45,15.0],[359,46,12.0],[359,47,13.0],[359,48,18.0],[359,49,16.0],[359,51,13.0],[359,52,10.0],[359,56,18.0],[359,57,11.0],[359,58,1.0],[359,59,6.0],[359,60,2.0],[359,61,5.0],[359,62,23.0],[359,63,15.0],[359,64,7.0],[359,66,4.0],[359,67,10.0],[359,68,31.0],[360,0,152.0],[360,1,67.0],[360,2,203.0],[360,3,186.0],[360,4,68.0],[360,5,13.0],[360,6,106.0],[360,7,130.0],[360,8,171.0],[360,9,10.0],[360,10,82.0],[360,11,149.0],[360,12,68.0],[360,13,96.0],[360,14,64.0],[360,15,77.0],[360,16,133.0],[360,17,116.0],[360,18,63.0],[360,19,38.0],[360,20,45.0],[360,21,180.0],[360,22,133.0],[360,23,69.0],[360,24,61.0],[360,25,90.0],[360,26,62.0],[360,27,120.0],[360,28,86.0],[360,29,144.0],[360,30,210.0],[360,31,141.0],[360,32,110.0],[360,33,37.0],[360,34,71.0],[360,35,45.0],[360,36,4.0],[360,37,22.0],[360,38,60.0],[360,39,44.0],[360,41,19.0],[360,42,31.0],[360,43,16.0],[360,44,27.0],[360,45,131.0],[360,46,46.0],[360,47,43.0],[360,48,35.0],[360,49,13.0],[360,51,44.0],[360,52,9.0],[360,56,33.0],[360,57,39.0],[360,58,124.0],[360,59,17.0],[360,60,63.0],[360,61,100.0],[360,62,12.0],[360,63,26.0],[360,64,151.0],[360,65,60.0],[360,66,9.0],[360,67,9.0],[360,68,30.0],[361,0,200.0],[361,1,168.0],[361,2,27.0],[361,3,252.0],[361,4,28.0],[361,5,272.0],[361,6,34.0],[361,7,38.0],[361,8,102.0],[361,9,432.0],[361,10,14.0],[361,11,47.0],[361,12,24.0],[361,13,55.0],[361,14,342.0],[361,15,273.0],[361,16,11.0],[361,17,51.0],[361,18,26.0],[361,19,25.0],[361,20,19.0],[361,21,40.0],[361,22,204.0],[361,23,43.0],[361,24,95.0],[361,25,41.0],[361,26,64.0],[361,27,54.0],[361,28,52.0],[361,29,356.0],[361,30,3.0],[361,31,3.0],[361,32,50.0],[361,33,348.0],[361,34,47.0],[361,35,68.0],[361,36,229.0],[361,37,11.0],[361,38,66.0],[361,39,60.0],[361,41,30.0],[361,42,57.0],[361,43,4.0],[361,44,22.0],[361,45,5.0],[361,46,50.0],[361,47,104.0],[361,48,40.0],[361,49,22.0],[361,51,24.0],[361,52,14.0],[361,56,129.0],[361,57,116.0],[361,58,51.0],[361,59,17.0],[361,60,23.0],[361,61,18.0],[361,62,195.0],[361,63,81.0],[361,64,48.0],[361,65,50.0],[361,66,19.0],[361,67,33.0],[361,68,180.0],[362,4,1.0],[362,7,2.0],[362,8,1.0],[362,11,3.0],[362,12,1.0],[362,13,2.0],[362,16,5.0],[362,23,2.0],[362,25,2.0],[362,28,3.0],[362,38,2.0],[362,43,4.0],[362,47,6.0],[362,48,2.0],[362,49,2.0],[362,52,3.0],[362,57,1.0],[362,68,1.0],[363,0,3.0],[363,1,27.0],[363,3,10.0],[363,4,14.0],[363,5,5.0],[363,6,35.0],[363,7,5.0],[363,8,12.0],[363,9,25.0],[363,10,4.0],[363,11,4.0],[363,12,18.0],[363,13,4.0],[363,14,33.0],[363,15,13.0],[363,17,1.0],[363,18,7.0],[363,20,6.0],[363,22,5.0],[363,23,13.0],[363,24,8.0],[363,25,4.0],[363,26,28.0],[363,28,34.0],[363,29,29.0],[363,30,1.0],[363,33,31.0],[363,34,22.0],[363,35,13.0],[363,36,16.0],[363,38,18.0],[363,39,5.0],[363,41,10.0],[363,42,6.0],[363,43,5.0],[363,45,1.0],[363,46,19.0],[363,47,30.0],[363,48,16.0],[363,49,16.0],[363,52,8.0],[363,56,1.0],[363,57,40.0],[363,58,16.0],[363,60,2.0],[363,61,1.0],[363,62,24.0],[363,63,69.0],[363,64,33.0],[363,65,29.0],[363,66,24.0],[363,67,5.0],[363,68,19.0],[364,0,114.0],[364,1,75.0],[364,2,36.0],[364,3,125.0],[364,4,35.0],[364,5,145.0],[364,6,25.0],[364,7,70.0],[364,8,106.0],[364,9,113.0],[364,10,35.0],[364,11,77.0],[364,12,27.0],[364,13,51.0],[364,14,175.0],[364,15,78.0],[364,16,27.0],[364,17,58.0],[364,18,26.0],[364,19,23.0],[364,20,21.0],[364,21,39.0],[364,22,130.0],[364,23,24.0],[364,24,107.0],[364,25,42.0],[364,26,81.0],[364,27,59.0],[364,28,37.0],[364,29,146.0],[364,30,28.0],[364,31,19.0],[364,32,61.0],[364,33,157.0],[364,34,17.0],[364,35,94.0],[364,36,92.0],[364,37,23.0],[364,38,79.0],[364,39,100.0],[364,41,74.0],[364,42,80.0],[364,43,8.0],[364,44,10.0],[364,45,27.0],[364,46,25.0],[364,47,43.0],[364,48,16.0],[364,49,3.0],[364,51,22.0],[364,52,9.0],[364,56,37.0],[364,57,46.0],[364,58,53.0],[364,59,21.0],[364,60,23.0],[364,61,21.0],[364,62,37.0],[364,63,74.0],[364,64,89.0],[364,65,21.0],[364,66,60.0],[364,67,39.0],[364,68,35.0],[365,0,298.0],[365,1,293.0],[365,2,52.0],[365,3,460.0],[365,4,12.0],[365,5,155.0],[365,6,9.0],[365,7,87.0],[365,8,279.0],[365,9,171.0],[365,10,4.0],[365,11,96.0],[365,12,13.0],[365,13,70.0],[365,14,325.0],[365,15,239.0],[365,16,6.0],[365,17,112.0],[365,18,15.0],[365,19,6.0],[365,20,12.0],[365,21,1.0],[365,22,421.0],[365,23,6.0],[365,24,196.0],[365,25,60.0],[365,26,68.0],[365,27,109.0],[365,28,17.0],[365,29,617.0],[365,30,2.0],[365,31,1.0],[365,32,99.0],[365,33,217.0],[365,34,8.0],[365,35,83.0],[365,36,151.0],[365,37,5.0],[365,38,84.0],[365,39,52.0],[365,41,26.0],[365,42,44.0],[365,43,4.0],[365,44,9.0],[365,45,1.0],[365,46,9.0],[365,47,7.0],[365,48,10.0],[365,49,6.0],[365,51,16.0],[365,52,8.0],[365,56,26.0],[365,57,2.0],[365,58,11.0],[365,59,7.0],[365,62,65.0],[365,63,11.0],[365,66,2.0],[365,67,18.0],[365,68,29.0],[366,0,2.0],[366,3,3.0],[366,4,7.0],[366,5,6.0],[366,6,6.0],[366,7,4.0],[366,8,1.0],[366,9,7.0],[366,11,6.0],[366,12,7.0],[366,13,5.0],[366,14,6.0],[366,15,6.0],[366,17,1.0],[366,20,1.0],[366,21,5.0],[366,22,1.0],[366,23,5.0],[366,24,6.0],[366,25,2.0],[366,26,3.0],[366,27,6.0],[366,28,7.0],[366,29,8.0],[366,30,1.0],[366,31,5.0],[366,32,2.0],[366,33,4.0],[366,34,9.0],[366,35,1.0],[366,36,5.0],[366,38,5.0],[366,39,4.0],[366,43,1.0],[366,44,1.0],[366,45,2.0],[366,46,1.0],[366,48,6.0],[366,49,6.0],[366,51,4.0],[366,58,10.0],[366,59,7.0],[366,61,4.0],[366,62,3.0],[366,63,4.0],[366,64,1.0],[366,65,1.0],[366,66,7.0],[367,0,109.0],[367,1,121.0],[367,2,8.0],[367,3,148.0],[367,4,112.0],[367,5,5.0],[367,6,114.0],[367,7,79.0],[367,8,139.0],[367,9,27.0],[367,10,1.0],[367,11,93.0],[367,12,120.0],[367,13,65.0],[367,14,18.0],[367,15,15.0],[367,16,136.0],[367,17,180.0],[367,18,6.0],[367,20,1.0],[367,22,143.0],[367,23,119.0],[367,24,12.0],[367,25,59.0],[367,26,62.0],[367,27,129.0],[367,28,147.0],[367,29,225.0],[367,30,219.0],[367,31,140.0],[367,32,146.0],[367,33,14.0],[367,34,142.0],[367,35,52.0],[367,36,6.0],[367,37,3.0],[367,38,71.0],[367,42,2.0],[367,43,253.0],[367,44,46.0],[367,45,165.0],[367,46,13.0],[367,47,55.0],[367,48,175.0],[367,49,144.0],[367,51,42.0],[367,52,118.0],[367,56,238.0],[367,57,34.0],[367,58,37.0],[367,59,32.0],[367,60,64.0],[367,61,34.0],[367,62,109.0],[367,63,109.0],[367,64,18.0],[367,65,13.0],[367,66,19.0],[367,67,21.0],[367,68,121.0],[368,0,10.0],[368,1,19.0],[368,2,17.0],[368,3,14.0],[368,4,21.0],[368,6,16.0],[368,7,5.0],[368,8,13.0],[368,9,1.0],[368,10,3.0],[368,11,8.0],[368,12,12.0],[368,13,2.0],[368,16,50.0],[368,17,5.0],[368,18,12.0],[368,21,3.0],[368,22,16.0],[368,23,33.0],[368,25,3.0],[368,26,5.0],[368,27,8.0],[368,28,33.0],[368,29,6.0],[368,30,57.0],[368,31,41.0],[368,32,8.0],[368,34,28.0],[368,35,2.0],[368,36,4.0],[368,38,7.0],[368,39,5.0],[368,41,1.0],[368,42,5.0],[368,43,3.0],[368,44,8.0],[368,45,2.0],[368,46,16.0],[368,47,22.0],[368,48,1.0],[368,49,4.0],[368,51,6.0],[368,52,5.0],[368,57,12.0],[368,58,26.0],[368,60,6.0],[368,61,8.0],[368,62,4.0],[368,63,2.0],[368,64,33.0],[368,65,4.0],[368,66,4.0],[368,67,1.0],[368,68,10.0],[369,4,6.0],[369,7,1.0],[369,8,2.0],[369,11,4.0],[369,12,4.0],[369,13,6.0],[369,16,4.0],[369,17,4.0],[369,23,2.0],[369,25,4.0],[369,27,2.0],[369,28,2.0],[369,30,4.0],[369,31,1.0],[369,32,8.0],[369,34,3.0],[369,38,1.0],[369,44,1.0],[369,45,34.0],[369,46,1.0],[369,48,2.0],[369,49,5.0],[369,51,2.0],[369,52,1.0],[369,59,3.0],[369,60,5.0],[369,61,1.0],[369,64,2.0],[370,0,51.0],[370,1,8.0],[370,2,106.0],[370,3,44.0],[370,4,77.0],[370,5,3.0],[370,6,33.0],[370,7,110.0],[370,8,117.0],[370,9,5.0],[370,10,17.0],[370,11,169.0],[370,12,43.0],[370,13,173.0],[370,14,19.0],[370,15,32.0],[370,16,137.0],[370,17,94.0],[370,18,2.0],[370,19,7.0],[370,20,6.0],[370,21,48.0],[370,22,37.0],[370,23,51.0],[370,24,62.0],[370,25,95.0],[370,26,21.0],[370,27,81.0],[370,28,61.0],[370,29,33.0],[370,30,161.0],[370,31,119.0],[370,32,85.0],[370,33,5.0],[370,34,69.0],[370,35,29.0],[370,36,1.0],[370,38,15.0],[370,39,15.0],[370,41,12.0],[370,42,8.0],[370,43,34.0],[370,44,28.0],[370,46,16.0],[370,47,4.0],[370,48,35.0],[370,49,23.0],[370,52,9.0],[370,56,24.0],[370,57,23.0],[370,58,7.0],[370,59,9.0],[370,60,7.0],[370,61,22.0],[370,62,4.0],[370,63,13.0],[370,64,42.0],[370,65,5.0],[370,66,1.0],[370,67,2.0],[370,68,9.0],[371,0,13.0],[371,1,21.0],[371,2,23.0],[371,3,11.0],[371,4,23.0],[371,5,15.0],[371,6,16.0],[371,7,18.0],[371,8,23.0],[371,9,19.0],[371,10,17.0],[371,11,31.0],[371,12,17.0],[371,13,16.0],[371,14,27.0],[371,15,64.0],[371,16,21.0],[371,17,18.0],[371,20,10.0],[371,21,9.0],[371,22,9.0],[371,23,17.0],[371,24,26.0],[371,25,20.0],[371,26,8.0],[371,27,22.0],[371,28,19.0],[371,29,17.0],[371,30,23.0],[371,31,22.0],[371,32,32.0],[371,33,41.0],[371,34,31.0],[371,35,14.0],[371,36,10.0],[371,38,12.0],[371,39,25.0],[371,41,8.0],[371,42,4.0],[371,43,7.0],[371,44,11.0],[371,45,10.0],[371,46,13.0],[371,47,10.0],[371,48,6.0],[371,49,1.0],[371,51,2.0],[371,52,3.0],[371,56,16.0],[371,57,7.0],[371,58,19.0],[371,59,35.0],[371,60,14.0],[371,61,50.0],[371,62,15.0],[371,63,23.0],[371,64,40.0],[371,65,4.0],[371,66,16.0],[371,67,8.0],[371,68,5.0],[372,4,35.0],[372,6,16.0],[372,7,1.0],[372,11,3.0],[372,12,21.0],[372,13,7.0],[372,16,25.0],[372,23,32.0],[372,25,2.0],[372,28,22.0],[372,30,23.0],[372,31,16.0],[372,32,1.0],[372,34,34.0],[372,35,2.0],[372,38,3.0],[372,43,2.0],[372,44,2.0],[372,45,14.0],[372,48,19.0],[372,49,12.0],[372,51,10.0],[372,52,8.0],[372,57,2.0],[372,58,3.0],[373,0,8.0],[373,1,6.0],[373,3,9.0],[373,4,4.0],[373,7,2.0],[373,8,5.0],[373,9,10.0],[373,11,4.0],[373,12,1.0],[373,13,3.0],[373,15,5.0],[373,17,1.0],[373,19,3.0],[373,22,3.0],[373,23,6.0],[373,25,1.0],[373,26,1.0],[373,27,2.0],[373,28,4.0],[373,29,3.0],[373,31,2.0],[373,32,1.0],[373,33,13.0],[373,34,5.0],[373,35,1.0],[373,36,5.0],[373,38,3.0],[373,39,3.0],[373,42,6.0],[373,46,7.0],[373,48,1.0],[373,51,1.0],[373,57,11.0],[373,59,2.0],[373,60,1.0],[373,61,1.0],[373,62,3.0],[373,63,6.0],[373,64,5.0],[373,65,12.0],[373,66,5.0],[373,67,1.0],[374,0,110.0],[374,1,92.0],[374,2,13.0],[374,3,162.0],[374,5,17.0],[374,6,3.0],[374,7,81.0],[374,8,104.0],[374,9,46.0],[374,10,28.0],[374,11,111.0],[374,12,3.0],[374,13,63.0],[374,14,73.0],[374,15,37.0],[374,17,130.0],[374,18,10.0],[374,22,136.0],[374,23,1.0],[374,24,41.0],[374,25,54.0],[374,26,308.0],[374,27,147.0],[374,28,8.0],[374,29,97.0],[374,32,117.0],[374,33,27.0],[374,35,256.0],[374,36,48.0],[374,38,203.0],[374,39,5.0],[374,41,2.0],[374,42,2.0],[374,47,5.0],[374,48,1.0],[374,52,1.0],[374,56,5.0],[374,57,1.0],[374,62,7.0],[374,68,1.0],[375,0,21.0],[375,1,17.0],[375,2,15.0],[375,3,30.0],[375,5,54.0],[375,6,1.0],[375,8,8.0],[375,9,53.0],[375,10,316.0],[375,11,4.0],[375,12,1.0],[375,13,5.0],[375,14,38.0],[375,15,39.0],[375,17,5.0],[375,18,114.0],[375,19,120.0],[375,20,57.0],[375,21,84.0],[375,22,16.0],[375,24,45.0],[375,26,4.0],[375,27,10.0],[375,29,27.0],[375,32,4.0],[375,33,50.0],[375,35,5.0],[375,36,41.0],[375,37,54.0],[375,38,2.0],[375,39,100.0],[375,41,43.0],[375,42,92.0],[375,43,1.0],[375,44,1.0],[375,47,6.0],[375,56,4.0],[375,58,4.0],[375,59,16.0],[375,60,10.0],[375,61,7.0],[375,62,6.0],[375,63,3.0],[375,64,7.0],[375,65,4.0],[375,66,6.0],[375,67,19.0],[375,68,10.0],[376,0,42.0],[376,1,63.0],[376,2,44.0],[376,3,47.0],[376,4,60.0],[376,5,35.0],[376,6,49.0],[376,7,93.0],[376,8,88.0],[376,9,59.0],[376,10,20.0],[376,11,107.0],[376,12,44.0],[376,13,252.0],[376,14,116.0],[376,15,164.0],[376,16,77.0],[376,17,57.0],[376,18,21.0],[376,19,2.0],[376,20,6.0],[376,21,27.0],[376,22,46.0],[376,23,57.0],[376,24,122.0],[376,25,65.0],[376,26,33.0],[376,27,48.0],[376,28,62.0],[376,29,56.0],[376,30,124.0],[376,31,68.0],[376,32,61.0],[376,33,83.0],[376,34,78.0],[376,35,37.0],[376,36,59.0],[376,37,4.0],[376,38,22.0],[376,39,50.0],[376,41,24.0],[376,42,32.0],[376,43,18.0],[376,44,23.0],[376,45,632.0],[376,46,24.0],[376,47,18.0],[376,48,20.0],[376,49,23.0],[376,51,28.0],[376,52,20.0],[376,56,39.0],[376,57,41.0],[376,58,56.0],[376,59,24.0],[376,60,86.0],[376,61,51.0],[376,62,56.0],[376,63,56.0],[376,64,41.0],[376,65,26.0],[376,66,23.0],[376,67,17.0],[376,68,42.0],[377,0,64.0],[377,1,36.0],[377,2,1.0],[377,3,52.0],[377,4,12.0],[377,5,43.0],[377,6,15.0],[377,7,46.0],[377,8,61.0],[377,9,74.0],[377,10,20.0],[377,11,44.0],[377,12,13.0],[377,13,41.0],[377,14,84.0],[377,15,89.0],[377,16,15.0],[377,17,47.0],[377,18,13.0],[377,19,3.0],[377,20,2.0],[377,21,6.0],[377,22,81.0],[377,23,18.0],[377,24,28.0],[377,25,33.0],[377,26,46.0],[377,27,49.0],[377,28,18.0],[377,29,56.0],[377,30,25.0],[377,31,14.0],[377,32,62.0],[377,33,88.0],[377,34,21.0],[377,35,59.0],[377,36,56.0],[377,38,39.0],[377,39,6.0],[377,41,3.0],[377,42,4.0],[377,43,43.0],[377,44,30.0],[377,46,28.0],[377,47,1.0],[377,48,67.0],[377,49,53.0],[377,51,53.0],[377,52,39.0],[377,56,40.0],[377,57,22.0],[377,58,65.0],[377,59,49.0],[377,60,27.0],[377,61,17.0],[377,62,16.0],[377,63,47.0],[377,64,39.0],[377,65,11.0],[377,66,20.0],[377,67,16.0],[377,68,44.0],[378,0,2.0],[378,1,2.0],[378,2,1.0],[378,3,2.0],[378,5,3.0],[378,8,6.0],[378,9,9.0],[378,11,2.0],[378,14,7.0],[378,15,1.0],[378,17,9.0],[378,22,2.0],[378,26,2.0],[378,27,4.0],[378,29,9.0],[378,32,2.0],[378,33,6.0],[378,35,1.0],[378,36,4.0],[378,38,2.0],[378,46,1.0],[378,47,1.0],[378,48,1.0],[378,52,2.0],[378,56,4.0],[378,57,2.0],[378,58,1.0],[378,62,5.0],[378,66,6.0],[378,67,8.0],[378,68,4.0],[379,0,16.0],[379,1,59.0],[379,2,12.0],[379,3,31.0],[379,4,33.0],[379,5,17.0],[379,6,26.0],[379,7,20.0],[379,8,39.0],[379,9,41.0],[379,10,8.0],[379,11,30.0],[379,12,22.0],[379,13,22.0],[379,14,39.0],[379,15,26.0],[379,16,15.0],[379,17,58.0],[379,18,1.0],[379,21,17.0],[379,22,31.0],[379,23,24.0],[379,24,14.0],[379,25,16.0],[379,26,77.0],[379,27,44.0],[379,28,37.0],[379,29,46.0],[379,30,35.0],[379,31,12.0],[379,32,59.0],[379,33,23.0],[379,34,31.0],[379,35,72.0],[379,36,34.0],[379,38,81.0],[379,41,8.0],[379,42,7.0],[379,43,33.0],[379,44,33.0],[379,46,51.0],[379,47,23.0],[379,48,44.0],[379,49,46.0],[379,51,2.0],[379,52,37.0],[379,56,32.0],[379,57,27.0],[379,58,23.0],[379,59,51.0],[379,60,39.0],[379,61,32.0],[379,62,43.0],[379,63,32.0],[379,64,30.0],[379,65,24.0],[379,66,22.0],[379,67,35.0],[379,68,40.0],[380,0,36.0],[380,1,5.0],[380,2,97.0],[380,3,20.0],[380,4,217.0],[380,6,112.0],[380,7,74.0],[380,8,74.0],[380,9,2.0],[380,10,34.0],[380,11,94.0],[380,12,114.0],[380,13,96.0],[380,14,13.0],[380,15,26.0],[380,16,180.0],[380,17,83.0],[380,18,21.0],[380,19,18.0],[380,20,10.0],[380,21,70.0],[380,22,31.0],[380,23,146.0],[380,24,70.0],[380,25,62.0],[380,26,17.0],[380,27,66.0],[380,28,133.0],[380,29,36.0],[380,30,208.0],[380,31,140.0],[380,32,61.0],[380,33,3.0],[380,34,175.0],[380,35,5.0],[380,36,2.0],[380,37,6.0],[380,38,2.0],[380,39,58.0],[380,41,21.0],[380,42,97.0],[380,43,11.0],[380,44,38.0],[380,45,57.0],[380,46,53.0],[380,47,93.0],[380,48,27.0],[380,49,14.0],[380,51,18.0],[380,52,20.0],[380,56,20.0],[380,57,62.0],[380,58,72.0],[380,59,57.0],[380,60,141.0],[380,61,87.0],[380,62,12.0],[380,63,36.0],[380,64,281.0],[380,65,25.0],[380,66,25.0],[380,67,6.0],[380,68,46.0],[381,0,39.0],[381,1,14.0],[381,2,9.0],[381,3,30.0],[381,4,191.0],[381,5,1.0],[381,6,115.0],[381,7,97.0],[381,8,83.0],[381,11,69.0],[381,12,108.0],[381,13,36.0],[381,14,18.0],[381,15,6.0],[381,16,202.0],[381,17,118.0],[381,21,8.0],[381,22,26.0],[381,23,128.0],[381,24,22.0],[381,25,37.0],[381,26,22.0],[381,27,61.0],[381,28,103.0],[381,29,28.0],[381,30,248.0],[381,31,147.0],[381,32,64.0],[381,33,3.0],[381,34,191.0],[381,35,13.0],[381,36,1.0],[381,38,15.0],[381,39,11.0],[381,41,1.0],[381,42,50.0],[381,43,27.0],[381,44,34.0],[381,45,45.0],[381,46,29.0],[381,47,42.0],[381,48,11.0],[381,49,5.0],[381,51,5.0],[381,52,6.0],[381,56,25.0],[381,57,20.0],[381,58,20.0],[381,59,119.0],[381,60,35.0],[381,61,73.0],[381,62,15.0],[381,63,22.0],[381,64,123.0],[381,65,10.0],[381,66,23.0],[381,67,20.0],[381,68,13.0],[382,0,2.0],[382,1,8.0],[382,2,4.0],[382,3,7.0],[382,4,23.0],[382,5,16.0],[382,6,17.0],[382,7,1.0],[382,8,10.0],[382,9,13.0],[382,10,43.0],[382,11,8.0],[382,12,12.0],[382,13,1.0],[382,14,35.0],[382,15,2.0],[382,16,3.0],[382,17,6.0],[382,18,15.0],[382,20,11.0],[382,21,9.0],[382,22,2.0],[382,23,12.0],[382,24,3.0],[382,25,2.0],[382,26,8.0],[382,27,8.0],[382,28,16.0],[382,29,6.0],[382,30,2.0],[382,31,2.0],[382,32,7.0],[382,33,13.0],[382,34,11.0],[382,35,5.0],[382,36,4.0],[382,37,13.0],[382,38,4.0],[382,39,12.0],[382,41,1.0],[382,42,9.0],[382,43,1.0],[382,44,1.0],[382,46,4.0],[382,47,16.0],[382,48,3.0],[382,52,5.0],[382,56,3.0],[382,57,5.0],[382,58,18.0],[382,62,5.0],[382,63,5.0],[382,64,6.0],[382,68,4.0],[383,0,24.0],[383,1,25.0],[383,2,7.0],[383,3,24.0],[383,4,1.0],[383,5,11.0],[383,6,3.0],[383,7,8.0],[383,8,210.0],[383,9,38.0],[383,10,10.0],[383,11,19.0],[383,12,5.0],[383,13,18.0],[383,14,20.0],[383,15,3.0],[383,16,1.0],[383,17,24.0],[383,19,4.0],[383,20,3.0],[383,21,1.0],[383,22,15.0],[383,24,11.0],[383,25,7.0],[383,26,20.0],[383,27,21.0],[383,28,6.0],[383,29,19.0],[383,31,2.0],[383,32,31.0],[383,33,106.0],[383,35,30.0],[383,36,41.0],[383,38,22.0],[383,39,2.0],[383,41,4.0],[383,42,6.0],[383,45,1.0],[383,46,17.0],[383,47,3.0],[383,48,9.0],[383,49,8.0],[383,52,1.0],[383,57,13.0],[383,58,7.0],[383,62,10.0],[383,63,11.0],[383,64,4.0],[383,65,10.0],[383,66,7.0],[383,68,16.0],[384,3,1.0],[384,4,3.0],[384,6,1.0],[384,12,2.0],[384,15,4.0],[384,16,2.0],[384,23,4.0],[384,26,1.0],[384,28,1.0],[384,30,6.0],[384,31,1.0],[384,34,3.0],[384,37,1.0],[384,45,7.0],[384,46,4.0],[384,47,3.0],[384,48,1.0],[384,49,1.0],[384,57,2.0],[384,59,11.0],[384,62,1.0],[384,63,3.0],[384,66,8.0],[384,67,4.0],[384,68,4.0],[385,0,77.0],[385,1,37.0],[385,2,12.0],[385,3,167.0],[385,4,86.0],[385,5,41.0],[385,6,63.0],[385,7,91.0],[385,8,149.0],[385,9,36.0],[385,10,13.0],[385,11,118.0],[385,12,56.0],[385,13,122.0],[385,14,57.0],[385,15,39.0],[385,16,12.0],[385,17,74.0],[385,18,6.0],[385,20,1.0],[385,22,109.0],[385,23,64.0],[385,24,10.0],[385,25,104.0],[385,26,122.0],[385,27,103.0],[385,28,58.0],[385,29,153.0],[385,30,11.0],[385,31,12.0],[385,32,100.0],[385,33,32.0],[385,34,75.0],[385,35,84.0],[385,36,24.0],[385,38,104.0],[385,39,11.0],[385,41,7.0],[385,43,21.0],[385,44,4.0],[385,46,58.0],[385,47,35.0],[385,48,296.0],[385,49,148.0],[385,51,10.0],[385,52,105.0],[385,56,13.0],[385,57,57.0],[385,58,35.0],[385,59,2.0],[385,60,2.0],[385,62,35.0],[385,63,58.0],[385,64,13.0],[385,65,7.0],[385,67,4.0],[385,68,38.0],[386,4,3.0],[386,6,4.0],[386,7,1.0],[386,12,3.0],[386,13,2.0],[386,15,1.0],[386,17,1.0],[386,23,3.0],[386,24,1.0],[386,27,1.0],[386,28,6.0],[386,30,1.0],[386,34,4.0],[386,38,1.0],[386,46,1.0],[386,48,3.0],[386,49,3.0],[386,52,2.0],[386,57,3.0],[386,62,8.0],[386,65,1.0],[386,68,4.0],[387,0,8.0],[387,1,15.0],[387,3,15.0],[387,5,14.0],[387,7,12.0],[387,8,6.0],[387,9,26.0],[387,11,11.0],[387,13,9.0],[387,14,30.0],[387,15,3.0],[387,17,20.0],[387,18,6.0],[387,21,1.0],[387,22,15.0],[387,23,1.0],[387,24,1.0],[387,25,8.0],[387,26,13.0],[387,27,17.0],[387,28,6.0],[387,29,16.0],[387,30,1.0],[387,32,12.0],[387,33,23.0],[387,34,3.0],[387,35,18.0],[387,36,10.0],[387,38,7.0],[387,39,8.0],[387,41,4.0],[387,42,4.0],[387,47,1.0],[387,48,2.0],[387,51,3.0],[387,52,1.0],[387,57,1.0],[387,62,1.0],[387,63,2.0],[387,68,1.0],[388,0,4.0],[388,1,1.0],[388,3,6.0],[388,4,8.0],[388,6,5.0],[388,7,3.0],[388,8,29.0],[388,10,5.0],[388,11,10.0],[388,12,7.0],[388,13,2.0],[388,14,6.0],[388,16,4.0],[388,17,5.0],[388,22,8.0],[388,23,5.0],[388,24,3.0],[388,25,3.0],[388,26,17.0],[388,27,9.0],[388,28,5.0],[388,29,32.0],[388,30,6.0],[388,31,1.0],[388,32,12.0],[388,34,6.0],[388,35,3.0],[388,36,2.0],[388,38,6.0],[388,44,1.0],[388,46,4.0],[388,47,5.0],[388,48,2.0],[388,49,10.0],[388,51,1.0],[388,52,11.0],[388,57,5.0],[388,58,6.0],[388,62,1.0],[388,64,5.0],[388,68,4.0],[389,0,2.0],[389,1,3.0],[389,2,5.0],[389,3,4.0],[389,5,17.0],[389,9,23.0],[389,14,6.0],[389,18,2.0],[389,22,3.0],[389,24,2.0],[389,26,1.0],[389,29,4.0],[389,32,3.0],[389,33,9.0],[389,35,2.0],[389,36,10.0],[389,39,6.0],[389,42,2.0],[389,62,9.0],[389,65,5.0],[390,0,1.0],[390,1,4.0],[390,2,13.0],[390,3,8.0],[390,4,57.0],[390,5,9.0],[390,6,38.0],[390,7,32.0],[390,8,18.0],[390,9,2.0],[390,10,8.0],[390,11,40.0],[390,12,41.0],[390,13,53.0],[390,14,11.0],[390,15,15.0],[390,16,41.0],[390,17,22.0],[390,18,2.0],[390,19,4.0],[390,21,3.0],[390,22,5.0],[390,23,37.0],[390,24,16.0],[390,25,21.0],[390,26,6.0],[390,27,31.0],[390,28,31.0],[390,29,7.0],[390,30,57.0],[390,31,56.0],[390,32,22.0],[390,33,8.0],[390,34,57.0],[390,35,2.0],[390,37,2.0],[390,38,8.0],[390,39,11.0],[390,40,3.0],[390,42,36.0],[390,43,13.0],[390,44,7.0],[390,45,68.0],[390,46,12.0],[390,47,24.0],[390,48,11.0],[390,49,12.0],[390,51,5.0],[390,52,13.0],[390,56,22.0],[390,57,13.0],[390,58,22.0],[390,59,54.0],[390,60,37.0],[390,61,40.0],[390,62,2.0],[390,63,15.0],[390,64,50.0],[390,65,13.0],[390,66,4.0],[390,67,5.0],[390,68,7.0],[391,0,8.0],[391,1,3.0],[391,2,16.0],[391,3,6.0],[391,4,2.0],[391,5,23.0],[391,6,1.0],[391,7,1.0],[391,8,2.0],[391,9,7.0],[391,10,149.0],[391,11,3.0],[391,13,4.0],[391,14,3.0],[391,15,21.0],[391,17,4.0],[391,18,32.0],[391,19,52.0],[391,20,57.0],[391,21,44.0],[391,22,7.0],[391,24,17.0],[391,25,1.0],[391,26,2.0],[391,27,1.0],[391,28,1.0],[391,29,5.0],[391,32,2.0],[391,33,13.0],[391,35,4.0],[391,36,15.0],[391,37,13.0],[391,38,2.0],[391,39,32.0],[391,41,28.0],[391,42,22.0],[391,48,1.0],[391,59,4.0],[391,60,4.0],[391,61,5.0],[391,62,1.0],[391,65,2.0],[392,0,106.0],[392,1,111.0],[392,2,15.0],[392,3,169.0],[392,4,46.0],[392,5,32.0],[392,6,35.0],[392,7,31.0],[392,8,60.0],[392,9,15.0],[392,11,38.0],[392,12,19.0],[392,13,20.0],[392,14,28.0],[392,15,28.0],[392,16,31.0],[392,17,65.0],[392,18,6.0],[392,19,1.0],[392,22,120.0],[392,23,49.0],[392,24,7.0],[392,25,9.0],[392,26,57.0],[392,27,64.0],[392,28,35.0],[392,29,180.0],[392,30,48.0],[392,31,16.0],[392,32,71.0],[392,33,22.0],[392,34,45.0],[392,35,61.0],[392,36,27.0],[392,38,55.0],[392,39,7.0],[392,41,2.0],[392,42,2.0],[392,43,39.0],[392,44,7.0],[392,45,14.0],[392,46,19.0],[392,47,25.0],[392,48,38.0],[392,49,25.0],[392,51,25.0],[392,52,26.0],[392,56,77.0],[392,57,36.0],[392,58,29.0],[392,59,17.0],[392,60,25.0],[392,61,26.0],[392,62,30.0],[392,63,75.0],[392,64,14.0],[392,65,18.0],[392,66,11.0],[392,67,16.0],[392,68,36.0],[393,0,13.0],[393,1,12.0],[393,2,33.0],[393,3,23.0],[393,4,66.0],[393,5,27.0],[393,6,41.0],[393,7,30.0],[393,8,65.0],[393,9,16.0],[393,10,17.0],[393,11,36.0],[393,12,44.0],[393,13,24.0],[393,14,25.0],[393,15,49.0],[393,16,24.0],[393,17,6.0],[393,18,21.0],[393,19,9.0],[393,20,10.0],[393,21,15.0],[393,22,18.0],[393,23,40.0],[393,24,27.0],[393,25,21.0],[393,26,21.0],[393,27,8.0],[393,28,64.0],[393,29,32.0],[393,30,17.0],[393,31,21.0],[393,32,11.0],[393,33,18.0],[393,34,62.0],[393,35,19.0],[393,36,7.0],[393,37,2.0],[393,38,11.0],[393,39,8.0],[393,41,5.0],[393,42,3.0],[393,43,36.0],[393,44,85.0],[393,45,130.0],[393,46,107.0],[393,47,72.0],[393,48,73.0],[393,49,63.0],[393,51,14.0],[393,52,28.0],[393,56,225.0],[393,57,254.0],[393,58,112.0],[393,59,144.0],[393,60,82.0],[393,61,126.0],[393,62,72.0],[393,63,225.0],[393,64,328.0],[393,65,313.0],[393,66,199.0],[393,67,102.0],[393,68,116.0],[394,0,9.0],[394,1,8.0],[394,3,11.0],[394,4,3.0],[394,5,40.0],[394,6,13.0],[394,7,4.0],[394,8,11.0],[394,9,20.0],[394,11,4.0],[394,12,9.0],[394,13,5.0],[394,14,51.0],[394,15,5.0],[394,16,3.0],[394,17,12.0],[394,18,2.0],[394,19,21.0],[394,20,1.0],[394,21,6.0],[394,22,13.0],[394,23,3.0],[394,24,6.0],[394,25,2.0],[394,26,24.0],[394,27,13.0],[394,28,16.0],[394,29,41.0],[394,30,13.0],[394,31,5.0],[394,32,15.0],[394,33,7.0],[394,34,6.0],[394,35,28.0],[394,36,14.0],[394,38,21.0],[394,39,7.0],[394,41,5.0],[394,42,6.0],[394,43,11.0],[394,44,7.0],[394,45,8.0],[394,46,2.0],[394,47,12.0],[394,48,5.0],[394,49,10.0],[394,51,6.0],[394,52,4.0],[394,56,38.0],[394,57,9.0],[394,58,3.0],[394,59,51.0],[394,60,20.0],[394,61,20.0],[394,62,27.0],[394,63,30.0],[394,64,39.0],[394,65,8.0],[394,66,7.0],[394,67,34.0],[394,68,11.0],[395,4,3.0],[395,6,1.0],[395,12,5.0],[395,16,3.0],[395,23,2.0],[395,28,1.0],[395,30,1.0],[395,32,1.0],[395,34,5.0],[396,11,3.0],[396,12,1.0],[396,13,1.0],[396,16,1.0],[396,24,1.0],[396,25,1.0],[396,30,2.0],[396,44,1.0],[396,45,4.0],[396,48,1.0],[396,63,1.0],[397,0,2.0],[397,1,3.0],[397,2,1.0],[397,3,4.0],[397,4,5.0],[397,5,6.0],[397,6,2.0],[397,7,12.0],[397,8,9.0],[397,11,25.0],[397,12,4.0],[397,13,20.0],[397,15,20.0],[397,16,10.0],[397,17,11.0],[397,22,5.0],[397,23,1.0],[397,24,16.0],[397,25,18.0],[397,26,3.0],[397,27,6.0],[397,28,7.0],[397,29,7.0],[397,30,14.0],[397,31,20.0],[397,32,6.0],[397,33,8.0],[397,35,6.0],[397,36,1.0],[397,38,7.0],[397,41,5.0],[397,42,6.0],[397,43,9.0],[397,44,5.0],[397,46,2.0],[397,48,6.0],[397,49,1.0],[397,51,2.0],[397,52,4.0],[397,56,9.0],[397,57,6.0],[397,58,8.0],[397,59,7.0],[397,60,7.0],[397,61,20.0],[397,62,4.0],[397,63,1.0],[397,64,9.0],[397,67,2.0],[397,68,1.0],[398,0,99.0],[398,1,95.0],[398,2,26.0],[398,3,188.0],[398,4,26.0],[398,5,173.0],[398,6,25.0],[398,7,46.0],[398,8,84.0],[398,9,120.0],[398,10,8.0],[398,11,63.0],[398,12,20.0],[398,13,57.0],[398,14,181.0],[398,15,99.0],[398,16,4.0],[398,17,102.0],[398,18,28.0],[398,19,9.0],[398,20,4.0],[398,22,125.0],[398,23,21.0],[398,24,35.0],[398,25,46.0],[398,26,123.0],[398,27,87.0],[398,28,23.0],[398,29,217.0],[398,30,10.0],[398,31,1.0],[398,32,98.0],[398,33,143.0],[398,34,30.0],[398,35,162.0],[398,36,123.0],[398,38,142.0],[398,39,14.0],[398,41,18.0],[398,42,24.0],[398,43,10.0],[398,44,14.0],[398,45,19.0],[398,46,28.0],[398,47,9.0],[398,48,26.0],[398,49,11.0],[398,51,6.0],[398,52,10.0],[398,56,57.0],[398,57,35.0],[398,58,17.0],[398,59,10.0],[398,60,21.0],[398,61,5.0],[398,62,46.0],[398,63,55.0],[398,64,10.0],[398,65,27.0],[398,66,15.0],[398,67,20.0],[398,68,40.0],[399,2,2.0],[399,4,6.0],[399,6,2.0],[399,7,13.0],[399,8,9.0],[399,11,18.0],[399,12,4.0],[399,13,7.0],[399,15,4.0],[399,16,7.0],[399,17,2.0],[399,23,6.0],[399,24,1.0],[399,25,2.0],[399,28,3.0],[399,30,1.0],[399,31,4.0],[399,32,1.0],[399,34,3.0],[399,38,2.0],[399,43,1.0],[399,45,4.0],[399,46,1.0],[399,48,4.0],[399,56,4.0],[399,58,7.0],[399,59,11.0],[399,60,10.0],[399,61,4.0],[399,63,1.0],[399,64,7.0],[399,65,15.0],[399,66,4.0],[399,67,7.0],[399,68,6.0],[400,0,33.0],[400,1,25.0],[400,2,7.0],[400,3,63.0],[400,4,1.0],[400,5,67.0],[400,6,1.0],[400,7,29.0],[400,8,6.0],[400,9,25.0],[400,10,4.0],[400,11,37.0],[400,13,19.0],[400,14,78.0],[400,15,16.0],[400,17,48.0],[400,18,25.0],[400,19,7.0],[400,20,8.0],[400,21,5.0],[400,22,23.0],[400,23,1.0],[400,24,20.0],[400,25,21.0],[400,26,56.0],[400,27,73.0],[400,29,80.0],[400,32,43.0],[400,33,36.0],[400,34,1.0],[400,35,68.0],[400,36,26.0],[400,38,38.0],[400,39,1.0],[400,41,6.0],[400,42,3.0],[400,46,2.0],[400,48,1.0],[400,49,2.0],[400,51,6.0],[400,52,3.0],[400,58,3.0],[400,59,1.0],[400,62,2.0],[400,63,1.0],[400,68,1.0],[401,1,2.0],[401,3,2.0],[401,4,1.0],[401,8,1.0],[401,13,3.0],[401,17,1.0],[401,22,1.0],[401,23,1.0],[401,26,2.0],[401,27,1.0],[401,28,1.0],[401,29,6.0],[401,30,1.0],[401,32,1.0],[401,34,1.0],[401,38,4.0],[401,43,1.0],[401,44,1.0],[401,49,2.0],[401,52,1.0],[401,57,2.0],[401,61,2.0],[402,0,30.0],[402,1,56.0],[402,2,21.0],[402,3,41.0],[402,4,35.0],[402,5,84.0],[402,6,69.0],[402,7,68.0],[402,8,60.0],[402,9,86.0],[402,10,12.0],[402,11,91.0],[402,12,54.0],[402,13,73.0],[402,14,121.0],[402,15,112.0],[402,16,31.0],[402,17,30.0],[402,18,48.0],[402,20,10.0],[402,21,9.0],[402,22,40.0],[402,23,35.0],[402,24,60.0],[402,25,57.0],[402,26,44.0],[402,27,28.0],[402,28,74.0],[402,29,79.0],[402,30,38.0],[402,31,23.0],[402,32,46.0],[402,33,144.0],[402,34,40.0],[402,35,28.0],[402,36,68.0],[402,37,4.0],[402,38,35.0],[402,39,9.0],[402,41,17.0],[402,42,14.0],[402,43,30.0],[402,44,20.0],[402,45,1.0],[402,46,34.0],[402,47,20.0],[402,48,36.0],[402,49,22.0],[402,51,9.0],[402,52,29.0],[402,56,30.0],[402,57,25.0],[402,58,26.0],[402,59,25.0],[402,60,11.0],[402,61,23.0],[402,62,15.0],[402,63,43.0],[402,64,17.0],[402,65,21.0],[402,66,8.0],[402,67,5.0],[402,68,13.0],[403,4,9.0],[403,7,2.0],[403,8,1.0],[403,11,1.0],[403,12,2.0],[403,16,1.0],[403,22,1.0],[403,23,1.0],[403,27,2.0],[403,30,3.0],[403,31,3.0],[403,34,5.0],[403,35,1.0],[403,48,1.0],[403,49,1.0],[404,0,16.0],[404,1,15.0],[404,2,4.0],[404,3,11.0],[404,4,191.0],[404,5,26.0],[404,6,154.0],[404,7,18.0],[404,8,37.0],[404,9,38.0],[404,10,15.0],[404,11,36.0],[404,12,157.0],[404,13,23.0],[404,14,199.0],[404,15,26.0],[404,16,49.0],[404,17,46.0],[404,18,16.0],[404,21,10.0],[404,22,20.0],[404,23,139.0],[404,24,9.0],[404,25,16.0],[404,26,10.0],[404,27,55.0],[404,28,222.0],[404,29,184.0],[404,30,63.0],[404,31,56.0],[404,32,50.0],[404,33,31.0],[404,34,184.0],[404,35,14.0],[404,36,45.0],[404,37,5.0],[404,38,13.0],[404,39,4.0],[404,41,5.0],[404,42,13.0],[404,43,59.0],[404,44,75.0],[404,45,38.0],[404,46,139.0],[404,47,136.0],[404,48,97.0],[404,49,66.0],[404,51,62.0],[404,52,57.0],[404,56,47.0],[404,57,247.0],[404,58,159.0],[404,59,35.0],[404,60,67.0],[404,61,19.0],[404,62,152.0],[404,63,333.0],[404,64,289.0],[404,65,172.0],[404,66,160.0],[404,67,85.0],[404,68,183.0],[405,0,1.0],[405,4,22.0],[405,6,9.0],[405,7,3.0],[405,8,1.0],[405,11,4.0],[405,12,8.0],[405,13,14.0],[405,14,3.0],[405,16,20.0],[405,17,5.0],[405,23,20.0],[405,24,1.0],[405,25,4.0],[405,26,2.0],[405,27,6.0],[405,28,15.0],[405,29,1.0],[405,30,17.0],[405,31,21.0],[405,32,2.0],[405,34,28.0],[405,35,4.0],[405,38,1.0],[405,43,7.0],[405,44,2.0],[405,45,1.0],[405,46,3.0],[405,47,2.0],[405,48,17.0],[405,49,6.0],[405,52,4.0],[405,58,1.0],[405,61,1.0],[405,64,3.0],[405,68,4.0],[406,0,111.0],[406,1,67.0],[406,2,67.0],[406,3,109.0],[406,4,92.0],[406,5,111.0],[406,6,71.0],[406,7,140.0],[406,8,203.0],[406,9,68.0],[406,10,25.0],[406,11,173.0],[406,12,64.0],[406,13,159.0],[406,14,142.0],[406,15,364.0],[406,16,81.0],[406,17,115.0],[406,18,18.0],[406,19,7.0],[406,20,9.0],[406,21,20.0],[406,22,114.0],[406,23,87.0],[406,24,164.0],[406,25,133.0],[406,26,93.0],[406,27,106.0],[406,28,83.0],[406,29,77.0],[406,30,123.0],[406,31,109.0],[406,32,111.0],[406,33,64.0],[406,34,102.0],[406,35,105.0],[406,36,71.0],[406,38,88.0],[406,39,21.0],[406,41,12.0],[406,42,21.0],[406,43,67.0],[406,44,102.0],[406,45,3.0],[406,46,110.0],[406,47,30.0],[406,48,71.0],[406,49,66.0],[406,51,69.0],[406,52,41.0],[406,56,81.0],[406,57,91.0],[406,58,54.0],[406,59,63.0],[406,60,49.0],[406,61,49.0],[406,62,63.0],[406,63,144.0],[406,64,95.0],[406,65,74.0],[406,66,77.0],[406,67,60.0],[406,68,56.0],[407,0,1.0],[407,1,13.0],[407,2,20.0],[407,3,1.0],[407,4,124.0],[407,5,23.0],[407,6,94.0],[407,7,163.0],[407,8,69.0],[407,10,4.0],[407,11,217.0],[407,12,72.0],[407,13,200.0],[407,14,39.0],[407,15,164.0],[407,16,105.0],[407,17,57.0],[407,18,14.0],[407,19,3.0],[407,21,10.0],[407,22,6.0],[407,23,109.0],[407,24,93.0],[407,25,124.0],[407,26,18.0],[407,27,77.0],[407,28,103.0],[407,29,35.0],[407,30,109.0],[407,31,114.0],[407,32,100.0],[407,33,16.0],[407,34,144.0],[407,35,8.0],[407,36,7.0],[407,37,1.0],[407,38,9.0],[407,39,28.0],[407,41,4.0],[407,42,34.0],[407,43,80.0],[407,44,22.0],[407,45,816.0],[407,46,16.0],[407,47,38.0],[407,48,102.0],[407,49,49.0],[407,51,32.0],[407,52,94.0],[407,56,131.0],[407,57,35.0],[407,58,75.0],[407,59,267.0],[407,60,133.0],[407,61,201.0],[407,62,26.0],[407,63,52.0],[407,64,119.0],[407,65,15.0],[407,66,51.0],[407,67,46.0],[407,68,18.0],[408,1,1.0],[408,3,1.0],[408,7,1.0],[408,8,2.0],[408,13,1.0],[408,15,5.0],[408,16,3.0],[408,25,1.0],[408,32,2.0],[408,34,1.0],[408,43,2.0],[408,46,2.0],[408,48,3.0],[408,56,8.0],[408,57,6.0],[408,59,2.0],[408,60,6.0],[408,63,4.0],[408,64,1.0],[409,0,35.0],[409,1,5.0],[409,2,10.0],[409,3,34.0],[409,4,60.0],[409,5,1.0],[409,6,85.0],[409,7,30.0],[409,8,42.0],[409,10,4.0],[409,11,30.0],[409,12,69.0],[409,13,31.0],[409,14,1.0],[409,15,1.0],[409,16,131.0],[409,17,46.0],[409,18,8.0],[409,19,3.0],[409,22,31.0],[409,23,46.0],[409,24,2.0],[409,25,17.0],[409,26,28.0],[409,27,47.0],[409,28,79.0],[409,29,57.0],[409,30,145.0],[409,31,133.0],[409,32,29.0],[409,34,63.0],[409,35,28.0],[409,38,18.0],[409,42,1.0],[409,43,15.0],[409,44,31.0],[409,45,56.0],[409,46,24.0],[409,47,14.0],[409,48,13.0],[409,49,9.0],[409,51,1.0],[409,52,7.0],[409,56,11.0],[409,57,12.0],[409,58,36.0],[409,59,20.0],[409,60,5.0],[409,61,23.0],[409,63,2.0],[409,64,18.0],[409,65,5.0],[409,66,6.0],[409,67,13.0],[409,68,19.0],[410,0,53.0],[410,1,19.0],[410,2,14.0],[410,3,44.0],[410,4,50.0],[410,6,48.0],[410,7,19.0],[410,8,27.0],[410,11,28.0],[410,12,56.0],[410,13,22.0],[410,14,2.0],[410,15,1.0],[410,16,61.0],[410,17,98.0],[410,22,57.0],[410,23,38.0],[410,24,7.0],[410,25,15.0],[410,26,39.0],[410,27,70.0],[410,28,54.0],[410,29,26.0],[410,30,54.0],[410,31,36.0],[410,32,59.0],[410,33,4.0],[410,34,49.0],[410,35,38.0],[410,38,25.0],[410,39,4.0],[410,41,1.0],[410,42,2.0],[410,43,7.0],[410,44,16.0],[410,45,92.0],[410,46,8.0],[410,47,28.0],[410,48,5.0],[410,49,3.0],[410,51,11.0],[410,52,3.0],[410,56,33.0],[410,57,27.0],[410,58,24.0],[410,59,45.0],[410,60,32.0],[410,61,20.0],[410,62,15.0],[410,63,23.0],[410,64,30.0],[410,65,49.0],[410,66,28.0],[410,67,20.0],[410,68,25.0],[411,0,2.0],[411,4,3.0],[411,6,8.0],[411,7,8.0],[411,8,7.0],[411,11,9.0],[411,12,10.0],[411,13,4.0],[411,14,9.0],[411,15,9.0],[411,16,7.0],[411,17,2.0],[411,22,1.0],[411,23,3.0],[411,24,4.0],[411,25,6.0],[411,26,7.0],[411,27,12.0],[411,28,8.0],[411,29,3.0],[411,30,8.0],[411,31,6.0],[411,32,6.0],[411,33,1.0],[411,34,2.0],[411,35,9.0],[411,38,7.0],[411,39,8.0],[411,41,3.0],[411,42,1.0],[411,43,5.0],[411,44,2.0],[411,45,12.0],[411,47,2.0],[411,48,2.0],[411,51,2.0],[411,52,1.0],[411,56,14.0],[411,58,19.0],[411,59,16.0],[411,60,2.0],[411,61,10.0],[411,62,10.0],[411,63,6.0],[411,64,7.0],[411,65,1.0],[411,66,4.0],[411,67,9.0],[411,68,1.0],[412,0,1.0],[412,2,1.0],[412,3,1.0],[412,4,35.0],[412,6,13.0],[412,7,32.0],[412,8,3.0],[412,11,45.0],[412,12,6.0],[412,13,36.0],[412,16,12.0],[412,17,13.0],[412,22,2.0],[412,23,18.0],[412,25,22.0],[412,26,53.0],[412,27,13.0],[412,28,10.0],[412,29,5.0],[412,30,7.0],[412,31,1.0],[412,32,11.0],[412,33,2.0],[412,34,25.0],[412,35,29.0],[412,38,38.0],[412,43,14.0],[412,44,4.0],[412,46,14.0],[412,47,15.0],[412,48,104.0],[412,49,77.0],[412,52,25.0],[412,56,4.0],[412,57,6.0],[412,58,12.0],[412,59,3.0],[412,62,2.0],[412,64,2.0],[412,67,2.0],[413,0,1.0],[413,2,12.0],[413,3,1.0],[413,4,6.0],[413,5,14.0],[413,7,1.0],[413,8,1.0],[413,9,16.0],[413,10,38.0],[413,11,7.0],[413,12,3.0],[413,13,2.0],[413,14,14.0],[413,15,18.0],[413,16,2.0],[413,17,2.0],[413,18,10.0],[413,19,3.0],[413,20,4.0],[413,21,16.0],[413,22,1.0],[413,23,5.0],[413,24,3.0],[413,25,2.0],[413,26,2.0],[413,27,3.0],[413,28,5.0],[413,29,2.0],[413,30,6.0],[413,32,1.0],[413,33,2.0],[413,34,3.0],[413,35,1.0],[413,36,2.0],[413,37,51.0],[413,38,1.0],[413,39,30.0],[413,41,1.0],[413,42,18.0],[413,43,2.0],[413,44,6.0],[413,46,6.0],[413,47,5.0],[413,48,2.0],[413,49,1.0],[413,52,2.0],[413,56,19.0],[413,57,11.0],[413,58,52.0],[413,59,52.0],[413,60,14.0],[413,61,18.0],[413,62,19.0],[413,63,9.0],[413,64,26.0],[413,65,41.0],[413,66,31.0],[413,67,45.0],[413,68,18.0],[414,0,2.0],[414,1,5.0],[414,3,4.0],[414,4,9.0],[414,5,15.0],[414,6,9.0],[414,7,15.0],[414,8,5.0],[414,9,4.0],[414,11,13.0],[414,12,10.0],[414,13,18.0],[414,14,21.0],[414,15,2.0],[414,16,10.0],[414,17,20.0],[414,22,6.0],[414,23,6.0],[414,24,4.0],[414,25,10.0],[414,26,33.0],[414,27,18.0],[414,28,11.0],[414,29,14.0],[414,30,15.0],[414,31,6.0],[414,32,18.0],[414,33,2.0],[414,34,12.0],[414,35,29.0],[414,36,2.0],[414,38,25.0],[414,42,1.0],[414,43,5.0],[414,44,4.0],[414,46,6.0],[414,47,6.0],[414,48,13.0],[414,49,15.0],[414,51,1.0],[414,52,20.0],[414,56,1.0],[414,57,6.0],[414,58,3.0],[414,59,2.0],[414,60,4.0],[414,61,1.0],[414,62,3.0],[414,63,13.0],[414,64,6.0],[414,68,15.0],[415,2,2.0],[415,7,1.0],[415,13,2.0],[415,18,7.0],[415,22,2.0],[415,25,1.0],[415,30,1.0],[415,31,2.0],[415,38,1.0],[415,46,1.0],[415,51,5.0],[416,0,3.0],[416,1,3.0],[416,2,10.0],[416,3,7.0],[416,4,48.0],[416,6,6.0],[416,7,40.0],[416,8,32.0],[416,11,62.0],[416,12,9.0],[416,13,59.0],[416,15,3.0],[416,16,106.0],[416,17,5.0],[416,22,8.0],[416,23,31.0],[416,24,6.0],[416,25,31.0],[416,26,4.0],[416,27,6.0],[416,28,8.0],[416,30,106.0],[416,31,98.0],[416,32,4.0],[416,34,36.0],[416,38,3.0],[416,42,2.0],[416,43,19.0],[416,44,20.0],[416,46,2.0],[416,48,5.0],[416,49,5.0],[416,51,22.0],[416,52,4.0],[416,56,10.0],[416,57,6.0],[416,59,15.0],[416,60,9.0],[416,61,15.0],[416,63,2.0],[416,64,29.0],[416,65,4.0],[416,66,3.0],[417,0,149.0],[417,1,175.0],[417,2,124.0],[417,3,154.0],[417,4,29.0],[417,5,80.0],[417,6,11.0],[417,7,243.0],[417,8,237.0],[417,9,130.0],[417,10,19.0],[417,11,305.0],[417,12,11.0],[417,13,197.0],[417,14,119.0],[417,15,579.0],[417,16,30.0],[417,17,21.0],[417,18,18.0],[417,19,10.0],[417,20,24.0],[417,21,20.0],[417,22,165.0],[417,23,22.0],[417,24,147.0],[417,25,188.0],[417,26,77.0],[417,27,30.0],[417,28,10.0],[417,29,71.0],[417,30,27.0],[417,31,18.0],[417,32,26.0],[417,33,116.0],[417,34,34.0],[417,35,50.0],[417,36,103.0],[417,38,69.0],[417,39,18.0],[417,41,16.0],[417,42,29.0],[417,43,10.0],[417,44,26.0],[417,46,70.0],[417,47,3.0],[417,48,23.0],[417,49,23.0],[417,51,31.0],[417,52,9.0],[417,56,8.0],[417,57,94.0],[417,58,8.0],[417,60,17.0],[417,61,1.0],[417,62,4.0],[417,63,72.0],[417,64,23.0],[417,65,24.0],[417,66,21.0],[417,67,1.0],[417,68,5.0],[418,1,1.0],[418,4,2.0],[418,5,1.0],[418,6,7.0],[418,7,1.0],[418,8,4.0],[418,12,6.0],[418,13,3.0],[418,16,4.0],[418,23,7.0],[418,25,2.0],[418,26,5.0],[418,28,10.0],[418,30,7.0],[418,31,4.0],[418,34,11.0],[418,35,1.0],[418,38,2.0],[418,43,1.0],[418,47,1.0],[418,48,1.0],[418,49,1.0],[418,52,4.0],[418,57,4.0],[418,59,2.0],[418,60,1.0],[418,62,5.0],[418,63,3.0],[418,64,1.0],[418,68,3.0],[419,4,5.0],[419,6,2.0],[419,7,1.0],[419,12,1.0],[419,13,2.0],[419,16,15.0],[419,23,2.0],[419,26,2.0],[419,27,1.0],[419,28,1.0],[419,30,15.0],[419,31,12.0],[419,34,2.0],[419,38,1.0],[419,45,12.0],[419,48,1.0],[419,49,3.0],[420,0,5.0],[420,1,1.0],[420,3,8.0],[420,4,2.0],[420,5,2.0],[420,6,9.0],[420,7,8.0],[420,8,6.0],[420,9,9.0],[420,10,2.0],[420,11,16.0],[420,12,2.0],[420,13,7.0],[420,14,11.0],[420,15,5.0],[420,17,5.0],[420,22,4.0],[420,23,2.0],[420,24,1.0],[420,25,5.0],[420,26,36.0],[420,27,6.0],[420,28,6.0],[420,29,6.0],[420,30,2.0],[420,32,5.0],[420,33,7.0],[420,34,3.0],[420,35,25.0],[420,36,3.0],[420,38,38.0],[420,43,1.0],[420,48,2.0],[420,49,4.0],[420,51,2.0],[420,52,1.0],[421,2,8.0],[421,3,2.0],[421,5,1.0],[421,7,1.0],[421,8,1.0],[421,9,2.0],[421,11,4.0],[421,13,1.0],[421,14,5.0],[421,15,10.0],[421,16,1.0],[421,22,2.0],[421,23,3.0],[421,24,1.0],[421,25,4.0],[421,26,2.0],[421,27,1.0],[421,28,5.0],[421,30,1.0],[421,31,1.0],[421,33,3.0],[421,35,1.0],[421,38,1.0],[421,39,1.0],[421,64,5.0],[421,66,4.0],[422,0,15.0],[422,1,3.0],[422,2,4.0],[422,3,10.0],[422,4,45.0],[422,6,12.0],[422,7,24.0],[422,8,23.0],[422,10,3.0],[422,11,28.0],[422,12,10.0],[422,13,21.0],[422,16,30.0],[422,17,25.0],[422,21,1.0],[422,22,15.0],[422,23,24.0],[422,24,5.0],[422,25,13.0],[422,26,4.0],[422,27,29.0],[422,28,18.0],[422,29,23.0],[422,30,25.0],[422,31,19.0],[422,32,28.0],[422,33,1.0],[422,34,45.0],[422,35,2.0],[422,38,3.0],[422,39,17.0],[422,42,9.0],[422,43,9.0],[422,44,2.0],[422,45,13.0],[422,46,1.0],[422,47,10.0],[422,48,7.0],[422,49,4.0],[422,51,3.0],[422,52,1.0],[422,59,1.0],[422,61,5.0],[422,64,8.0],[423,0,11.0],[423,1,8.0],[423,2,10.0],[423,3,24.0],[423,4,15.0],[423,6,17.0],[423,7,6.0],[423,8,8.0],[423,11,7.0],[423,12,12.0],[423,13,4.0],[423,14,8.0],[423,15,2.0],[423,16,12.0],[423,17,12.0],[423,18,22.0],[423,22,12.0],[423,23,10.0],[423,24,4.0],[423,25,5.0],[423,26,5.0],[423,27,10.0],[423,28,16.0],[423,29,21.0],[423,30,15.0],[423,31,14.0],[423,32,14.0],[423,34,9.0],[423,35,10.0],[423,38,10.0],[423,39,3.0],[423,42,3.0],[423,43,3.0],[423,44,7.0],[423,45,6.0],[423,46,3.0],[423,47,5.0],[423,48,1.0],[423,49,2.0],[423,51,10.0],[423,56,4.0],[423,57,5.0],[423,58,6.0],[423,59,2.0],[423,61,7.0],[423,62,7.0],[423,63,10.0],[423,64,12.0],[423,65,7.0],[423,68,21.0],[424,0,2.0],[424,1,1.0],[424,2,1.0],[424,4,4.0],[424,6,1.0],[424,8,7.0],[424,11,6.0],[424,12,15.0],[424,13,3.0],[424,14,1.0],[424,15,1.0],[424,16,5.0],[424,22,2.0],[424,23,5.0],[424,24,1.0],[424,26,1.0],[424,28,5.0],[424,30,9.0],[424,31,8.0],[424,32,1.0],[424,34,2.0],[424,36,1.0],[424,38,1.0],[424,43,1.0],[424,44,1.0],[424,45,2.0],[424,46,4.0],[424,48,1.0],[424,51,2.0],[424,56,2.0],[424,57,3.0],[424,60,4.0],[424,62,3.0],[424,63,3.0],[424,64,6.0],[424,68,11.0],[425,0,4.0],[425,1,8.0],[425,2,18.0],[425,3,8.0],[425,4,26.0],[425,5,3.0],[425,6,34.0],[425,7,24.0],[425,8,23.0],[425,9,16.0],[425,11,24.0],[425,12,24.0],[425,13,13.0],[425,14,18.0],[425,15,44.0],[425,16,44.0],[425,17,9.0],[425,21,41.0],[425,22,3.0],[425,23,34.0],[425,24,41.0],[425,25,15.0],[425,26,2.0],[425,27,5.0],[425,28,35.0],[425,29,8.0],[425,30,57.0],[425,31,40.0],[425,32,14.0],[425,33,11.0],[425,34,35.0],[425,35,2.0],[425,36,1.0],[425,38,1.0],[425,39,3.0],[425,42,11.0],[425,43,6.0],[425,44,5.0],[425,45,10.0],[425,46,7.0],[425,47,15.0],[425,48,5.0],[425,49,1.0],[425,56,10.0],[425,57,14.0],[425,58,3.0],[425,59,23.0],[425,60,11.0],[425,61,36.0],[425,62,1.0],[425,63,7.0],[425,64,31.0],[425,65,29.0],[425,66,42.0],[425,67,23.0],[425,68,43.0],[426,0,2.0],[426,1,2.0],[426,2,1.0],[426,3,3.0],[426,4,5.0],[426,5,1.0],[426,6,3.0],[426,7,7.0],[426,8,1.0],[426,11,3.0],[426,12,1.0],[426,13,3.0],[426,15,2.0],[426,16,3.0],[426,17,1.0],[426,22,1.0],[426,23,4.0],[426,24,5.0],[426,25,4.0],[426,26,4.0],[426,27,2.0],[426,28,6.0],[426,29,4.0],[426,30,14.0],[426,31,1.0],[426,32,1.0],[426,33,3.0],[426,34,4.0],[426,35,1.0],[426,38,4.0],[426,39,3.0],[426,43,2.0],[426,44,1.0],[426,45,8.0],[426,46,1.0],[426,47,6.0],[426,48,1.0],[426,49,1.0],[426,52,2.0],[426,56,8.0],[426,57,1.0],[426,58,2.0],[426,59,9.0],[426,60,4.0],[426,61,1.0],[426,62,2.0],[426,63,2.0],[426,64,1.0],[426,68,4.0],[427,0,336.0],[427,1,43.0],[427,2,8.0],[427,3,316.0],[427,4,40.0],[427,5,33.0],[427,6,50.0],[427,7,21.0],[427,8,52.0],[427,9,10.0],[427,10,9.0],[427,11,17.0],[427,12,45.0],[427,13,10.0],[427,14,55.0],[427,15,7.0],[427,16,93.0],[427,17,122.0],[427,18,10.0],[427,21,10.0],[427,22,397.0],[427,23,53.0],[427,24,15.0],[427,25,18.0],[427,26,102.0],[427,27,92.0],[427,28,60.0],[427,29,443.0],[427,30,111.0],[427,31,68.0],[427,32,83.0],[427,33,5.0],[427,34,53.0],[427,35,113.0],[427,36,5.0],[427,38,99.0],[427,41,4.0],[427,42,2.0],[427,43,41.0],[427,44,11.0],[427,45,12.0],[427,46,11.0],[427,47,27.0],[427,48,37.0],[427,49,23.0],[427,51,2.0],[427,52,25.0],[427,56,22.0],[427,57,27.0],[427,58,57.0],[427,59,70.0],[427,60,15.0],[427,61,28.0],[427,62,22.0],[427,63,32.0],[427,64,27.0],[427,65,13.0],[427,66,1.0],[427,67,34.0],[427,68,26.0],[428,0,45.0],[428,1,8.0],[428,2,3.0],[428,3,39.0],[428,4,83.0],[428,5,4.0],[428,6,90.0],[428,7,86.0],[428,8,55.0],[428,11,115.0],[428,12,64.0],[428,13,51.0],[428,15,1.0],[428,16,98.0],[428,17,40.0],[428,22,37.0],[428,23,76.0],[428,24,1.0],[428,25,63.0],[428,26,20.0],[428,27,52.0],[428,28,77.0],[428,29,7.0],[428,30,102.0],[428,31,81.0],[428,32,58.0],[428,34,68.0],[428,35,12.0],[428,38,12.0],[428,42,2.0],[428,43,20.0],[428,44,33.0],[428,45,68.0],[428,46,12.0],[428,47,8.0],[428,48,25.0],[428,49,9.0],[428,51,38.0],[428,52,17.0],[428,56,9.0],[428,57,4.0],[428,58,3.0],[428,59,29.0],[428,60,8.0],[428,61,7.0],[428,62,3.0],[428,63,9.0],[428,64,14.0],[428,65,3.0],[428,66,10.0],[428,68,9.0],[429,0,131.0],[429,1,85.0],[429,2,37.0],[429,3,179.0],[429,4,56.0],[429,5,43.0],[429,6,61.0],[429,7,54.0],[429,8,88.0],[429,9,33.0],[429,10,23.0],[429,11,88.0],[429,12,40.0],[429,13,47.0],[429,14,98.0],[429,15,39.0],[429,16,21.0],[429,17,147.0],[429,18,154.0],[429,19,12.0],[429,20,5.0],[429,21,9.0],[429,22,162.0],[429,23,48.0],[429,24,29.0],[429,25,47.0],[429,26,64.0],[429,27,141.0],[429,28,63.0],[429,29,282.0],[429,30,29.0],[429,31,21.0],[429,32,138.0],[429,33,54.0],[429,34,46.0],[429,35,52.0],[429,36,23.0],[429,37,6.0],[429,38,93.0],[429,39,14.0],[429,41,3.0],[429,42,18.0],[429,43,5.0],[429,44,3.0],[429,45,29.0],[429,46,26.0],[429,47,39.0],[429,48,16.0],[429,49,15.0],[429,51,19.0],[429,52,6.0],[429,56,23.0],[429,57,49.0],[429,58,30.0],[429,59,10.0],[429,60,8.0],[429,61,9.0],[429,62,41.0],[429,63,27.0],[429,64,45.0],[429,65,8.0],[429,66,15.0],[429,67,9.0],[429,68,33.0],[430,0,39.0],[430,1,18.0],[430,2,3.0],[430,3,48.0],[430,4,11.0],[430,5,62.0],[430,6,10.0],[430,7,8.0],[430,8,7.0],[430,9,28.0],[430,10,27.0],[430,11,21.0],[430,12,16.0],[430,13,7.0],[430,14,54.0],[430,15,26.0],[430,16,6.0],[430,17,19.0],[430,19,5.0],[430,20,10.0],[430,21,17.0],[430,22,50.0],[430,23,10.0],[430,24,26.0],[430,25,13.0],[430,26,34.0],[430,27,10.0],[430,28,14.0],[430,29,17.0],[430,30,4.0],[430,31,5.0],[430,32,17.0],[430,33,12.0],[430,34,10.0],[430,35,31.0],[430,36,22.0],[430,37,3.0],[430,38,32.0],[430,39,14.0],[430,41,4.0],[430,42,10.0],[430,43,3.0],[430,44,10.0],[430,45,1.0],[430,46,14.0],[430,47,12.0],[430,48,11.0],[430,49,8.0],[430,52,3.0],[430,56,41.0],[430,57,24.0],[430,58,33.0],[430,59,19.0],[430,60,10.0],[430,61,6.0],[430,62,45.0],[430,63,98.0],[430,64,74.0],[430,65,29.0],[430,66,15.0],[430,67,16.0],[430,68,29.0],[431,0,58.0],[431,1,84.0],[431,2,44.0],[431,3,63.0],[431,4,149.0],[431,5,68.0],[431,6,133.0],[431,7,164.0],[431,8,59.0],[431,9,46.0],[431,10,2.0],[431,11,136.0],[431,12,113.0],[431,13,263.0],[431,14,136.0],[431,15,66.0],[431,16,159.0],[431,17,118.0],[431,18,37.0],[431,19,6.0],[431,20,15.0],[431,21,6.0],[431,22,66.0],[431,23,121.0],[431,24,45.0],[431,25,81.0],[431,26,46.0],[431,27,94.0],[431,28,169.0],[431,29,143.0],[431,30,188.0],[431,31,135.0],[431,32,145.0],[431,33,39.0],[431,34,159.0],[431,35,52.0],[431,36,52.0],[431,38,41.0],[431,39,13.0],[431,41,10.0],[431,42,10.0],[431,43,71.0],[431,44,83.0],[431,45,597.0],[431,46,59.0],[431,47,29.0],[431,48,108.0],[431,49,64.0],[431,51,42.0],[431,52,82.0],[431,56,52.0],[431,57,53.0],[431,58,46.0],[431,59,108.0],[431,60,123.0],[431,61,54.0],[431,62,39.0],[431,63,77.0],[431,64,67.0],[431,65,39.0],[431,66,56.0],[431,67,40.0],[431,68,53.0],[432,0,2.0],[432,1,4.0],[432,3,2.0],[432,4,13.0],[432,5,1.0],[432,6,34.0],[432,7,2.0],[432,8,11.0],[432,11,6.0],[432,12,17.0],[432,13,14.0],[432,14,4.0],[432,15,16.0],[432,16,7.0],[432,17,1.0],[432,22,2.0],[432,23,5.0],[432,24,2.0],[432,25,4.0],[432,26,1.0],[432,28,36.0],[432,29,1.0],[432,30,6.0],[432,31,8.0],[432,33,1.0],[432,34,10.0],[432,35,1.0],[432,39,2.0],[432,42,4.0],[432,43,10.0],[432,44,2.0],[432,45,8.0],[432,46,3.0],[432,47,9.0],[432,48,11.0],[432,49,14.0],[432,51,4.0],[432,52,13.0],[432,56,6.0],[432,57,15.0],[432,58,17.0],[432,59,1.0],[432,60,3.0],[432,61,5.0],[432,62,6.0],[432,63,15.0],[432,64,25.0],[432,65,48.0],[432,66,2.0],[432,67,1.0],[432,68,16.0],[433,0,12.0],[433,1,2.0],[433,2,2.0],[433,3,9.0],[433,4,5.0],[433,6,3.0],[433,7,32.0],[433,8,14.0],[433,11,38.0],[433,12,10.0],[433,13,17.0],[433,14,2.0],[433,16,2.0],[433,17,1.0],[433,22,4.0],[433,23,2.0],[433,24,1.0],[433,25,30.0],[433,26,3.0],[433,27,1.0],[433,28,12.0],[433,30,3.0],[433,31,7.0],[433,32,3.0],[433,33,1.0],[433,34,2.0],[433,35,1.0],[433,39,2.0],[433,43,1.0],[433,45,3.0],[433,46,1.0],[433,47,1.0],[433,48,1.0],[433,49,1.0],[433,51,2.0],[433,56,1.0],[433,57,2.0],[433,58,6.0],[433,59,1.0],[433,60,4.0],[433,61,3.0],[433,64,1.0],[433,65,2.0],[433,66,3.0],[433,67,1.0],[433,68,7.0],[434,0,4.0],[434,1,1.0],[434,3,8.0],[434,4,10.0],[434,6,14.0],[434,12,19.0],[434,16,18.0],[434,17,8.0],[434,22,14.0],[434,23,7.0],[434,26,2.0],[434,27,3.0],[434,28,26.0],[434,29,4.0],[434,30,21.0],[434,31,18.0],[434,32,6.0],[434,34,11.0],[434,35,6.0],[434,38,2.0],[434,39,1.0],[434,43,5.0],[434,44,2.0],[434,45,4.0],[434,46,2.0],[434,47,4.0],[434,49,2.0],[434,52,1.0],[434,56,7.0],[434,57,5.0],[434,58,19.0],[434,60,1.0],[434,61,4.0],[434,62,2.0],[434,63,4.0],[434,64,4.0],[434,65,3.0],[434,68,12.0],[435,0,37.0],[435,1,20.0],[435,2,2.0],[435,3,59.0],[435,4,53.0],[435,5,4.0],[435,6,8.0],[435,7,62.0],[435,8,101.0],[435,9,8.0],[435,11,91.0],[435,12,6.0],[435,13,49.0],[435,14,51.0],[435,15,15.0],[435,16,7.0],[435,17,64.0],[435,20,1.0],[435,22,53.0],[435,23,31.0],[435,24,19.0],[435,25,60.0],[435,26,73.0],[435,27,63.0],[435,28,9.0],[435,29,86.0],[435,30,4.0],[435,31,2.0],[435,32,59.0],[435,33,16.0],[435,34,35.0],[435,35,48.0],[435,36,18.0],[435,38,52.0],[435,39,3.0],[435,41,2.0],[435,42,13.0],[435,43,12.0],[435,46,15.0],[435,47,13.0],[435,48,99.0],[435,49,53.0],[435,52,34.0],[435,56,6.0],[435,57,12.0],[435,58,15.0],[435,60,3.0],[435,62,16.0],[435,63,14.0],[435,64,4.0],[435,65,15.0],[435,66,17.0],[435,68,33.0],[436,0,6.0],[436,1,2.0],[436,3,1.0],[436,6,3.0],[436,7,2.0],[436,8,4.0],[436,11,1.0],[436,13,1.0],[436,23,3.0],[436,25,2.0],[436,26,8.0],[436,27,2.0],[436,29,1.0],[436,32,5.0],[436,34,1.0],[436,35,6.0],[436,38,1.0],[436,46,1.0],[436,48,2.0],[436,52,2.0],[436,57,3.0],[436,62,2.0],[436,64,1.0],[436,68,5.0],[437,0,40.0],[437,1,5.0],[437,2,11.0],[437,3,45.0],[437,4,137.0],[437,5,1.0],[437,6,94.0],[437,7,54.0],[437,8,87.0],[437,11,56.0],[437,12,91.0],[437,13,37.0],[437,14,7.0],[437,15,5.0],[437,16,167.0],[437,17,59.0],[437,19,1.0],[437,20,4.0],[437,21,4.0],[437,22,31.0],[437,23,109.0],[437,24,17.0],[437,25,27.0],[437,26,12.0],[437,27,54.0],[437,28,96.0],[437,29,54.0],[437,30,192.0],[437,31,110.0],[437,32,51.0],[437,33,3.0],[437,34,138.0],[437,35,4.0],[437,36,5.0],[437,38,10.0],[437,39,2.0],[437,41,1.0],[437,42,24.0],[437,43,17.0],[437,44,17.0],[437,45,135.0],[437,46,12.0],[437,47,23.0],[437,48,15.0],[437,49,4.0],[437,51,90.0],[437,52,7.0],[437,56,24.0],[437,57,17.0],[437,58,19.0],[437,59,49.0],[437,60,56.0],[437,61,36.0],[437,62,9.0],[437,63,5.0],[437,64,25.0],[437,65,18.0],[437,66,5.0],[437,67,23.0],[437,68,26.0],[438,16,6.0],[438,30,1.0],[438,31,1.0],[439,0,3.0],[439,1,1.0],[439,3,1.0],[439,5,2.0],[439,9,7.0],[439,14,2.0],[439,15,1.0],[439,17,2.0],[439,25,1.0],[439,29,3.0],[439,32,2.0],[440,0,1.0],[440,1,3.0],[440,3,1.0],[440,4,2.0],[440,5,1.0],[440,6,3.0],[440,7,4.0],[440,8,4.0],[440,11,10.0],[440,12,9.0],[440,13,4.0],[440,16,4.0],[440,17,7.0],[440,22,3.0],[440,23,4.0],[440,25,1.0],[440,26,7.0],[440,27,3.0],[440,28,6.0],[440,29,2.0],[440,30,1.0],[440,31,2.0],[440,32,3.0],[440,33,3.0],[440,34,5.0],[440,35,6.0],[440,38,2.0],[440,43,1.0],[440,44,1.0],[440,45,3.0],[440,46,1.0],[440,47,1.0],[440,48,1.0],[440,60,2.0],[440,62,1.0],[441,0,32.0],[441,1,23.0],[441,2,39.0],[441,3,34.0],[441,4,69.0],[441,5,38.0],[441,6,50.0],[441,7,58.0],[441,8,86.0],[441,9,15.0],[441,10,2.0],[441,11,44.0],[441,12,59.0],[441,13,54.0],[441,14,39.0],[441,15,207.0],[441,16,83.0],[441,17,47.0],[441,18,1.0],[441,19,5.0],[441,20,7.0],[441,21,23.0],[441,22,47.0],[441,23,49.0],[441,24,103.0],[441,25,42.0],[441,26,26.0],[441,27,27.0],[441,28,61.0],[441,29,30.0],[441,30,73.0],[441,31,60.0],[441,32,46.0],[441,33,10.0],[441,34,66.0],[441,35,23.0],[441,36,11.0],[441,38,16.0],[441,39,27.0],[441,41,3.0],[441,42,12.0],[441,43,16.0],[441,44,27.0],[441,45,108.0],[441,46,45.0],[441,47,34.0],[441,48,14.0],[441,49,13.0],[441,52,19.0],[441,56,73.0],[441,57,50.0],[441,58,38.0],[441,59,141.0],[441,60,22.0],[441,61,58.0],[441,62,55.0],[441,63,97.0],[441,64,158.0],[441,65,13.0],[441,66,47.0],[441,67,93.0],[441,68,23.0],[442,2,4.0],[442,3,2.0],[442,4,7.0],[442,6,1.0],[442,7,5.0],[442,8,2.0],[442,11,1.0],[442,12,4.0],[442,13,1.0],[442,15,2.0],[442,16,2.0],[442,20,3.0],[442,22,2.0],[442,23,2.0],[442,24,1.0],[442,25,3.0],[442,26,2.0],[442,28,3.0],[442,30,2.0],[442,34,4.0],[442,38,1.0],[442,39,1.0],[442,44,2.0],[442,46,2.0],[442,47,4.0],[442,48,3.0],[442,56,4.0],[442,57,11.0],[442,59,3.0],[442,60,2.0],[442,61,12.0],[442,62,9.0],[442,63,2.0],[442,65,7.0],[442,66,1.0],[443,0,35.0],[443,1,43.0],[443,2,81.0],[443,3,22.0],[443,4,11.0],[443,5,82.0],[443,6,5.0],[443,7,9.0],[443,8,14.0],[443,9,81.0],[443,10,467.0],[443,11,8.0],[443,12,7.0],[443,13,10.0],[443,14,37.0],[443,15,74.0],[443,16,12.0],[443,17,20.0],[443,18,154.0],[443,19,154.0],[443,20,234.0],[443,21,176.0],[443,22,26.0],[443,23,3.0],[443,24,63.0],[443,25,7.0],[443,26,16.0],[443,27,7.0],[443,28,6.0],[443,29,54.0],[443,30,12.0],[443,31,3.0],[443,32,8.0],[443,33,55.0],[443,34,10.0],[443,35,7.0],[443,36,42.0],[443,37,151.0],[443,38,11.0],[443,39,107.0],[443,41,88.0],[443,42,89.0],[443,43,3.0],[443,44,7.0],[443,45,6.0],[443,46,11.0],[443,47,12.0],[443,48,3.0],[443,49,6.0],[443,52,4.0],[443,56,16.0],[443,57,20.0],[443,58,20.0],[443,59,29.0],[443,60,41.0],[443,61,25.0],[443,62,7.0],[443,63,19.0],[443,64,29.0],[443,65,57.0],[443,66,30.0],[443,67,15.0],[443,68,19.0],[444,0,3.0],[444,1,6.0],[444,2,4.0],[444,3,1.0],[444,4,4.0],[444,5,4.0],[444,6,2.0],[444,7,7.0],[444,8,5.0],[444,9,11.0],[444,10,1.0],[444,11,12.0],[444,12,10.0],[444,13,13.0],[444,14,2.0],[444,15,22.0],[444,16,5.0],[444,17,13.0],[444,21,2.0],[444,22,2.0],[444,23,5.0],[444,24,6.0],[444,25,8.0],[444,26,5.0],[444,27,8.0],[444,28,15.0],[444,29,3.0],[444,30,11.0],[444,31,2.0],[444,32,8.0],[444,33,16.0],[444,34,6.0],[444,35,3.0],[444,36,9.0],[444,38,2.0],[444,39,4.0],[444,41,1.0],[444,42,1.0],[444,43,3.0],[444,44,5.0],[444,45,9.0],[444,46,5.0],[444,47,9.0],[444,48,7.0],[444,49,4.0],[444,51,17.0],[444,52,3.0],[444,56,9.0],[444,57,8.0],[444,58,12.0],[444,59,12.0],[444,60,11.0],[444,61,19.0],[444,62,7.0],[444,63,26.0],[444,64,6.0],[444,65,5.0],[444,67,6.0],[444,68,12.0],[445,0,26.0],[445,1,4.0],[445,2,2.0],[445,3,29.0],[445,4,5.0],[445,6,28.0],[445,7,8.0],[445,8,33.0],[445,9,5.0],[445,11,7.0],[445,12,29.0],[445,13,3.0],[445,14,3.0],[445,16,3.0],[445,17,2.0],[445,18,11.0],[445,22,32.0],[445,23,6.0],[445,25,2.0],[445,26,12.0],[445,27,5.0],[445,28,34.0],[445,29,24.0],[445,30,3.0],[445,32,8.0],[445,33,10.0],[445,34,10.0],[445,35,11.0],[445,36,9.0],[445,38,8.0],[445,42,1.0],[445,44,1.0],[445,46,1.0],[445,47,33.0],[445,48,2.0],[445,49,2.0],[445,52,19.0],[445,56,3.0],[445,57,4.0],[445,62,6.0],[445,63,1.0],[445,66,2.0],[445,67,4.0],[445,68,28.0],[446,4,5.0],[446,6,3.0],[446,13,2.0],[446,16,4.0],[446,23,1.0],[446,30,2.0],[446,31,2.0],[446,34,7.0],[446,43,2.0],[446,48,1.0],[446,51,2.0],[446,57,2.0],[447,0,10.0],[447,1,40.0],[447,2,178.0],[447,3,15.0],[447,4,63.0],[447,5,53.0],[447,6,12.0],[447,7,14.0],[447,8,20.0],[447,9,22.0],[447,10,405.0],[447,11,16.0],[447,12,22.0],[447,13,19.0],[447,14,79.0],[447,15,194.0],[447,16,6.0],[447,17,9.0],[447,18,91.0],[447,19,144.0],[447,20,199.0],[447,21,181.0],[447,22,2.0],[447,23,55.0],[447,24,54.0],[447,25,8.0],[447,26,17.0],[447,27,3.0],[447,28,13.0],[447,29,11.0],[447,30,8.0],[447,31,2.0],[447,32,4.0],[447,33,40.0],[447,34,52.0],[447,35,19.0],[447,36,17.0],[447,37,146.0],[447,38,26.0],[447,39,98.0],[447,41,39.0],[447,42,51.0],[447,43,3.0],[447,44,8.0],[447,45,3.0],[447,46,19.0],[447,47,31.0],[447,48,7.0],[447,49,5.0],[447,52,2.0],[447,56,31.0],[447,57,49.0],[447,58,42.0],[447,59,44.0],[447,60,76.0],[447,61,42.0],[447,62,30.0],[447,63,70.0],[447,64,90.0],[447,65,118.0],[447,66,178.0],[447,67,40.0],[447,68,23.0],[448,0,49.0],[448,1,73.0],[448,2,4.0],[448,3,114.0],[448,4,19.0],[448,5,40.0],[448,6,10.0],[448,7,11.0],[448,8,30.0],[448,9,43.0],[448,10,12.0],[448,11,10.0],[448,12,12.0],[448,13,9.0],[448,14,127.0],[448,15,28.0],[448,16,5.0],[448,17,46.0],[448,18,9.0],[448,20,7.0],[448,21,5.0],[448,22,117.0],[448,23,17.0],[448,24,7.0],[448,25,15.0],[448,26,51.0],[448,27,64.0],[448,28,15.0],[448,29,205.0],[448,30,10.0],[448,31,5.0],[448,32,82.0],[448,33,73.0],[448,34,18.0],[448,35,43.0],[448,36,51.0],[448,38,42.0],[448,39,7.0],[448,41,10.0],[448,42,15.0],[448,43,6.0],[448,44,15.0],[448,46,22.0],[448,47,10.0],[448,48,5.0],[448,49,4.0],[448,51,37.0],[448,52,10.0],[448,56,6.0],[448,57,39.0],[448,58,1.0],[448,59,12.0],[448,60,12.0],[448,61,10.0],[448,62,7.0],[448,63,45.0],[448,64,36.0],[448,65,6.0],[448,66,22.0],[448,67,12.0],[448,68,15.0],[449,0,17.0],[449,1,12.0],[449,2,9.0],[449,3,5.0],[449,4,20.0],[449,5,1.0],[449,6,10.0],[449,7,22.0],[449,8,27.0],[449,9,3.0],[449,11,20.0],[449,12,7.0],[449,13,15.0],[449,14,9.0],[449,15,20.0],[449,16,27.0],[449,17,17.0],[449,19,1.0],[449,21,1.0],[449,22,18.0],[449,23,14.0],[449,24,39.0],[449,25,14.0],[449,26,4.0],[449,27,7.0],[449,28,18.0],[449,29,13.0],[449,30,19.0],[449,31,15.0],[449,32,14.0],[449,33,3.0],[449,34,8.0],[449,35,2.0],[449,36,4.0],[449,38,4.0],[449,39,9.0],[449,42,3.0],[449,43,1.0],[449,44,1.0],[449,45,11.0],[449,46,5.0],[449,47,3.0],[449,48,3.0],[449,49,4.0],[449,51,1.0],[449,52,2.0],[449,56,17.0],[449,57,19.0],[449,58,4.0],[449,59,38.0],[449,60,4.0],[449,61,16.0],[449,63,21.0],[449,64,41.0],[449,65,12.0],[449,66,8.0],[449,68,8.0],[450,0,166.0],[450,1,72.0],[450,2,11.0],[450,3,160.0],[450,4,2.0],[450,5,35.0],[450,7,30.0],[450,8,57.0],[450,9,72.0],[450,10,1.0],[450,11,63.0],[450,12,1.0],[450,13,37.0],[450,14,52.0],[450,15,113.0],[450,16,2.0],[450,17,11.0],[450,18,2.0],[450,19,3.0],[450,20,3.0],[450,21,11.0],[450,22,185.0],[450,23,1.0],[450,24,39.0],[450,25,21.0],[450,26,48.0],[450,27,9.0],[450,28,3.0],[450,29,100.0],[450,31,1.0],[450,32,19.0],[450,33,50.0],[450,34,3.0],[450,35,59.0],[450,36,56.0],[450,38,63.0],[450,39,39.0],[450,41,27.0],[450,42,33.0],[450,45,3.0],[450,48,2.0],[450,49,4.0],[450,51,7.0],[450,52,2.0],[450,56,4.0],[450,58,4.0],[450,62,5.0],[450,63,2.0],[450,68,9.0],[451,0,172.0],[451,1,106.0],[451,2,21.0],[451,3,229.0],[451,4,14.0],[451,5,103.0],[451,6,17.0],[451,7,94.0],[451,8,196.0],[451,9,149.0],[451,10,5.0],[451,11,128.0],[451,12,12.0],[451,13,101.0],[451,14,165.0],[451,15,122.0],[451,16,1.0],[451,17,178.0],[451,18,40.0],[451,19,4.0],[451,20,10.0],[451,21,11.0],[451,22,200.0],[451,23,10.0],[451,24,86.0],[451,25,67.0],[451,26,183.0],[451,27,117.0],[451,28,15.0],[451,29,350.0],[451,30,2.0],[451,31,3.0],[451,32,122.0],[451,33,115.0],[451,34,14.0],[451,35,194.0],[451,36,132.0],[451,38,190.0],[451,39,12.0],[451,41,3.0],[451,42,18.0],[451,43,1.0],[451,45,3.0],[451,46,24.0],[451,47,22.0],[451,48,17.0],[451,49,13.0],[451,51,24.0],[451,52,21.0],[451,56,23.0],[451,57,26.0],[451,58,36.0],[451,59,14.0],[451,60,8.0],[451,61,11.0],[451,62,60.0],[451,63,51.0],[451,64,15.0],[451,65,10.0],[451,66,13.0],[451,67,30.0],[451,68,54.0],[452,4,2.0],[452,6,1.0],[452,7,1.0],[452,11,3.0],[452,12,2.0],[452,13,3.0],[452,15,11.0],[452,16,7.0],[452,17,1.0],[452,23,2.0],[452,25,1.0],[452,28,2.0],[452,30,6.0],[452,31,5.0],[452,32,1.0],[452,34,7.0],[452,45,22.0],[452,46,1.0],[452,47,1.0],[452,52,1.0],[452,59,2.0],[452,60,11.0],[452,61,1.0],[452,63,2.0],[452,64,3.0],[453,41,6.0],[454,0,39.0],[454,1,35.0],[454,2,20.0],[454,3,36.0],[454,4,43.0],[454,5,57.0],[454,6,13.0],[454,7,8.0],[454,8,18.0],[454,9,35.0],[454,10,23.0],[454,11,5.0],[454,12,11.0],[454,13,12.0],[454,14,100.0],[454,15,29.0],[454,16,13.0],[454,17,21.0],[454,18,9.0],[454,19,11.0],[454,20,1.0],[454,21,39.0],[454,22,35.0],[454,23,56.0],[454,24,42.0],[454,25,5.0],[454,26,13.0],[454,27,5.0],[454,28,12.0],[454,29,74.0],[454,30,24.0],[454,31,14.0],[454,32,15.0],[454,33,27.0],[454,34,52.0],[454,35,12.0],[454,36,29.0],[454,37,19.0],[454,38,13.0],[454,39,13.0],[454,41,18.0],[454,42,31.0],[454,43,12.0],[454,44,11.0],[454,45,21.0],[454,46,42.0],[454,47,90.0],[454,48,21.0],[454,49,16.0],[454,52,10.0],[454,56,37.0],[454,57,63.0],[454,58,57.0],[454,59,65.0],[454,60,43.0],[454,61,85.0],[454,62,17.0],[454,63,55.0],[454,64,98.0],[454,65,358.0],[454,66,94.0],[454,67,93.0],[454,68,67.0],[455,2,19.0],[455,3,1.0],[455,4,27.0],[455,6,8.0],[455,7,21.0],[455,8,15.0],[455,11,37.0],[455,12,19.0],[455,13,33.0],[455,15,1.0],[455,16,31.0],[455,17,6.0],[455,21,3.0],[455,23,34.0],[455,24,9.0],[455,25,12.0],[455,26,2.0],[455,27,4.0],[455,28,21.0],[455,30,57.0],[455,31,21.0],[455,32,5.0],[455,34,40.0],[455,38,2.0],[455,43,2.0],[455,44,12.0],[455,45,43.0],[455,46,6.0],[455,48,6.0],[455,49,1.0],[455,51,5.0],[455,52,8.0],[455,56,12.0],[455,57,13.0],[455,58,8.0],[455,59,6.0],[455,60,32.0],[455,61,7.0],[455,62,2.0],[455,63,2.0],[455,64,19.0],[455,65,9.0],[455,66,1.0],[455,67,4.0],[455,68,1.0],[456,0,5.0],[456,1,5.0],[456,2,8.0],[456,3,6.0],[456,4,90.0],[456,5,1.0],[456,6,51.0],[456,7,6.0],[456,8,18.0],[456,9,11.0],[456,11,18.0],[456,12,55.0],[456,13,21.0],[456,14,3.0],[456,15,9.0],[456,16,42.0],[456,17,4.0],[456,21,19.0],[456,22,3.0],[456,23,72.0],[456,24,24.0],[456,25,16.0],[456,27,11.0],[456,28,61.0],[456,29,3.0],[456,30,65.0],[456,31,58.0],[456,32,3.0],[456,33,11.0],[456,34,74.0],[456,35,2.0],[456,36,5.0],[456,38,1.0],[456,39,2.0],[456,41,1.0],[456,43,19.0],[456,44,13.0],[456,45,49.0],[456,46,11.0],[456,47,10.0],[456,48,16.0],[456,49,11.0],[456,51,34.0],[456,52,11.0],[456,56,93.0],[456,57,30.0],[456,58,65.0],[456,59,103.0],[456,60,66.0],[456,61,60.0],[456,62,43.0],[456,63,15.0],[456,64,37.0],[456,65,16.0],[456,66,28.0],[456,67,103.0],[456,68,43.0],[457,0,8.0],[457,1,2.0],[457,3,2.0],[457,4,4.0],[457,7,7.0],[457,11,28.0],[457,13,26.0],[457,16,1.0],[457,17,19.0],[457,22,3.0],[457,23,2.0],[457,25,7.0],[457,26,39.0],[457,27,44.0],[457,29,6.0],[457,32,42.0],[457,34,3.0],[457,35,34.0],[457,38,36.0],[457,44,3.0],[457,46,2.0],[457,48,21.0],[457,49,12.0],[457,51,5.0],[457,52,4.0],[457,57,2.0],[457,60,1.0],[458,0,2.0],[458,1,1.0],[458,3,1.0],[458,11,1.0],[458,13,1.0],[458,15,1.0],[458,17,7.0],[458,18,3.0],[458,22,5.0],[458,24,5.0],[458,29,12.0],[458,32,1.0],[458,33,5.0],[458,35,2.0],[458,39,1.0],[458,42,5.0],[458,51,2.0],[458,52,1.0],[458,57,2.0],[459,0,20.0],[459,1,3.0],[459,2,50.0],[459,3,32.0],[459,4,47.0],[459,6,15.0],[459,7,88.0],[459,8,62.0],[459,10,8.0],[459,11,155.0],[459,12,14.0],[459,13,80.0],[459,14,2.0],[459,15,30.0],[459,16,77.0],[459,17,15.0],[459,21,37.0],[459,22,29.0],[459,23,34.0],[459,24,40.0],[459,25,91.0],[459,26,4.0],[459,27,23.0],[459,28,14.0],[459,29,3.0],[459,30,83.0],[459,31,85.0],[459,32,18.0],[459,34,38.0],[459,35,4.0],[459,38,2.0],[459,39,3.0],[459,43,26.0],[459,44,57.0],[459,45,2.0],[459,46,13.0],[459,47,2.0],[459,48,6.0],[459,49,6.0],[459,51,22.0],[459,52,4.0],[459,56,83.0],[459,57,26.0],[459,58,17.0],[459,59,214.0],[459,60,24.0],[459,61,140.0],[459,62,8.0],[459,63,15.0],[459,64,29.0],[459,65,19.0],[459,66,18.0],[459,67,52.0],[459,68,9.0],[460,0,39.0],[460,1,33.0],[460,2,28.0],[460,3,48.0],[460,4,89.0],[460,5,30.0],[460,6,71.0],[460,7,38.0],[460,8,60.0],[460,9,16.0],[460,10,17.0],[460,11,33.0],[460,12,61.0],[460,13,25.0],[460,14,48.0],[460,15,67.0],[460,16,66.0],[460,17,20.0],[460,18,57.0],[460,19,10.0],[460,20,9.0],[460,21,1.0],[460,22,57.0],[460,23,64.0],[460,24,21.0],[460,25,24.0],[460,26,23.0],[460,27,26.0],[460,28,78.0],[460,29,53.0],[460,30,135.0],[460,31,82.0],[460,32,20.0],[460,33,15.0],[460,34,105.0],[460,35,28.0],[460,36,17.0],[460,38,25.0],[460,39,6.0],[460,41,8.0],[460,42,12.0],[460,43,92.0],[460,44,133.0],[460,46,208.0],[460,47,182.0],[460,48,98.0],[460,49,94.0],[460,51,61.0],[460,52,68.0],[460,56,174.0],[460,57,269.0],[460,58,136.0],[460,59,125.0],[460,60,73.0],[460,61,134.0],[460,62,110.0],[460,63,175.0],[460,64,194.0],[460,65,47.0],[460,66,123.0],[460,67,124.0],[460,68,217.0],[461,0,57.0],[461,1,39.0],[461,2,2.0],[461,3,74.0],[461,4,6.0],[461,5,85.0],[461,6,28.0],[461,7,19.0],[461,8,17.0],[461,9,58.0],[461,10,8.0],[461,11,10.0],[461,12,23.0],[461,13,19.0],[461,14,120.0],[461,15,50.0],[461,16,25.0],[461,17,50.0],[461,18,2.0],[461,19,7.0],[461,21,2.0],[461,22,51.0],[461,23,13.0],[461,24,16.0],[461,25,12.0],[461,26,28.0],[461,27,23.0],[461,28,36.0],[461,29,59.0],[461,30,28.0],[461,31,22.0],[461,32,44.0],[461,33,100.0],[461,34,8.0],[461,35,40.0],[461,36,29.0],[461,37,16.0],[461,38,38.0],[461,39,22.0],[461,41,21.0],[461,42,45.0],[461,43,9.0],[461,44,4.0],[461,46,16.0],[461,47,15.0],[461,48,16.0],[461,49,16.0],[461,52,16.0],[461,56,3.0],[461,57,8.0],[461,58,15.0],[461,59,1.0],[461,60,8.0],[461,61,4.0],[461,62,5.0],[461,63,26.0],[461,64,5.0],[461,65,3.0],[461,66,6.0],[461,67,20.0],[461,68,11.0],[462,0,7.0],[462,1,2.0],[462,3,20.0],[462,4,3.0],[462,5,2.0],[462,6,4.0],[462,7,14.0],[462,8,19.0],[462,11,20.0],[462,12,8.0],[462,13,8.0],[462,14,4.0],[462,15,4.0],[462,17,13.0],[462,22,11.0],[462,23,3.0],[462,24,5.0],[462,25,12.0],[462,26,19.0],[462,27,3.0],[462,28,9.0],[462,29,9.0],[462,32,11.0],[462,34,12.0],[462,35,27.0],[462,38,23.0],[462,46,1.0],[462,47,1.0],[462,48,6.0],[462,49,1.0],[462,52,4.0],[462,57,3.0],[462,58,4.0],[462,62,3.0],[462,68,2.0],[463,0,9.0],[463,1,8.0],[463,2,10.0],[463,3,6.0],[463,4,13.0],[463,5,16.0],[463,6,6.0],[463,7,9.0],[463,8,3.0],[463,9,13.0],[463,10,5.0],[463,11,10.0],[463,12,6.0],[463,13,2.0],[463,14,45.0],[463,15,16.0],[463,16,9.0],[463,17,16.0],[463,18,4.0],[463,21,2.0],[463,22,7.0],[463,23,11.0],[463,24,4.0],[463,25,7.0],[463,26,13.0],[463,27,15.0],[463,28,7.0],[463,29,37.0],[463,30,6.0],[463,31,6.0],[463,32,17.0],[463,33,21.0],[463,34,9.0],[463,35,11.0],[463,36,16.0],[463,38,5.0],[463,39,11.0],[463,41,12.0],[463,42,14.0],[463,43,3.0],[463,44,5.0],[463,45,2.0],[463,46,7.0],[463,47,3.0],[463,48,5.0],[463,49,1.0],[463,51,8.0],[463,52,1.0],[463,56,7.0],[463,57,7.0],[463,58,6.0],[463,59,1.0],[463,60,1.0],[463,61,2.0],[463,62,7.0],[463,63,10.0],[463,64,3.0],[463,65,8.0],[463,66,11.0],[463,67,6.0],[463,68,12.0],[464,0,2.0],[464,1,1.0],[464,4,3.0],[464,5,3.0],[464,6,1.0],[464,8,4.0],[464,9,1.0],[464,12,1.0],[464,13,1.0],[464,14,1.0],[464,15,5.0],[464,16,1.0],[464,17,1.0],[464,22,1.0],[464,23,1.0],[464,24,4.0],[464,25,1.0],[464,26,1.0],[464,28,4.0],[464,29,11.0],[464,30,1.0],[464,32,1.0],[464,34,3.0],[464,35,2.0],[464,36,2.0],[464,41,1.0],[464,42,3.0],[464,43,1.0],[464,46,2.0],[464,47,1.0],[464,48,1.0],[464,49,1.0],[464,52,2.0],[464,56,1.0],[464,57,1.0],[464,58,4.0],[464,62,4.0],[464,63,1.0],[464,65,5.0],[464,66,2.0],[464,68,2.0],[465,4,33.0],[465,6,10.0],[465,7,24.0],[465,11,2.0],[465,12,2.0],[465,13,5.0],[465,14,1.0],[465,16,15.0],[465,17,11.0],[465,23,13.0],[465,24,5.0],[465,25,6.0],[465,27,4.0],[465,28,10.0],[465,29,1.0],[465,30,3.0],[465,31,5.0],[465,32,1.0],[465,34,21.0],[465,39,2.0],[465,43,35.0],[465,44,1.0],[465,45,1.0],[465,46,2.0],[465,48,3.0],[465,56,1.0],[465,57,5.0],[465,58,14.0],[465,59,22.0],[465,60,24.0],[465,62,8.0],[465,63,10.0],[465,65,4.0],[465,68,5.0],[466,0,31.0],[466,1,47.0],[466,2,95.0],[466,3,26.0],[466,4,282.0],[466,5,4.0],[466,6,304.0],[466,7,140.0],[466,8,123.0],[466,9,17.0],[466,11,178.0],[466,12,281.0],[466,13,222.0],[466,14,13.0],[466,15,65.0],[466,16,329.0],[466,17,66.0],[466,18,1.0],[466,20,12.0],[466,21,38.0],[466,22,22.0],[466,23,280.0],[466,24,158.0],[466,25,120.0],[466,26,34.0],[466,27,57.0],[466,28,320.0],[466,29,8.0],[466,30,417.0],[466,31,372.0],[466,32,31.0],[466,33,38.0],[466,34,248.0],[466,35,21.0],[466,36,8.0],[466,37,3.0],[466,38,23.0],[466,39,13.0],[466,41,15.0],[466,42,1.0],[466,43,93.0],[466,44,285.0],[466,45,166.0],[466,46,47.0],[466,47,63.0],[466,48,42.0],[466,49,24.0],[466,51,21.0],[466,52,47.0],[466,56,460.0],[466,57,182.0],[466,58,97.0],[466,59,127.0],[466,60,178.0],[466,61,120.0],[466,62,181.0],[466,63,113.0],[466,64,51.0],[466,65,132.0],[466,66,18.0],[466,67,151.0],[466,68,152.0],[467,0,122.0],[467,1,144.0],[467,2,32.0],[467,3,176.0],[467,4,31.0],[467,5,103.0],[467,6,26.0],[467,7,115.0],[467,8,128.0],[467,9,103.0],[467,10,39.0],[467,11,118.0],[467,12,37.0],[467,13,122.0],[467,14,228.0],[467,15,89.0],[467,16,48.0],[467,17,121.0],[467,18,57.0],[467,19,22.0],[467,20,13.0],[467,21,14.0],[467,22,148.0],[467,23,23.0],[467,24,88.0],[467,25,97.0],[467,26,180.0],[467,27,99.0],[467,28,48.0],[467,29,234.0],[467,30,54.0],[467,31,30.0],[467,32,135.0],[467,33,139.0],[467,34,32.0],[467,35,198.0],[467,36,81.0],[467,38,153.0],[467,39,36.0],[467,41,34.0],[467,42,45.0],[467,43,11.0],[467,44,12.0],[467,45,14.0],[467,46,14.0],[467,47,4.0],[467,48,4.0],[467,49,10.0],[467,51,73.0],[467,52,15.0],[467,56,35.0],[467,57,15.0],[467,58,3.0],[467,59,23.0],[467,60,22.0],[467,61,14.0],[467,62,12.0],[467,63,38.0],[467,64,35.0],[467,65,2.0],[467,66,10.0],[467,67,3.0],[467,68,14.0],[468,0,94.0],[468,1,75.0],[468,2,49.0],[468,3,96.0],[468,4,123.0],[468,5,2.0],[468,6,67.0],[468,7,144.0],[468,8,181.0],[468,9,6.0],[468,11,242.0],[468,12,44.0],[468,13,94.0],[468,14,5.0],[468,15,17.0],[468,16,156.0],[468,17,32.0],[468,18,8.0],[468,21,8.0],[468,22,91.0],[468,23,102.0],[468,24,41.0],[468,25,158.0],[468,26,37.0],[468,27,35.0],[468,28,94.0],[468,29,28.0],[468,30,166.0],[468,31,122.0],[468,32,30.0],[468,33,2.0],[468,34,118.0],[468,35,23.0],[468,36,2.0],[468,38,36.0],[468,39,9.0],[468,40,1.0],[468,41,2.0],[468,42,3.0],[468,43,35.0],[468,44,51.0],[468,45,11.0],[468,46,50.0],[468,47,50.0],[468,48,27.0],[468,49,15.0],[468,51,20.0],[468,52,11.0],[468,56,104.0],[468,57,63.0],[468,58,88.0],[468,59,92.0],[468,60,70.0],[468,61,154.0],[468,62,6.0],[468,63,20.0],[468,64,169.0],[468,65,66.0],[468,66,73.0],[468,67,79.0],[468,68,51.0],[469,28,2.0],[469,38,2.0],[469,68,1.0],[470,0,31.0],[470,1,8.0],[470,2,6.0],[470,3,10.0],[470,4,31.0],[470,6,37.0],[470,7,48.0],[470,8,38.0],[470,10,2.0],[470,11,55.0],[470,12,47.0],[470,13,35.0],[470,14,2.0],[470,15,6.0],[470,16,40.0],[470,17,2.0],[470,18,4.0],[470,20,2.0],[470,21,2.0],[470,22,21.0],[470,23,31.0],[470,24,3.0],[470,25,27.0],[470,26,11.0],[470,27,4.0],[470,28,35.0],[470,29,6.0],[470,30,59.0],[470,31,27.0],[470,32,4.0],[470,34,27.0],[470,35,8.0],[470,38,5.0],[470,39,5.0],[470,42,3.0],[470,43,11.0],[470,44,17.0],[470,45,12.0],[470,46,9.0],[470,47,8.0],[470,48,6.0],[470,49,2.0],[470,51,3.0],[470,52,1.0],[470,56,27.0],[470,57,6.0],[470,58,17.0],[470,59,10.0],[470,60,28.0],[470,61,40.0],[470,62,2.0],[470,63,8.0],[470,64,15.0],[470,65,5.0],[470,66,11.0],[470,67,14.0],[470,68,7.0],[471,0,42.0],[471,1,46.0],[471,2,11.0],[471,3,42.0],[471,4,13.0],[471,5,46.0],[471,6,33.0],[471,7,29.0],[471,8,33.0],[471,9,17.0],[471,10,11.0],[471,11,52.0],[471,12,28.0],[471,13,77.0],[471,14,119.0],[471,15,30.0],[471,16,22.0],[471,17,80.0],[471,18,17.0],[471,20,7.0],[471,21,2.0],[471,22,51.0],[471,23,15.0],[471,24,21.0],[471,25,45.0],[471,26,55.0],[471,27,92.0],[471,28,31.0],[471,29,62.0],[471,30,26.0],[471,31,21.0],[471,32,102.0],[471,33,22.0],[471,34,15.0],[471,35,42.0],[471,36,23.0],[471,38,32.0],[471,39,9.0],[471,41,11.0],[471,42,14.0],[471,43,10.0],[471,44,10.0],[471,46,4.0],[471,47,7.0],[471,48,14.0],[471,49,4.0],[471,51,5.0],[471,52,20.0],[471,56,5.0],[471,57,1.0],[471,58,12.0],[471,60,6.0],[471,61,4.0],[471,62,7.0],[471,63,12.0],[471,64,6.0],[471,65,9.0],[471,68,3.0],[472,2,6.0],[472,8,2.0],[472,11,8.0],[472,13,5.0],[472,15,4.0],[472,20,2.0],[472,21,5.0],[472,24,3.0],[472,25,3.0],[472,56,4.0],[473,0,242.0],[473,1,198.0],[473,2,62.0],[473,3,249.0],[473,4,44.0],[473,5,93.0],[473,6,47.0],[473,7,110.0],[473,8,178.0],[473,9,203.0],[473,10,82.0],[473,11,146.0],[473,12,44.0],[473,13,145.0],[473,14,196.0],[473,15,167.0],[473,16,21.0],[473,17,81.0],[473,18,23.0],[473,19,35.0],[473,20,29.0],[473,21,31.0],[473,22,301.0],[473,23,58.0],[473,24,203.0],[473,25,80.0],[473,26,227.0],[473,27,82.0],[473,28,65.0],[473,29,284.0],[473,30,38.0],[473,31,18.0],[473,32,91.0],[473,33,258.0],[473,34,66.0],[473,35,203.0],[473,36,144.0],[473,38,177.0],[473,39,49.0],[473,41,29.0],[473,42,42.0],[473,43,19.0],[473,44,9.0],[473,46,50.0],[473,47,95.0],[473,48,32.0],[473,49,24.0],[473,51,10.0],[473,52,22.0],[473,56,9.0],[473,57,60.0],[473,58,42.0],[473,59,7.0],[473,60,1.0],[473,61,3.0],[473,62,35.0],[473,63,111.0],[473,64,72.0],[473,65,239.0],[473,66,121.0],[473,67,34.0],[473,68,66.0],[474,0,2.0],[474,1,1.0],[474,3,4.0],[474,4,1.0],[474,6,3.0],[474,7,2.0],[474,8,3.0],[474,9,1.0],[474,11,3.0],[474,12,3.0],[474,14,8.0],[474,15,11.0],[474,22,1.0],[474,26,1.0],[474,27,1.0],[474,28,3.0],[474,29,4.0],[474,30,2.0],[474,33,3.0],[474,35,1.0],[474,36,11.0],[474,38,3.0],[474,46,1.0],[474,47,1.0],[474,51,5.0],[474,56,2.0],[474,57,5.0],[474,59,1.0],[474,62,5.0],[474,63,5.0],[474,65,1.0],[474,66,1.0],[474,67,3.0],[474,68,10.0],[475,1,2.0],[475,2,3.0],[475,4,28.0],[475,5,2.0],[475,6,33.0],[475,7,35.0],[475,8,5.0],[475,11,32.0],[475,12,24.0],[475,13,45.0],[475,15,1.0],[475,16,26.0],[475,17,20.0],[475,22,3.0],[475,23,18.0],[475,24,12.0],[475,25,25.0],[475,26,21.0],[475,27,29.0],[475,28,28.0],[475,29,4.0],[475,30,24.0],[475,31,25.0],[475,32,14.0],[475,33,3.0],[475,34,27.0],[475,35,10.0],[475,36,3.0],[475,38,15.0],[475,43,10.0],[475,44,5.0],[475,46,2.0],[475,48,17.0],[475,49,11.0],[475,51,16.0],[475,52,7.0],[475,56,5.0],[475,57,4.0],[475,59,1.0],[475,60,8.0],[475,63,3.0],[475,64,3.0],[475,66,4.0],[475,68,1.0],[476,0,9.0],[476,1,6.0],[476,3,10.0],[476,5,1.0],[476,7,2.0],[476,8,1.0],[476,9,3.0],[476,14,1.0],[476,16,3.0],[476,17,2.0],[476,22,5.0],[476,26,10.0],[476,27,1.0],[476,30,3.0],[476,31,1.0],[476,34,1.0],[476,35,11.0],[476,36,1.0],[476,38,10.0],[476,41,1.0],[476,42,1.0],[476,44,2.0],[476,46,1.0],[476,51,1.0],[476,56,1.0],[476,62,2.0],[476,63,2.0],[477,0,39.0],[477,1,46.0],[477,2,19.0],[477,3,49.0],[477,4,19.0],[477,5,21.0],[477,6,12.0],[477,7,29.0],[477,8,22.0],[477,9,17.0],[477,10,11.0],[477,11,27.0],[477,12,6.0],[477,13,30.0],[477,14,82.0],[477,15,18.0],[477,16,12.0],[477,17,72.0],[477,18,31.0],[477,19,4.0],[477,20,5.0],[477,21,3.0],[477,22,39.0],[477,23,18.0],[477,24,27.0],[477,25,15.0],[477,26,53.0],[477,27,60.0],[477,28,11.0],[477,29,74.0],[477,30,17.0],[477,31,6.0],[477,32,65.0],[477,33,49.0],[477,34,15.0],[477,35,48.0],[477,36,32.0],[477,38,54.0],[477,39,4.0],[477,41,2.0],[477,42,19.0],[477,43,3.0],[477,44,5.0],[477,46,12.0],[477,47,4.0],[477,48,13.0],[477,49,9.0],[477,52,4.0],[477,56,5.0],[477,57,10.0],[477,58,8.0],[477,60,3.0],[477,61,7.0],[477,62,4.0],[477,63,28.0],[477,64,6.0],[477,68,3.0],[478,0,9.0],[478,1,8.0],[478,2,14.0],[478,3,11.0],[478,4,15.0],[478,6,16.0],[478,7,11.0],[478,8,8.0],[478,9,2.0],[478,10,1.0],[478,11,11.0],[478,12,3.0],[478,13,13.0],[478,14,5.0],[478,15,1.0],[478,16,6.0],[478,17,11.0],[478,18,8.0],[478,22,22.0],[478,23,14.0],[478,24,2.0],[478,25,10.0],[478,26,7.0],[478,27,11.0],[478,28,15.0],[478,29,15.0],[478,30,14.0],[478,31,7.0],[478,32,14.0],[478,34,18.0],[478,35,9.0],[478,38,9.0],[478,39,1.0],[478,42,2.0],[478,43,2.0],[478,44,6.0],[478,45,7.0],[478,46,2.0],[478,47,7.0],[478,48,2.0],[478,51,12.0],[478,52,1.0],[478,56,2.0],[478,58,6.0],[478,64,6.0],[478,65,4.0],[479,0,51.0],[479,1,16.0],[479,2,88.0],[479,3,66.0],[479,4,102.0],[479,5,8.0],[479,6,91.0],[479,7,118.0],[479,8,103.0],[479,9,10.0],[479,10,39.0],[479,11,130.0],[479,12,82.0],[479,13,115.0],[479,14,40.0],[479,15,53.0],[479,16,127.0],[479,17,54.0],[479,18,22.0],[479,19,14.0],[479,20,1.0],[479,21,8.0],[479,22,65.0],[479,23,111.0],[479,24,61.0],[479,25,78.0],[479,26,39.0],[479,27,42.0],[479,28,105.0],[479,29,35.0],[479,30,146.0],[479,31,100.0],[479,32,48.0],[479,33,25.0],[479,34,99.0],[479,35,33.0],[479,36,16.0],[479,37,1.0],[479,38,30.0],[479,39,15.0],[479,41,19.0],[479,42,40.0],[479,43,72.0],[479,44,67.0],[479,45,99.0],[479,46,43.0],[479,47,32.0],[479,48,60.0],[479,49,34.0],[479,51,100.0],[479,52,39.0],[479,56,172.0],[479,57,74.0],[479,58,22.0],[479,59,62.0],[479,60,101.0],[479,61,68.0],[479,62,44.0],[479,63,87.0],[479,64,107.0],[479,65,11.0],[479,66,27.0],[479,67,27.0],[479,68,41.0],[480,0,7.0],[480,1,2.0],[480,2,4.0],[480,3,5.0],[480,4,6.0],[480,6,5.0],[480,7,14.0],[480,8,6.0],[480,11,7.0],[480,12,7.0],[480,13,6.0],[480,14,7.0],[480,15,3.0],[480,16,13.0],[480,17,6.0],[480,22,4.0],[480,23,16.0],[480,25,1.0],[480,26,9.0],[480,27,10.0],[480,28,9.0],[480,29,1.0],[480,30,8.0],[480,31,9.0],[480,32,9.0],[480,33,2.0],[480,34,12.0],[480,36,3.0],[480,38,6.0],[480,39,1.0],[480,42,4.0],[480,43,4.0],[480,44,1.0],[480,46,5.0],[480,47,2.0],[480,48,1.0],[480,49,11.0],[480,51,1.0],[480,52,2.0],[480,56,6.0],[480,57,3.0],[480,58,5.0],[480,59,6.0],[480,60,2.0],[480,63,2.0],[480,64,7.0],[480,67,9.0],[481,4,2.0],[481,16,1.0],[481,23,1.0],[481,31,1.0],[481,34,1.0],[481,56,3.0],[481,59,1.0],[481,63,7.0],[481,64,6.0],[481,68,8.0],[482,2,6.0],[482,3,3.0],[482,4,6.0],[482,6,4.0],[482,7,2.0],[482,9,1.0],[482,11,15.0],[482,12,2.0],[482,13,9.0],[482,14,3.0],[482,15,4.0],[482,16,9.0],[482,17,3.0],[482,23,7.0],[482,25,7.0],[482,26,3.0],[482,27,6.0],[482,28,9.0],[482,29,3.0],[482,30,18.0],[482,31,6.0],[482,32,5.0],[482,34,11.0],[482,35,1.0],[482,36,1.0],[482,38,3.0],[482,43,9.0],[482,44,4.0],[482,46,2.0],[482,48,14.0],[482,49,10.0],[482,51,4.0],[482,52,9.0],[482,56,5.0],[482,57,8.0],[482,58,2.0],[482,59,1.0],[482,60,14.0],[482,61,3.0],[482,62,3.0],[482,64,1.0],[482,65,2.0],[483,11,1.0],[483,15,1.0],[483,24,2.0],[483,56,5.0],[483,59,4.0],[484,0,23.0],[484,1,20.0],[484,2,35.0],[484,3,15.0],[484,4,8.0],[484,5,16.0],[484,6,2.0],[484,7,2.0],[484,8,4.0],[484,9,26.0],[484,10,90.0],[484,11,2.0],[484,12,2.0],[484,13,2.0],[484,14,21.0],[484,15,19.0],[484,16,5.0],[484,17,4.0],[484,18,54.0],[484,19,27.0],[484,20,67.0],[484,21,110.0],[484,22,8.0],[484,23,13.0],[484,24,19.0],[484,25,2.0],[484,26,1.0],[484,27,4.0],[484,28,1.0],[484,29,4.0],[484,30,6.0],[484,31,4.0],[484,32,5.0],[484,33,52.0],[484,34,7.0],[484,35,8.0],[484,36,12.0],[484,37,42.0],[484,38,4.0],[484,39,21.0],[484,40,2115.0],[484,41,58.0],[484,42,56.0],[484,43,1.0],[484,44,8.0],[484,45,1.0],[484,46,6.0],[484,47,16.0],[484,48,1.0],[484,49,1.0],[484,50,713.0],[484,52,1.0],[484,53,247.0],[484,56,31.0],[484,57,23.0],[484,58,63.0],[484,59,63.0],[484,60,43.0],[484,61,46.0],[484,62,17.0],[484,63,13.0],[484,64,48.0],[484,65,142.0],[484,66,94.0],[484,67,121.0],[484,68,18.0],[485,0,18.0],[485,1,1.0],[485,2,1.0],[485,3,13.0],[485,4,5.0],[485,6,9.0],[485,7,5.0],[485,8,5.0],[485,9,1.0],[485,11,2.0],[485,12,3.0],[485,14,2.0],[485,15,2.0],[485,16,13.0],[485,17,5.0],[485,18,1.0],[485,19,8.0],[485,20,6.0],[485,22,23.0],[485,23,1.0],[485,24,3.0],[485,25,3.0],[485,26,9.0],[485,27,2.0],[485,28,6.0],[485,29,12.0],[485,30,14.0],[485,31,6.0],[485,32,4.0],[485,34,7.0],[485,35,3.0],[485,38,5.0],[485,43,11.0],[485,44,6.0],[485,45,5.0],[485,46,3.0],[485,47,1.0],[485,48,2.0],[485,49,1.0],[485,52,3.0],[485,56,9.0],[485,57,2.0],[485,58,6.0],[485,59,17.0],[485,60,5.0],[485,61,4.0],[485,62,9.0],[485,63,3.0],[485,64,1.0],[485,65,3.0],[485,66,1.0],[485,67,3.0],[485,68,5.0],[486,0,9.0],[486,1,7.0],[486,2,9.0],[486,3,23.0],[486,4,54.0],[486,5,8.0],[486,6,53.0],[486,7,18.0],[486,8,11.0],[486,9,11.0],[486,10,4.0],[486,11,22.0],[486,12,71.0],[486,13,35.0],[486,14,35.0],[486,15,14.0],[486,16,26.0],[486,17,21.0],[486,18,4.0],[486,20,2.0],[486,22,9.0],[486,23,38.0],[486,24,12.0],[486,25,8.0],[486,26,17.0],[486,27,22.0],[486,28,81.0],[486,29,15.0],[486,30,24.0],[486,31,20.0],[486,32,33.0],[486,33,16.0],[486,34,42.0],[486,35,8.0],[486,36,4.0],[486,38,7.0],[486,39,1.0],[486,41,1.0],[486,42,5.0],[486,43,16.0],[486,44,13.0],[486,45,30.0],[486,46,14.0],[486,47,31.0],[486,48,28.0],[486,49,15.0],[486,51,13.0],[486,52,33.0],[486,56,23.0],[486,57,39.0],[486,58,45.0],[486,59,44.0],[486,60,28.0],[486,61,41.0],[486,62,13.0],[486,63,39.0],[486,64,37.0],[486,65,29.0],[486,66,5.0],[486,67,9.0],[486,68,18.0],[487,1,11.0],[487,2,2.0],[487,3,8.0],[487,4,10.0],[487,6,25.0],[487,7,11.0],[487,8,12.0],[487,10,5.0],[487,11,21.0],[487,12,18.0],[487,13,5.0],[487,14,1.0],[487,15,11.0],[487,16,3.0],[487,22,7.0],[487,23,9.0],[487,24,1.0],[487,25,4.0],[487,26,9.0],[487,28,21.0],[487,29,8.0],[487,30,2.0],[487,31,1.0],[487,32,1.0],[487,34,10.0],[487,35,2.0],[487,36,3.0],[487,38,1.0],[487,43,9.0],[487,44,15.0],[487,46,23.0],[487,47,40.0],[487,48,36.0],[487,49,18.0],[487,52,34.0],[487,56,27.0],[487,57,30.0],[487,58,46.0],[487,59,6.0],[487,60,23.0],[487,61,7.0],[487,62,63.0],[487,63,20.0],[487,64,10.0],[487,65,5.0],[487,66,8.0],[487,67,57.0],[487,68,61.0],[488,0,15.0],[488,1,12.0],[488,3,16.0],[488,4,12.0],[488,5,40.0],[488,6,3.0],[488,7,7.0],[488,8,19.0],[488,9,9.0],[488,10,9.0],[488,11,8.0],[488,12,1.0],[488,13,5.0],[488,14,13.0],[488,15,3.0],[488,16,1.0],[488,17,6.0],[488,22,14.0],[488,23,5.0],[488,24,6.0],[488,25,4.0],[488,26,14.0],[488,27,12.0],[488,28,2.0],[488,29,5.0],[488,30,3.0],[488,32,4.0],[488,33,5.0],[488,34,2.0],[488,35,12.0],[488,36,5.0],[488,38,14.0],[488,39,1.0],[488,41,14.0],[488,42,3.0],[488,45,1.0],[488,46,2.0],[488,47,4.0],[488,48,1.0],[488,49,1.0],[488,51,1.0],[488,56,4.0],[488,57,15.0],[488,58,2.0],[488,59,38.0],[488,60,1.0],[488,62,4.0],[488,63,11.0],[488,65,11.0],[488,66,4.0],[488,67,9.0],[488,68,7.0],[489,0,2.0],[489,1,6.0],[489,3,7.0],[489,4,30.0],[489,5,2.0],[489,6,13.0],[489,7,23.0],[489,8,20.0],[489,11,32.0],[489,12,13.0],[489,13,26.0],[489,14,10.0],[489,15,9.0],[489,16,309.0],[489,17,33.0],[489,18,1.0],[489,19,1.0],[489,22,6.0],[489,23,34.0],[489,24,7.0],[489,25,26.0],[489,26,5.0],[489,27,42.0],[489,28,15.0],[489,30,396.0],[489,31,303.0],[489,32,61.0],[489,33,4.0],[489,34,35.0],[489,35,7.0],[489,37,2.0],[489,38,4.0],[489,41,1.0],[489,42,1.0],[489,43,17.0],[489,44,11.0],[489,45,2.0],[489,46,2.0],[489,47,3.0],[489,48,4.0],[489,49,1.0],[489,51,2.0],[489,52,3.0],[489,56,6.0],[489,57,5.0],[489,58,7.0],[489,59,2.0],[489,60,3.0],[489,61,3.0],[489,62,1.0],[489,63,11.0],[489,64,13.0],[489,65,22.0],[489,66,23.0],[489,68,1.0],[490,0,8.0],[490,1,17.0],[490,2,22.0],[490,3,16.0],[490,4,73.0],[490,5,8.0],[490,6,30.0],[490,7,23.0],[490,8,26.0],[490,9,9.0],[490,10,4.0],[490,11,23.0],[490,12,36.0],[490,13,28.0],[490,14,37.0],[490,15,26.0],[490,16,43.0],[490,17,20.0],[490,18,7.0],[490,19,5.0],[490,20,4.0],[490,21,22.0],[490,22,10.0],[490,23,61.0],[490,24,62.0],[490,25,15.0],[490,26,33.0],[490,27,20.0],[490,28,43.0],[490,29,10.0],[490,30,70.0],[490,31,48.0],[490,32,6.0],[490,33,13.0],[490,34,49.0],[490,35,41.0],[490,36,10.0],[490,38,34.0],[490,39,10.0],[490,41,6.0],[490,42,2.0],[490,43,15.0],[490,44,33.0],[490,45,70.0],[490,46,16.0],[490,47,30.0],[490,48,20.0],[490,49,14.0],[490,51,37.0],[490,52,9.0],[490,56,94.0],[490,57,23.0],[490,58,42.0],[490,59,91.0],[490,60,34.0],[490,61,52.0],[490,62,18.0],[490,63,30.0],[490,64,57.0],[490,65,177.0],[490,66,35.0],[490,67,46.0],[490,68,18.0],[491,9,57.0],[491,33,65.0],[491,36,27.0],[491,51,9.0],[492,0,1.0],[492,1,3.0],[492,3,2.0],[492,4,12.0],[492,6,5.0],[492,7,7.0],[492,8,1.0],[492,9,4.0],[492,11,5.0],[492,12,3.0],[492,13,11.0],[492,14,4.0],[492,15,4.0],[492,16,9.0],[492,17,6.0],[492,20,1.0],[492,22,1.0],[492,23,10.0],[492,24,9.0],[492,25,6.0],[492,26,5.0],[492,27,5.0],[492,28,10.0],[492,29,1.0],[492,30,10.0],[492,31,3.0],[492,32,9.0],[492,33,6.0],[492,34,15.0],[492,35,1.0],[492,38,1.0],[492,43,2.0],[492,44,6.0],[492,45,1.0],[492,46,2.0],[492,47,1.0],[492,48,4.0],[492,49,2.0],[492,51,24.0],[492,52,3.0],[492,56,3.0],[492,58,3.0],[492,59,6.0],[492,60,3.0],[492,61,2.0],[492,62,1.0],[492,63,1.0],[492,64,1.0],[492,67,6.0],[492,68,4.0],[493,1,1.0],[493,4,4.0],[493,6,1.0],[493,12,1.0],[493,16,5.0],[493,23,2.0],[493,28,4.0],[493,30,7.0],[493,34,3.0],[493,43,1.0],[493,44,1.0],[493,45,5.0],[493,46,1.0],[493,48,1.0],[493,56,4.0],[493,57,4.0],[493,59,11.0],[493,60,4.0],[493,62,2.0],[493,63,3.0],[493,66,15.0],[493,67,2.0],[493,68,1.0],[494,0,60.0],[494,1,56.0],[494,2,37.0],[494,3,75.0],[494,4,54.0],[494,5,68.0],[494,6,53.0],[494,7,80.0],[494,8,94.0],[494,9,38.0],[494,10,7.0],[494,11,134.0],[494,12,38.0],[494,13,77.0],[494,14,87.0],[494,15,76.0],[494,16,46.0],[494,17,68.0],[494,18,12.0],[494,20,1.0],[494,21,10.0],[494,22,70.0],[494,23,58.0],[494,24,63.0],[494,25,57.0],[494,26,109.0],[494,27,113.0],[494,28,80.0],[494,29,85.0],[494,30,63.0],[494,31,44.0],[494,32,85.0],[494,33,55.0],[494,34,65.0],[494,35,82.0],[494,36,42.0],[494,37,6.0],[494,38,83.0],[494,39,28.0],[494,41,19.0],[494,42,9.0],[494,43,14.0],[494,44,27.0],[494,45,36.0],[494,46,48.0],[494,47,30.0],[494,48,35.0],[494,49,10.0],[494,51,5.0],[494,52,24.0],[494,56,49.0],[494,57,28.0],[494,58,48.0],[494,59,35.0],[494,60,21.0],[494,61,25.0],[494,62,36.0],[494,63,53.0],[494,64,41.0],[494,65,56.0],[494,66,33.0],[494,67,31.0],[494,68,27.0],[495,0,8.0],[495,1,2.0],[495,2,3.0],[495,3,14.0],[495,4,65.0],[495,5,21.0],[495,6,55.0],[495,7,27.0],[495,8,27.0],[495,9,1.0],[495,10,14.0],[495,11,20.0],[495,12,64.0],[495,13,41.0],[495,14,16.0],[495,15,11.0],[495,16,77.0],[495,17,27.0],[495,18,2.0],[495,19,6.0],[495,21,4.0],[495,22,4.0],[495,23,51.0],[495,24,27.0],[495,25,32.0],[495,26,2.0],[495,27,7.0],[495,28,72.0],[495,29,4.0],[495,30,80.0],[495,31,75.0],[495,32,17.0],[495,33,9.0],[495,34,53.0],[495,35,2.0],[495,36,13.0],[495,38,5.0],[495,39,3.0],[495,41,4.0],[495,42,2.0],[495,43,63.0],[495,44,44.0],[495,45,16.0],[495,46,25.0],[495,47,33.0],[495,48,74.0],[495,49,47.0],[495,51,12.0],[495,52,38.0],[495,56,32.0],[495,57,23.0],[495,58,55.0],[495,59,24.0],[495,60,49.0],[495,61,21.0],[495,62,23.0],[495,63,22.0],[495,64,13.0],[495,65,10.0],[495,66,3.0],[495,68,21.0],[496,0,4.0],[496,1,1.0],[496,3,3.0],[496,5,1.0],[496,8,3.0],[496,11,4.0],[496,12,1.0],[496,14,3.0],[496,15,1.0],[496,17,5.0],[496,22,1.0],[496,25,1.0],[496,27,3.0],[496,28,3.0],[496,29,10.0],[496,31,1.0],[496,32,1.0],[496,33,6.0],[496,34,1.0],[496,35,2.0],[496,36,1.0],[496,38,1.0],[496,43,1.0],[496,51,3.0],[496,56,2.0],[496,58,2.0],[496,62,2.0],[496,63,2.0],[496,65,5.0],[496,68,1.0],[497,1,3.0],[497,3,4.0],[497,4,1.0],[497,5,4.0],[497,6,2.0],[497,7,10.0],[497,8,6.0],[497,9,2.0],[497,11,4.0],[497,12,3.0],[497,13,21.0],[497,14,1.0],[497,15,14.0],[497,16,4.0],[497,17,16.0],[497,22,2.0],[497,23,4.0],[497,24,15.0],[497,25,9.0],[497,26,2.0],[497,27,13.0],[497,28,6.0],[497,29,2.0],[497,30,4.0],[497,31,4.0],[497,32,15.0],[497,33,1.0],[497,34,6.0],[497,35,1.0],[497,38,2.0],[497,39,4.0],[497,43,3.0],[497,44,2.0],[497,45,1.0],[497,46,4.0],[497,48,5.0],[497,49,3.0],[497,51,13.0],[497,52,1.0],[497,56,2.0],[497,58,2.0],[497,59,13.0],[497,60,1.0],[497,61,2.0],[497,62,1.0],[497,63,5.0],[497,65,1.0],[497,66,15.0],[498,0,185.0],[498,1,84.0],[498,2,19.0],[498,3,217.0],[498,4,54.0],[498,5,44.0],[498,6,60.0],[498,7,56.0],[498,8,169.0],[498,9,75.0],[498,10,16.0],[498,11,108.0],[498,12,34.0],[498,13,72.0],[498,14,149.0],[498,15,86.0],[498,16,37.0],[498,17,79.0],[498,18,68.0],[498,20,11.0],[498,21,25.0],[498,22,213.0],[498,23,36.0],[498,24,136.0],[498,25,45.0],[498,26,81.0],[498,27,77.0],[498,28,62.0],[498,29,232.0],[498,30,21.0],[498,31,26.0],[498,32,72.0],[498,33,114.0],[498,34,40.0],[498,35,73.0],[498,36,62.0],[498,37,9.0],[498,38,70.0],[498,39,38.0],[498,41,35.0],[498,42,31.0],[498,43,9.0],[498,44,26.0],[498,45,1.0],[498,46,45.0],[498,47,56.0],[498,48,27.0],[498,49,18.0],[498,51,10.0],[498,52,33.0],[498,56,73.0],[498,57,91.0],[498,58,31.0],[498,59,13.0],[498,60,5.0],[498,61,25.0],[498,62,35.0],[498,63,34.0],[498,64,44.0],[498,65,32.0],[498,66,10.0],[498,67,14.0],[498,68,72.0],[499,8,2.0],[499,11,1.0],[499,23,1.0],[499,28,1.0],[499,59,3.0],[500,0,1.0],[500,1,3.0],[500,3,1.0],[500,6,1.0],[500,8,2.0],[500,14,4.0],[500,16,1.0],[500,17,4.0],[500,22,1.0],[500,23,1.0],[500,28,1.0],[500,29,3.0],[500,30,6.0],[500,31,1.0],[500,32,1.0],[500,33,3.0],[500,34,1.0],[500,41,3.0],[500,46,2.0],[500,47,3.0],[500,49,1.0],[500,57,4.0],[501,0,128.0],[501,1,60.0],[501,2,38.0],[501,3,127.0],[501,4,56.0],[501,6,43.0],[501,7,222.0],[501,8,192.0],[501,11,424.0],[501,12,33.0],[501,13,153.0],[501,15,1.0],[501,16,45.0],[501,17,68.0],[501,18,3.0],[501,20,2.0],[501,22,160.0],[501,23,68.0],[501,24,4.0],[501,25,232.0],[501,26,69.0],[501,27,56.0],[501,28,60.0],[501,29,55.0],[501,30,31.0],[501,31,33.0],[501,32,62.0],[501,34,60.0],[501,35,68.0],[501,38,79.0],[501,43,10.0],[501,44,42.0],[501,45,130.0],[501,46,25.0],[501,47,52.0],[501,48,23.0],[501,49,13.0],[501,51,85.0],[501,52,7.0],[501,56,8.0],[501,57,11.0],[501,58,26.0],[501,59,1.0],[501,60,4.0],[501,61,4.0],[501,62,1.0],[501,63,6.0],[501,64,10.0],[501,65,7.0],[501,66,13.0],[501,67,3.0],[501,68,14.0],[502,0,4.0],[502,2,4.0],[502,3,3.0],[502,4,12.0],[502,5,8.0],[502,6,1.0],[502,7,5.0],[502,8,14.0],[502,9,7.0],[502,10,4.0],[502,11,19.0],[502,12,5.0],[502,13,12.0],[502,14,12.0],[502,15,15.0],[502,16,7.0],[502,17,11.0],[502,18,5.0],[502,19,1.0],[502,22,5.0],[502,23,14.0],[502,24,12.0],[502,25,6.0],[502,26,3.0],[502,27,6.0],[502,28,10.0],[502,29,6.0],[502,30,8.0],[502,31,11.0],[502,32,6.0],[502,33,16.0],[502,34,9.0],[502,35,4.0],[502,36,8.0],[502,39,14.0],[502,42,2.0],[502,43,8.0],[502,44,12.0],[502,45,10.0],[502,46,6.0],[502,47,6.0],[502,48,10.0],[502,49,3.0],[502,51,16.0],[502,52,3.0],[502,56,30.0],[502,57,24.0],[502,58,20.0],[502,59,44.0],[502,60,15.0],[502,61,65.0],[502,62,13.0],[502,63,21.0],[502,64,26.0],[502,65,17.0],[502,66,28.0],[502,67,25.0],[502,68,11.0],[503,0,2.0],[503,1,7.0],[503,2,9.0],[503,3,2.0],[503,4,15.0],[503,5,7.0],[503,6,7.0],[503,7,18.0],[503,8,7.0],[503,9,24.0],[503,10,7.0],[503,11,35.0],[503,12,3.0],[503,13,29.0],[503,14,36.0],[503,15,20.0],[503,16,1.0],[503,17,3.0],[503,18,5.0],[503,22,2.0],[503,23,9.0],[503,24,8.0],[503,25,15.0],[503,26,5.0],[503,27,4.0],[503,28,7.0],[503,29,20.0],[503,30,1.0],[503,31,1.0],[503,32,9.0],[503,33,28.0],[503,34,8.0],[503,35,5.0],[503,36,19.0],[503,38,3.0],[503,39,2.0],[503,41,8.0],[503,42,7.0],[503,44,1.0],[503,46,1.0],[503,47,5.0],[503,48,3.0],[503,49,1.0],[503,51,23.0],[503,52,3.0],[503,56,2.0],[503,57,14.0],[503,59,1.0],[503,60,6.0],[503,61,5.0],[503,62,5.0],[503,63,12.0],[503,64,4.0],[503,65,15.0],[503,68,6.0],[504,0,78.0],[504,1,47.0],[504,2,5.0],[504,3,64.0],[504,4,92.0],[504,5,12.0],[504,6,78.0],[504,7,31.0],[504,8,49.0],[504,9,6.0],[504,10,1.0],[504,11,55.0],[504,12,60.0],[504,13,29.0],[504,14,86.0],[504,15,6.0],[504,16,104.0],[504,17,102.0],[504,18,4.0],[504,20,1.0],[504,22,76.0],[504,23,74.0],[504,24,15.0],[504,25,36.0],[504,26,32.0],[504,27,64.0],[504,28,93.0],[504,29,147.0],[504,30,135.0],[504,31,97.0],[504,32,80.0],[504,33,15.0],[504,34,82.0],[504,35,26.0],[504,36,14.0],[504,38,36.0],[504,39,6.0],[504,41,5.0],[504,42,3.0],[504,43,18.0],[504,44,20.0],[504,45,36.0],[504,46,26.0],[504,47,28.0],[504,48,10.0],[504,49,3.0],[504,51,31.0],[504,52,11.0],[504,56,21.0],[504,57,28.0],[504,58,30.0],[504,59,30.0],[504,60,11.0],[504,61,18.0],[504,62,42.0],[504,63,24.0],[504,64,59.0],[504,65,37.0],[504,66,19.0],[504,67,3.0],[504,68,61.0],[505,0,135.0],[505,1,144.0],[505,2,32.0],[505,3,185.0],[505,4,55.0],[505,5,83.0],[505,6,76.0],[505,7,88.0],[505,8,101.0],[505,9,73.0],[505,10,27.0],[505,11,135.0],[505,12,63.0],[505,13,82.0],[505,14,158.0],[505,15,100.0],[505,16,26.0],[505,17,137.0],[505,18,45.0],[505,19,8.0],[505,20,36.0],[505,21,21.0],[505,22,174.0],[505,23,38.0],[505,24,63.0],[505,25,89.0],[505,26,190.0],[505,27,136.0],[505,28,90.0],[505,29,242.0],[505,30,27.0],[505,31,29.0],[505,32,135.0],[505,33,78.0],[505,34,44.0],[505,35,153.0],[505,36,85.0],[505,37,1.0],[505,38,141.0],[505,39,38.0],[505,41,29.0],[505,42,44.0],[505,43,18.0],[505,44,28.0],[505,45,12.0],[505,46,53.0],[505,47,62.0],[505,48,59.0],[505,49,61.0],[505,51,23.0],[505,52,71.0],[505,56,46.0],[505,57,38.0],[505,58,36.0],[505,59,33.0],[505,60,22.0],[505,61,29.0],[505,62,71.0],[505,63,49.0],[505,64,30.0],[505,65,6.0],[505,66,29.0],[505,67,31.0],[505,68,79.0],[506,0,13.0],[506,1,52.0],[506,2,14.0],[506,3,16.0],[506,4,94.0],[506,5,1.0],[506,6,76.0],[506,7,128.0],[506,8,67.0],[506,9,17.0],[506,11,137.0],[506,12,95.0],[506,13,132.0],[506,14,9.0],[506,15,43.0],[506,16,650.0],[506,17,62.0],[506,22,6.0],[506,23,76.0],[506,24,69.0],[506,25,85.0],[506,26,40.0],[506,27,32.0],[506,28,114.0],[506,29,13.0],[506,30,900.0],[506,31,629.0],[506,32,52.0],[506,33,11.0],[506,34,88.0],[506,35,17.0],[506,36,3.0],[506,38,12.0],[506,39,1.0],[506,42,17.0],[506,43,122.0],[506,44,32.0],[506,45,171.0],[506,46,31.0],[506,47,11.0],[506,48,33.0],[506,49,25.0],[506,51,12.0],[506,52,35.0],[506,56,62.0],[506,57,40.0],[506,58,56.0],[506,59,65.0],[506,60,43.0],[506,61,108.0],[506,62,45.0],[506,63,63.0],[506,64,69.0],[506,65,1.0],[506,66,1.0],[506,67,11.0],[506,68,31.0],[507,0,1.0],[507,1,9.0],[507,3,2.0],[507,4,7.0],[507,5,6.0],[507,6,4.0],[507,7,5.0],[507,8,19.0],[507,9,4.0],[507,11,17.0],[507,12,3.0],[507,13,7.0],[507,14,12.0],[507,15,21.0],[507,16,8.0],[507,17,8.0],[507,19,6.0],[507,21,5.0],[507,22,7.0],[507,23,4.0],[507,24,4.0],[507,25,6.0],[507,26,4.0],[507,27,2.0],[507,28,11.0],[507,29,20.0],[507,30,6.0],[507,31,3.0],[507,32,4.0],[507,33,12.0],[507,34,9.0],[507,35,3.0],[507,36,12.0],[507,38,3.0],[507,43,3.0],[507,44,3.0],[507,45,1.0],[507,47,1.0],[507,48,3.0],[507,49,2.0],[507,51,7.0],[507,52,7.0],[507,56,7.0],[507,57,4.0],[507,58,1.0],[507,59,7.0],[507,60,5.0],[507,61,14.0],[507,62,7.0],[507,63,1.0],[507,64,16.0],[507,66,4.0],[507,67,9.0],[507,68,3.0],[508,0,3.0],[508,3,5.0],[508,5,17.0],[508,14,27.0],[508,15,1.0],[508,17,8.0],[508,18,3.0],[508,22,2.0],[508,26,1.0],[508,27,7.0],[508,29,57.0],[508,32,4.0],[508,33,3.0],[508,35,1.0],[508,41,1.0],[509,0,1.0],[509,2,3.0],[509,3,4.0],[509,4,52.0],[509,6,46.0],[509,7,14.0],[509,8,11.0],[509,11,20.0],[509,12,33.0],[509,13,4.0],[509,16,48.0],[509,17,19.0],[509,20,8.0],[509,21,3.0],[509,22,4.0],[509,23,31.0],[509,25,12.0],[509,26,3.0],[509,27,12.0],[509,28,55.0],[509,29,3.0],[509,30,71.0],[509,31,46.0],[509,32,20.0],[509,34,40.0],[509,35,3.0],[509,39,4.0],[509,42,4.0],[509,43,5.0],[509,44,7.0],[509,45,5.0],[509,46,4.0],[509,47,5.0],[509,48,4.0],[509,49,2.0],[509,51,2.0],[509,52,2.0],[509,56,4.0],[509,58,10.0],[509,59,2.0],[509,60,8.0],[509,61,31.0],[509,65,3.0],[509,66,5.0],[509,67,3.0],[509,68,2.0],[510,0,5.0],[510,1,3.0],[510,2,1.0],[510,4,9.0],[510,6,18.0],[510,7,5.0],[510,8,3.0],[510,10,3.0],[510,11,10.0],[510,12,7.0],[510,13,4.0],[510,14,2.0],[510,15,5.0],[510,16,5.0],[510,17,15.0],[510,18,6.0],[510,19,2.0],[510,22,3.0],[510,23,3.0],[510,25,1.0],[510,26,10.0],[510,27,26.0],[510,28,9.0],[510,29,39.0],[510,30,12.0],[510,31,9.0],[510,32,22.0],[510,33,1.0],[510,34,1.0],[510,35,2.0],[510,36,2.0],[510,37,3.0],[510,38,3.0],[510,42,2.0],[510,43,2.0],[510,44,7.0],[510,45,1.0],[510,46,7.0],[510,47,2.0],[510,48,4.0],[510,49,1.0],[510,51,10.0],[510,52,7.0],[510,56,2.0],[510,57,2.0],[510,58,3.0],[510,61,4.0],[510,62,2.0],[510,67,2.0],[510,68,5.0],[511,0,165.0],[511,1,202.0],[511,2,69.0],[511,3,256.0],[511,4,110.0],[511,5,60.0],[511,6,127.0],[511,7,200.0],[511,8,194.0],[511,9,127.0],[511,10,3.0],[511,11,376.0],[511,12,116.0],[511,13,280.0],[511,14,109.0],[511,15,245.0],[511,16,74.0],[511,17,79.0],[511,18,15.0],[511,19,1.0],[511,20,21.0],[511,21,8.0],[511,22,252.0],[511,23,77.0],[511,24,141.0],[511,25,180.0],[511,26,230.0],[511,27,66.0],[511,28,188.0],[511,29,178.0],[511,30,133.0],[511,31,119.0],[511,32,52.0],[511,33,136.0],[511,34,97.0],[511,35,152.0],[511,36,117.0],[511,38,178.0],[511,39,21.0],[511,41,30.0],[511,42,27.0],[511,43,198.0],[511,44,297.0],[511,45,7.0],[511,46,330.0],[511,47,235.0],[511,48,313.0],[511,49,149.0],[511,51,297.0],[511,52,239.0],[511,56,473.0],[511,57,395.0],[511,58,542.0],[511,59,273.0],[511,60,383.0],[511,61,418.0],[511,62,392.0],[511,63,313.0],[511,64,212.0],[511,65,103.0],[511,66,122.0],[511,67,239.0],[511,68,495.0],[512,0,7.0],[512,1,5.0],[512,2,5.0],[512,3,4.0],[512,4,13.0],[512,5,1.0],[512,6,9.0],[512,7,9.0],[512,8,29.0],[512,9,1.0],[512,10,2.0],[512,11,19.0],[512,12,2.0],[512,13,17.0],[512,14,7.0],[512,15,1.0],[512,16,15.0],[512,17,4.0],[512,18,3.0],[512,20,6.0],[512,21,3.0],[512,22,23.0],[512,23,11.0],[512,24,5.0],[512,25,13.0],[512,26,1.0],[512,27,13.0],[512,28,1.0],[512,29,8.0],[512,30,6.0],[512,31,11.0],[512,32,15.0],[512,34,13.0],[512,38,3.0],[512,43,2.0],[512,44,6.0],[512,46,6.0],[512,47,1.0],[512,48,6.0],[512,49,3.0],[512,51,9.0],[512,52,1.0],[512,56,4.0],[512,57,4.0],[512,60,11.0],[512,61,1.0],[512,63,3.0],[512,64,9.0],[512,65,3.0],[512,66,1.0],[512,68,2.0],[513,0,8.0],[513,1,7.0],[513,2,1.0],[513,3,19.0],[513,4,83.0],[513,5,7.0],[513,6,24.0],[513,7,10.0],[513,8,19.0],[513,9,5.0],[513,11,16.0],[513,12,5.0],[513,13,10.0],[513,14,5.0],[513,15,8.0],[513,16,1.0],[513,17,14.0],[513,19,1.0],[513,22,9.0],[513,23,50.0],[513,24,7.0],[513,25,11.0],[513,26,28.0],[513,27,16.0],[513,28,13.0],[513,29,15.0],[513,30,6.0],[513,32,17.0],[513,33,5.0],[513,34,78.0],[513,35,36.0],[513,36,4.0],[513,38,25.0],[513,39,4.0],[513,42,3.0],[513,44,1.0],[513,46,17.0],[513,47,4.0],[513,48,99.0],[513,49,91.0],[513,51,2.0],[513,52,22.0],[513,57,4.0],[513,59,1.0],[513,62,4.0],[513,63,5.0],[513,64,13.0],[513,66,1.0],[513,67,3.0],[513,68,1.0],[514,4,6.0],[514,6,4.0],[514,7,1.0],[514,8,2.0],[514,16,2.0],[514,23,3.0],[514,25,1.0],[514,27,2.0],[514,28,2.0],[514,30,6.0],[514,31,5.0],[514,34,7.0],[514,43,3.0],[514,48,1.0],[514,49,1.0],[515,2,1.0],[515,4,5.0],[515,6,9.0],[515,7,7.0],[515,8,4.0],[515,10,3.0],[515,11,10.0],[515,12,1.0],[515,13,10.0],[515,15,6.0],[515,16,5.0],[515,17,12.0],[515,20,6.0],[515,22,2.0],[515,23,6.0],[515,25,4.0],[515,26,10.0],[515,27,3.0],[515,28,9.0],[515,30,8.0],[515,31,1.0],[515,32,10.0],[515,34,5.0],[515,35,7.0],[515,38,4.0],[515,43,3.0],[515,44,3.0],[515,46,2.0],[515,48,5.0],[515,49,5.0],[515,51,9.0],[515,52,7.0],[515,56,2.0],[515,57,19.0],[515,60,3.0],[515,61,1.0],[515,63,2.0],[515,64,4.0],[515,65,2.0],[515,66,1.0],[515,68,6.0],[516,0,34.0],[516,1,9.0],[516,2,12.0],[516,3,17.0],[516,4,19.0],[516,5,6.0],[516,6,12.0],[516,7,51.0],[516,8,69.0],[516,9,9.0],[516,11,81.0],[516,12,15.0],[516,13,71.0],[516,14,23.0],[516,15,39.0],[516,16,5.0],[516,17,48.0],[516,18,7.0],[516,20,1.0],[516,21,9.0],[516,22,17.0],[516,23,11.0],[516,24,82.0],[516,25,39.0],[516,26,17.0],[516,27,23.0],[516,28,31.0],[516,29,25.0],[516,30,7.0],[516,31,7.0],[516,32,44.0],[516,33,3.0],[516,34,18.0],[516,35,29.0],[516,36,3.0],[516,38,16.0],[516,39,2.0],[516,42,3.0],[516,43,6.0],[516,44,2.0],[516,45,2.0],[516,46,4.0],[516,47,1.0],[516,48,22.0],[516,49,11.0],[516,51,8.0],[516,52,8.0],[516,56,21.0],[516,57,11.0],[516,58,2.0],[516,59,15.0],[516,60,2.0],[516,61,11.0],[516,62,4.0],[516,63,9.0],[516,64,3.0],[516,66,6.0],[516,67,8.0],[516,68,2.0],[517,2,3.0],[517,4,21.0],[517,6,19.0],[517,12,12.0],[517,15,7.0],[517,16,20.0],[517,21,29.0],[517,23,29.0],[517,28,12.0],[517,30,13.0],[517,31,9.0],[517,34,29.0],[517,35,1.0],[517,42,10.0],[517,43,4.0],[517,44,6.0],[517,46,3.0],[517,47,3.0],[517,48,1.0],[517,49,4.0],[517,52,1.0],[517,56,28.0],[517,57,23.0],[517,58,40.0],[517,59,36.0],[517,60,40.0],[517,61,23.0],[517,62,9.0],[517,63,7.0],[517,64,36.0],[517,65,16.0],[517,66,7.0],[517,67,39.0],[517,68,4.0],[518,0,1.0],[518,1,6.0],[518,2,5.0],[518,3,2.0],[518,4,38.0],[518,6,20.0],[518,7,23.0],[518,8,10.0],[518,11,19.0],[518,12,22.0],[518,13,16.0],[518,15,4.0],[518,16,30.0],[518,17,1.0],[518,20,1.0],[518,21,3.0],[518,22,3.0],[518,23,29.0],[518,24,10.0],[518,25,7.0],[518,27,4.0],[518,28,40.0],[518,30,51.0],[518,31,44.0],[518,32,1.0],[518,34,41.0],[518,35,1.0],[518,37,1.0],[518,43,4.0],[518,44,6.0],[518,45,2.0],[518,46,4.0],[518,47,2.0],[518,48,16.0],[518,49,7.0],[518,51,5.0],[518,52,2.0],[518,56,14.0],[518,57,7.0],[518,58,8.0],[518,59,7.0],[518,60,26.0],[518,61,29.0],[518,62,4.0],[518,63,1.0],[518,64,26.0],[518,65,10.0],[518,66,2.0],[518,67,4.0],[518,68,9.0],[519,4,62.0],[519,6,318.0],[519,7,3.0],[519,9,13.0],[519,11,5.0],[519,12,210.0],[519,13,2.0],[519,15,2.0],[519,16,13.0],[519,23,37.0],[519,24,1.0],[519,25,2.0],[519,26,33.0],[519,28,408.0],[519,30,13.0],[519,31,11.0],[519,33,8.0],[519,34,38.0],[519,35,1.0],[519,36,8.0],[519,38,4.0],[519,43,11.0],[519,44,13.0],[519,46,42.0],[519,47,141.0],[519,48,67.0],[519,49,30.0],[519,51,1.0],[519,52,44.0],[519,56,71.0],[519,57,95.0],[519,58,73.0],[519,59,7.0],[519,60,8.0],[519,61,20.0],[519,62,81.0],[519,63,76.0],[519,64,25.0],[519,65,29.0],[519,66,1.0],[519,67,28.0],[519,68,69.0],[520,0,4.0],[520,2,1.0],[520,3,7.0],[520,4,28.0],[520,5,6.0],[520,6,28.0],[520,7,13.0],[520,8,7.0],[520,9,5.0],[520,11,16.0],[520,12,10.0],[520,13,10.0],[520,14,3.0],[520,15,11.0],[520,16,19.0],[520,17,11.0],[520,22,7.0],[520,23,21.0],[520,24,3.0],[520,25,7.0],[520,26,11.0],[520,27,11.0],[520,28,31.0],[520,29,3.0],[520,30,21.0],[520,31,24.0],[520,32,6.0],[520,34,25.0],[520,35,4.0],[520,36,1.0],[520,38,7.0],[520,39,2.0],[520,42,6.0],[520,43,13.0],[520,44,9.0],[520,45,19.0],[520,46,7.0],[520,47,2.0],[520,48,5.0],[520,49,7.0],[520,52,10.0],[520,56,8.0],[520,57,5.0],[520,58,19.0],[520,59,8.0],[520,60,5.0],[520,61,23.0],[520,62,11.0],[520,63,17.0],[520,64,6.0],[520,67,1.0],[520,68,7.0],[521,0,1.0],[521,4,2.0],[521,6,1.0],[521,7,7.0],[521,8,4.0],[521,11,10.0],[521,12,1.0],[521,13,4.0],[521,15,1.0],[521,21,1.0],[521,24,5.0],[521,25,4.0],[521,27,2.0],[521,30,2.0],[521,33,1.0],[521,34,2.0],[521,35,1.0],[521,44,1.0],[521,45,2.0],[521,56,4.0],[521,57,1.0],[521,59,2.0],[521,60,2.0],[521,61,10.0],[521,64,1.0],[522,0,109.0],[522,1,61.0],[522,2,12.0],[522,3,118.0],[522,4,2.0],[522,5,109.0],[522,6,7.0],[522,7,31.0],[522,8,95.0],[522,9,63.0],[522,11,37.0],[522,12,10.0],[522,13,37.0],[522,14,110.0],[522,15,59.0],[522,17,33.0],[522,18,3.0],[522,21,1.0],[522,22,97.0],[522,23,3.0],[522,24,37.0],[522,25,28.0],[522,26,46.0],[522,27,24.0],[522,28,8.0],[522,29,112.0],[522,32,25.0],[522,33,112.0],[522,34,2.0],[522,35,70.0],[522,36,67.0],[522,37,2.0],[522,38,77.0],[522,39,3.0],[522,41,9.0],[522,42,4.0],[522,46,3.0],[522,48,3.0],[522,49,1.0],[522,51,9.0],[522,52,3.0],[522,57,3.0],[522,62,9.0],[522,63,4.0],[522,64,1.0],[522,65,5.0],[522,68,2.0],[523,0,12.0],[523,1,7.0],[523,2,17.0],[523,3,17.0],[523,4,5.0],[523,5,2.0],[523,6,23.0],[523,7,14.0],[523,8,14.0],[523,9,7.0],[523,11,11.0],[523,12,20.0],[523,13,13.0],[523,14,8.0],[523,15,19.0],[523,16,17.0],[523,17,6.0],[523,22,5.0],[523,23,15.0],[523,24,7.0],[523,25,9.0],[523,26,22.0],[523,27,11.0],[523,28,26.0],[523,29,2.0],[523,30,11.0],[523,31,10.0],[523,32,13.0],[523,33,7.0],[523,34,16.0],[523,35,7.0],[523,36,8.0],[523,38,12.0],[523,39,7.0],[523,41,3.0],[523,42,5.0],[523,43,5.0],[523,44,12.0],[523,45,8.0],[523,46,5.0],[523,47,14.0],[523,48,6.0],[523,49,6.0],[523,51,8.0],[523,52,11.0],[523,56,57.0],[523,57,23.0],[523,58,24.0],[523,59,54.0],[523,60,26.0],[523,61,55.0],[523,62,59.0],[523,63,47.0],[523,64,23.0],[523,65,6.0],[523,67,14.0],[523,68,80.0],[524,0,28.0],[524,1,15.0],[524,2,36.0],[524,3,22.0],[524,4,237.0],[524,5,6.0],[524,6,190.0],[524,7,59.0],[524,8,47.0],[524,9,1.0],[524,10,35.0],[524,11,72.0],[524,12,142.0],[524,13,70.0],[524,14,58.0],[524,15,21.0],[524,16,273.0],[524,17,54.0],[524,18,112.0],[524,19,35.0],[524,20,46.0],[524,21,58.0],[524,22,24.0],[524,23,198.0],[524,24,37.0],[524,25,48.0],[524,26,23.0],[524,27,55.0],[524,28,189.0],[524,29,47.0],[524,30,349.0],[524,31,238.0],[524,32,56.0],[524,33,12.0],[524,34,313.0],[524,35,21.0],[524,37,6.0],[524,38,20.0],[524,39,23.0],[524,41,5.0],[524,42,12.0],[524,43,65.0],[524,44,186.0],[524,45,14.0],[524,46,81.0],[524,47,9.0],[524,48,120.0],[524,49,27.0],[524,51,136.0],[524,52,26.0],[524,56,71.0],[524,57,114.0],[524,58,33.0],[524,59,16.0],[524,60,88.0],[524,61,40.0],[524,62,42.0],[524,63,41.0],[524,64,105.0],[524,65,32.0],[524,66,10.0],[524,67,6.0],[524,68,47.0],[525,0,80.0],[525,1,56.0],[525,2,27.0],[525,3,80.0],[525,4,69.0],[525,5,40.0],[525,6,71.0],[525,7,61.0],[525,8,85.0],[525,9,57.0],[525,10,7.0],[525,11,82.0],[525,12,46.0],[525,13,68.0],[525,14,49.0],[525,15,142.0],[525,16,56.0],[525,17,39.0],[525,19,4.0],[525,20,10.0],[525,21,5.0],[525,22,103.0],[525,23,67.0],[525,24,69.0],[525,25,51.0],[525,26,46.0],[525,27,47.0],[525,28,82.0],[525,29,105.0],[525,30,79.0],[525,31,82.0],[525,32,33.0],[525,33,100.0],[525,34,88.0],[525,35,45.0],[525,36,69.0],[525,38,30.0],[525,39,7.0],[525,41,21.0],[525,42,20.0],[525,43,53.0],[525,44,89.0],[525,45,82.0],[525,46,82.0],[525,47,92.0],[525,48,77.0],[525,49,82.0],[525,51,29.0],[525,52,50.0],[525,56,173.0],[525,57,148.0],[525,58,155.0],[525,59,116.0],[525,60,102.0],[525,61,124.0],[525,62,115.0],[525,63,158.0],[525,64,199.0],[525,65,119.0],[525,66,127.0],[525,67,114.0],[525,68,136.0],[526,4,8.0],[526,6,2.0],[526,7,1.0],[526,11,12.0],[526,12,4.0],[526,13,7.0],[526,15,1.0],[526,16,3.0],[526,17,2.0],[526,23,5.0],[526,25,6.0],[526,27,2.0],[526,28,9.0],[526,30,7.0],[526,31,6.0],[526,32,3.0],[526,34,3.0],[526,43,11.0],[526,44,2.0],[526,45,1.0],[526,46,1.0],[526,47,1.0],[526,48,14.0],[526,49,3.0],[526,51,1.0],[526,52,4.0],[526,56,26.0],[526,57,2.0],[526,58,18.0],[526,59,12.0],[526,60,6.0],[526,61,13.0],[526,62,9.0],[526,63,1.0],[526,64,1.0],[526,66,3.0],[526,67,14.0],[527,0,99.0],[527,1,49.0],[527,2,22.0],[527,3,79.0],[527,4,154.0],[527,5,119.0],[527,6,132.0],[527,7,93.0],[527,8,93.0],[527,9,46.0],[527,10,4.0],[527,11,125.0],[527,12,160.0],[527,13,107.0],[527,14,178.0],[527,15,97.0],[527,16,184.0],[527,17,100.0],[527,18,17.0],[527,19,5.0],[527,20,1.0],[527,21,19.0],[527,22,74.0],[527,23,148.0],[527,24,101.0],[527,25,66.0],[527,26,33.0],[527,27,68.0],[527,28,190.0],[527,29,77.0],[527,30,225.0],[527,31,152.0],[527,32,81.0],[527,33,47.0],[527,34,174.0],[527,35,35.0],[527,36,48.0],[527,37,10.0],[527,38,34.0],[527,39,32.0],[527,41,4.0],[527,42,41.0],[527,43,47.0],[527,44,88.0],[527,45,115.0],[527,46,49.0],[527,47,45.0],[527,48,31.0],[527,49,27.0],[527,51,77.0],[527,52,27.0],[527,56,215.0],[527,57,87.0],[527,58,54.0],[527,59,124.0],[527,60,37.0],[527,61,88.0],[527,62,142.0],[527,63,153.0],[527,64,79.0],[527,65,105.0],[527,66,17.0],[527,67,67.0],[527,68,126.0],[528,0,3.0],[528,4,5.0],[528,6,3.0],[528,7,2.0],[528,12,4.0],[528,13,1.0],[528,15,1.0],[528,16,1.0],[528,26,2.0],[528,27,1.0],[528,28,5.0],[528,30,1.0],[528,34,2.0],[528,35,2.0],[528,64,5.0],[529,0,7.0],[529,1,2.0],[529,2,4.0],[529,3,9.0],[529,4,39.0],[529,5,2.0],[529,6,38.0],[529,7,3.0],[529,8,8.0],[529,10,3.0],[529,11,6.0],[529,12,49.0],[529,13,9.0],[529,14,1.0],[529,15,14.0],[529,16,19.0],[529,17,4.0],[529,22,7.0],[529,23,41.0],[529,24,2.0],[529,25,12.0],[529,26,1.0],[529,27,3.0],[529,28,73.0],[529,29,8.0],[529,30,17.0],[529,31,9.0],[529,32,4.0],[529,33,6.0],[529,34,50.0],[529,35,1.0],[529,36,1.0],[529,38,4.0],[529,39,1.0],[529,42,4.0],[529,43,48.0],[529,44,102.0],[529,46,92.0],[529,47,113.0],[529,48,72.0],[529,49,47.0],[529,51,55.0],[529,52,35.0],[529,56,225.0],[529,57,172.0],[529,58,153.0],[529,59,94.0],[529,60,48.0],[529,61,113.0],[529,62,123.0],[529,63,137.0],[529,64,87.0],[529,65,59.0],[529,66,42.0],[529,67,94.0],[529,68,243.0],[530,0,1.0],[530,4,4.0],[530,6,2.0],[530,7,3.0],[530,8,2.0],[530,11,3.0],[530,12,1.0],[530,13,1.0],[530,14,3.0],[530,16,2.0],[530,17,2.0],[530,23,1.0],[530,25,1.0],[530,27,1.0],[530,29,2.0],[530,31,2.0],[530,32,1.0],[530,34,4.0],[530,45,2.0],[530,56,7.0],[530,58,2.0],[530,59,1.0],[530,60,2.0],[530,61,2.0],[530,62,1.0],[530,63,5.0],[530,64,5.0],[530,65,7.0],[530,66,4.0],[530,67,1.0],[531,1,1.0],[531,3,6.0],[531,4,10.0],[531,6,20.0],[531,7,11.0],[531,8,1.0],[531,11,9.0],[531,12,12.0],[531,13,10.0],[531,14,9.0],[531,16,28.0],[531,17,11.0],[531,23,14.0],[531,24,1.0],[531,25,11.0],[531,26,7.0],[531,27,21.0],[531,28,26.0],[531,29,5.0],[531,30,17.0],[531,31,18.0],[531,32,23.0],[531,34,10.0],[531,35,22.0],[531,38,17.0],[531,42,2.0],[531,43,7.0],[531,44,1.0],[531,48,7.0],[531,49,4.0],[531,51,1.0],[531,52,10.0],[531,56,3.0],[531,58,7.0],[531,63,2.0],[531,64,1.0],[531,68,1.0],[532,0,53.0],[532,1,12.0],[532,2,35.0],[532,3,38.0],[532,4,44.0],[532,5,14.0],[532,6,65.0],[532,7,27.0],[532,8,25.0],[532,9,5.0],[532,10,20.0],[532,11,32.0],[532,12,45.0],[532,13,21.0],[532,14,11.0],[532,15,9.0],[532,16,38.0],[532,17,33.0],[532,18,11.0],[532,19,9.0],[532,20,8.0],[532,21,19.0],[532,22,42.0],[532,23,39.0],[532,24,11.0],[532,25,19.0],[532,26,22.0],[532,27,37.0],[532,28,81.0],[532,29,42.0],[532,30,48.0],[532,31,29.0],[532,32,37.0],[532,33,2.0],[532,34,53.0],[532,35,17.0],[532,36,2.0],[532,37,2.0],[532,38,13.0],[532,39,18.0],[532,41,8.0],[532,42,18.0],[532,43,26.0],[532,44,41.0],[532,45,16.0],[532,46,14.0],[532,47,34.0],[532,48,23.0],[532,49,20.0],[532,51,94.0],[532,52,16.0],[532,56,58.0],[532,57,35.0],[532,58,52.0],[532,59,25.0],[532,60,16.0],[532,61,47.0],[532,62,49.0],[532,63,29.0],[532,64,48.0],[532,65,27.0],[532,66,21.0],[532,67,33.0],[532,68,62.0],[533,1,1.0],[533,4,3.0],[533,6,2.0],[533,7,13.0],[533,8,50.0],[533,12,1.0],[533,13,1.0],[533,16,1.0],[533,23,14.0],[533,25,1.0],[533,26,1.0],[533,29,1.0],[533,30,4.0],[533,32,1.0],[533,35,2.0],[533,44,3.0],[533,45,6.0],[533,58,2.0],[533,61,7.0],[534,1,1.0],[534,2,1.0],[534,4,9.0],[534,6,1.0],[534,7,3.0],[534,8,1.0],[534,11,5.0],[534,12,3.0],[534,13,4.0],[534,15,1.0],[534,16,8.0],[534,17,3.0],[534,22,1.0],[534,23,5.0],[534,24,1.0],[534,25,3.0],[534,27,1.0],[534,28,2.0],[534,30,5.0],[534,31,5.0],[534,34,3.0],[534,39,6.0],[534,43,1.0],[534,45,13.0],[534,49,1.0],[534,51,2.0],[534,52,1.0],[534,58,1.0],[534,59,2.0],[534,61,10.0],[534,64,5.0],[534,66,5.0],[534,67,6.0],[535,0,17.0],[535,1,11.0],[535,2,9.0],[535,3,11.0],[535,4,1.0],[535,5,3.0],[535,6,5.0],[535,7,21.0],[535,8,11.0],[535,9,2.0],[535,11,46.0],[535,12,2.0],[535,13,32.0],[535,14,4.0],[535,15,17.0],[535,17,3.0],[535,18,4.0],[535,22,4.0],[535,23,2.0],[535,24,3.0],[535,25,23.0],[535,26,24.0],[535,27,4.0],[535,28,5.0],[535,29,20.0],[535,30,1.0],[535,32,9.0],[535,33,3.0],[535,35,14.0],[535,36,7.0],[535,38,16.0],[535,43,3.0],[535,44,2.0],[535,46,12.0],[535,48,17.0],[535,49,16.0],[535,51,36.0],[535,52,11.0],[535,56,6.0],[535,57,10.0],[535,58,11.0],[535,60,10.0],[535,61,5.0],[535,62,6.0],[535,63,7.0],[535,64,16.0],[535,65,1.0],[535,66,2.0],[535,68,11.0],[536,0,83.0],[536,1,72.0],[536,2,24.0],[536,3,84.0],[536,4,11.0],[536,5,36.0],[536,6,5.0],[536,7,52.0],[536,8,45.0],[536,9,38.0],[536,10,5.0],[536,11,89.0],[536,12,8.0],[536,13,74.0],[536,14,70.0],[536,15,73.0],[536,16,14.0],[536,17,15.0],[536,18,10.0],[536,20,9.0],[536,21,6.0],[536,22,84.0],[536,23,11.0],[536,24,71.0],[536,25,48.0],[536,26,47.0],[536,27,10.0],[536,28,10.0],[536,29,78.0],[536,30,20.0],[536,31,15.0],[536,32,7.0],[536,33,29.0],[536,34,13.0],[536,35,41.0],[536,36,18.0],[536,37,2.0],[536,38,38.0],[536,39,69.0],[536,41,17.0],[536,42,33.0],[536,43,4.0],[536,44,3.0],[536,46,33.0],[536,47,6.0],[536,48,16.0],[536,49,14.0],[536,52,2.0],[536,56,4.0],[536,57,34.0],[536,59,12.0],[536,60,20.0],[536,61,6.0],[536,62,1.0],[536,63,13.0],[536,64,12.0],[536,65,7.0],[536,66,9.0],[536,68,9.0],[537,0,1.0],[537,2,9.0],[537,3,1.0],[537,5,1.0],[537,9,9.0],[537,10,24.0],[537,14,2.0],[537,15,8.0],[537,16,2.0],[537,18,5.0],[537,19,14.0],[537,21,3.0],[537,22,1.0],[537,24,9.0],[537,26,1.0],[537,28,1.0],[537,30,1.0],[537,31,1.0],[537,32,2.0],[537,33,7.0],[537,35,1.0],[537,36,4.0],[537,37,4.0],[537,39,20.0],[537,41,14.0],[537,42,28.0],[537,46,1.0],[537,47,9.0],[537,48,1.0],[537,49,1.0],[537,51,1.0],[537,57,2.0],[537,58,24.0],[537,59,9.0],[537,60,3.0],[537,61,6.0],[537,62,8.0],[537,64,8.0],[537,65,12.0],[537,66,3.0],[537,67,26.0],[537,68,5.0],[538,0,2.0],[538,3,1.0],[538,4,14.0],[538,6,8.0],[538,7,5.0],[538,8,2.0],[538,11,10.0],[538,12,8.0],[538,13,11.0],[538,14,1.0],[538,15,3.0],[538,16,11.0],[538,17,2.0],[538,23,11.0],[538,25,2.0],[538,26,4.0],[538,27,4.0],[538,28,17.0],[538,29,1.0],[538,30,19.0],[538,31,8.0],[538,32,10.0],[538,34,14.0],[538,35,2.0],[538,43,4.0],[538,44,1.0],[538,45,1.0],[538,46,2.0],[538,48,3.0],[538,49,7.0],[538,51,1.0],[538,52,7.0],[538,56,8.0],[538,57,1.0],[538,58,2.0],[538,61,11.0],[538,63,7.0],[538,64,3.0],[538,66,1.0],[538,68,3.0],[539,4,1.0],[539,7,36.0],[539,8,1.0],[539,11,28.0],[539,12,1.0],[539,13,29.0],[539,16,13.0],[539,25,31.0],[539,26,9.0],[539,28,2.0],[539,30,9.0],[539,31,11.0],[539,35,12.0],[539,38,2.0],[539,43,4.0],[539,44,1.0],[539,48,1.0],[539,51,25.0],[539,56,4.0],[539,67,2.0],[540,0,10.0],[540,1,13.0],[540,2,29.0],[540,3,15.0],[540,4,4.0],[540,5,19.0],[540,6,1.0],[540,7,11.0],[540,8,23.0],[540,9,35.0],[540,10,339.0],[540,11,10.0],[540,12,2.0],[540,13,7.0],[540,14,15.0],[540,15,33.0],[540,16,4.0],[540,17,2.0],[540,18,21.0],[540,19,101.0],[540,20,143.0],[540,21,121.0],[540,22,6.0],[540,23,5.0],[540,24,25.0],[540,25,3.0],[540,26,13.0],[540,27,2.0],[540,28,4.0],[540,29,6.0],[540,30,6.0],[540,31,1.0],[540,32,1.0],[540,33,24.0],[540,34,3.0],[540,35,4.0],[540,36,31.0],[540,37,20.0],[540,38,4.0],[540,39,85.0],[540,41,86.0],[540,42,32.0],[540,43,1.0],[540,44,6.0],[540,46,8.0],[540,47,6.0],[540,48,2.0],[540,49,1.0],[540,51,1.0],[540,56,15.0],[540,57,10.0],[540,58,31.0],[540,59,36.0],[540,60,41.0],[540,61,23.0],[540,62,5.0],[540,63,9.0],[540,64,29.0],[540,65,37.0],[540,66,37.0],[540,67,10.0],[540,68,5.0],[541,0,48.0],[541,1,52.0],[541,2,12.0],[541,3,46.0],[541,4,23.0],[541,5,12.0],[541,6,18.0],[541,7,26.0],[541,8,52.0],[541,9,12.0],[541,11,40.0],[541,12,15.0],[541,13,32.0],[541,14,18.0],[541,15,14.0],[541,16,5.0],[541,17,40.0],[541,20,1.0],[541,21,3.0],[541,22,57.0],[541,23,18.0],[541,24,23.0],[541,25,25.0],[541,26,60.0],[541,27,49.0],[541,28,15.0],[541,29,43.0],[541,30,20.0],[541,31,6.0],[541,32,50.0],[541,33,5.0],[541,34,17.0],[541,35,46.0],[541,36,18.0],[541,38,40.0],[541,39,10.0],[541,41,1.0],[541,42,9.0],[541,43,8.0],[541,44,12.0],[541,46,23.0],[541,47,17.0],[541,48,25.0],[541,49,14.0],[541,51,2.0],[541,52,15.0],[541,56,37.0],[541,57,29.0],[541,58,12.0],[541,59,5.0],[541,60,18.0],[541,61,1.0],[541,62,49.0],[541,63,64.0],[541,64,24.0],[541,65,12.0],[541,66,5.0],[541,67,4.0],[541,68,27.0],[542,0,40.0],[542,1,15.0],[542,2,11.0],[542,3,55.0],[542,4,480.0],[542,5,25.0],[542,6,326.0],[542,7,115.0],[542,8,74.0],[542,9,16.0],[542,11,136.0],[542,12,292.0],[542,13,134.0],[542,14,25.0],[542,15,46.0],[542,16,76.0],[542,17,44.0],[542,18,3.0],[542,19,2.0],[542,21,1.0],[542,22,67.0],[542,23,383.0],[542,24,25.0],[542,25,120.0],[542,26,56.0],[542,27,64.0],[542,28,457.0],[542,29,97.0],[542,30,114.0],[542,31,87.0],[542,32,77.0],[542,33,30.0],[542,34,525.0],[542,35,43.0],[542,36,13.0],[542,37,3.0],[542,38,36.0],[542,39,4.0],[542,41,3.0],[542,42,19.0],[542,43,43.0],[542,44,85.0],[542,45,166.0],[542,46,141.0],[542,47,11.0],[542,48,141.0],[542,49,61.0],[542,51,61.0],[542,52,43.0],[542,56,80.0],[542,57,114.0],[542,58,38.0],[542,59,31.0],[542,60,31.0],[542,61,53.0],[542,62,46.0],[542,63,88.0],[542,64,57.0],[542,65,50.0],[542,66,39.0],[542,67,12.0],[542,68,72.0],[543,0,1.0],[543,3,1.0],[543,5,4.0],[543,6,1.0],[543,8,3.0],[543,9,2.0],[543,11,2.0],[543,12,2.0],[543,13,2.0],[543,14,1.0],[543,15,1.0],[543,17,3.0],[543,22,1.0],[543,23,1.0],[543,24,6.0],[543,25,1.0],[543,27,2.0],[543,28,1.0],[543,29,1.0],[543,30,2.0],[543,32,2.0],[543,34,5.0],[543,35,5.0],[543,36,2.0],[543,38,1.0],[543,42,2.0],[543,43,1.0],[543,46,2.0],[543,48,1.0],[543,51,1.0],[543,52,1.0],[543,64,2.0],[543,66,1.0],[543,67,1.0],[544,0,360.0],[544,1,242.0],[544,2,5.0],[544,3,348.0],[544,4,73.0],[544,6,74.0],[544,7,96.0],[544,8,164.0],[544,11,185.0],[544,12,66.0],[544,13,76.0],[544,16,26.0],[544,17,131.0],[544,18,4.0],[544,19,2.0],[544,22,273.0],[544,23,60.0],[544,24,7.0],[544,25,107.0],[544,26,274.0],[544,27,90.0],[544,28,88.0],[544,29,449.0],[544,30,36.0],[544,31,19.0],[544,32,129.0],[544,33,3.0],[544,34,71.0],[544,35,332.0],[544,36,2.0],[544,38,276.0],[544,39,2.0],[544,42,3.0],[544,43,1.0],[544,44,4.0],[544,45,13.0],[544,46,16.0],[544,47,14.0],[544,48,10.0],[544,49,7.0],[544,51,55.0],[544,52,3.0],[544,56,3.0],[544,57,2.0],[544,58,10.0],[544,59,2.0],[544,61,2.0],[544,62,1.0],[544,63,2.0],[544,64,2.0],[544,67,4.0],[544,68,1.0],[545,0,2.0],[545,4,6.0],[545,5,1.0],[545,6,2.0],[545,8,7.0],[545,9,2.0],[545,11,2.0],[545,12,7.0],[545,13,5.0],[545,14,2.0],[545,15,3.0],[545,16,2.0],[545,17,3.0],[545,22,6.0],[545,23,6.0],[545,24,3.0],[545,25,3.0],[545,26,3.0],[545,27,3.0],[545,28,1.0],[545,29,2.0],[545,30,3.0],[545,31,6.0],[545,32,2.0],[545,33,13.0],[545,34,7.0],[545,35,3.0],[545,36,1.0],[545,43,4.0],[545,45,1.0],[545,46,1.0],[545,47,2.0],[545,48,5.0],[545,49,8.0],[545,52,1.0],[545,57,1.0],[545,62,5.0],[545,64,3.0],[545,68,1.0],[546,0,16.0],[546,1,4.0],[546,2,42.0],[546,3,29.0],[546,4,119.0],[546,5,1.0],[546,6,117.0],[546,7,76.0],[546,8,86.0],[546,9,2.0],[546,10,4.0],[546,11,115.0],[546,12,108.0],[546,13,112.0],[546,14,1.0],[546,15,47.0],[546,16,84.0],[546,17,3.0],[546,20,3.0],[546,22,34.0],[546,23,79.0],[546,24,44.0],[546,25,91.0],[546,26,17.0],[546,27,2.0],[546,28,127.0],[546,29,3.0],[546,30,115.0],[546,31,85.0],[546,32,3.0],[546,33,4.0],[546,34,132.0],[546,35,29.0],[546,36,5.0],[546,38,36.0],[546,39,1.0],[546,43,98.0],[546,44,131.0],[546,45,53.0],[546,46,117.0],[546,47,53.0],[546,48,86.0],[546,49,46.0],[546,52,49.0],[546,56,292.0],[546,57,104.0],[546,58,149.0],[546,59,68.0],[546,60,92.0],[546,61,82.0],[546,62,132.0],[546,63,105.0],[546,64,53.0],[546,65,27.0],[546,66,37.0],[546,67,104.0],[546,68,71.0],[547,0,7.0],[547,1,15.0],[547,2,9.0],[547,3,11.0],[547,4,30.0],[547,5,10.0],[547,6,77.0],[547,7,23.0],[547,8,20.0],[547,9,34.0],[547,10,8.0],[547,11,36.0],[547,12,60.0],[547,13,16.0],[547,14,30.0],[547,15,31.0],[547,16,13.0],[547,17,26.0],[547,18,4.0],[547,22,15.0],[547,23,20.0],[547,24,10.0],[547,25,11.0],[547,26,19.0],[547,27,14.0],[547,28,86.0],[547,29,23.0],[547,30,20.0],[547,31,6.0],[547,32,18.0],[547,33,48.0],[547,34,37.0],[547,35,12.0],[547,36,16.0],[547,38,20.0],[547,39,1.0],[547,42,8.0],[547,43,16.0],[547,44,21.0],[547,46,32.0],[547,47,9.0],[547,48,53.0],[547,49,26.0],[547,51,7.0],[547,52,34.0],[547,57,26.0],[547,58,7.0],[547,59,2.0],[547,60,11.0],[547,62,60.0],[547,63,20.0],[547,64,21.0],[547,65,32.0],[547,68,24.0],[548,1,2.0],[548,4,8.0],[548,6,8.0],[548,11,2.0],[548,16,7.0],[548,17,1.0],[548,23,4.0],[548,26,1.0],[548,27,2.0],[548,28,8.0],[548,30,7.0],[548,31,9.0],[548,32,2.0],[548,34,12.0],[548,38,2.0],[548,43,2.0],[548,44,2.0],[548,45,3.0],[548,46,2.0],[548,48,3.0],[548,49,1.0],[548,51,3.0],[548,57,2.0],[548,62,2.0],[548,63,2.0],[548,65,1.0],[549,0,24.0],[549,1,13.0],[549,2,1.0],[549,3,21.0],[549,4,6.0],[549,5,6.0],[549,6,18.0],[549,7,29.0],[549,8,30.0],[549,9,8.0],[549,11,23.0],[549,12,7.0],[549,13,36.0],[549,14,72.0],[549,15,22.0],[549,16,9.0],[549,17,26.0],[549,22,16.0],[549,23,5.0],[549,24,26.0],[549,25,17.0],[549,26,11.0],[549,27,15.0],[549,28,15.0],[549,29,32.0],[549,30,27.0],[549,31,15.0],[549,32,23.0],[549,33,8.0],[549,34,12.0],[549,35,11.0],[549,36,6.0],[549,38,6.0],[549,39,1.0],[549,42,3.0],[549,43,11.0],[549,44,3.0],[549,45,30.0],[549,46,10.0],[549,47,2.0],[549,48,38.0],[549,49,23.0],[549,51,9.0],[549,52,21.0],[549,56,12.0],[549,57,10.0],[549,58,16.0],[549,59,3.0],[549,60,12.0],[549,61,10.0],[549,62,11.0],[549,63,26.0],[549,64,12.0],[549,65,12.0],[549,66,2.0],[549,67,5.0],[549,68,6.0],[550,0,67.0],[550,1,4.0],[550,2,24.0],[550,3,29.0],[550,4,46.0],[550,5,4.0],[550,6,142.0],[550,7,53.0],[550,8,34.0],[550,9,6.0],[550,11,78.0],[550,12,95.0],[550,13,39.0],[550,14,3.0],[550,15,25.0],[550,16,21.0],[550,17,3.0],[550,19,1.0],[550,21,2.0],[550,22,26.0],[550,23,32.0],[550,24,13.0],[550,25,45.0],[550,26,44.0],[550,27,1.0],[550,28,168.0],[550,29,5.0],[550,30,23.0],[550,31,14.0],[550,32,4.0],[550,33,6.0],[550,34,59.0],[550,35,17.0],[550,36,5.0],[550,38,20.0],[550,39,4.0],[550,41,1.0],[550,42,1.0],[550,43,51.0],[550,44,45.0],[550,46,168.0],[550,47,75.0],[550,48,158.0],[550,49,88.0],[550,51,3.0],[550,52,73.0],[550,56,122.0],[550,57,137.0],[550,58,112.0],[550,59,33.0],[550,60,40.0],[550,61,61.0],[550,62,130.0],[550,63,155.0],[550,64,90.0],[550,65,35.0],[550,66,26.0],[550,67,44.0],[550,68,141.0],[551,0,20.0],[551,1,18.0],[551,2,2.0],[551,3,19.0],[551,5,22.0],[551,6,1.0],[551,7,17.0],[551,8,32.0],[551,9,33.0],[551,10,15.0],[551,11,24.0],[551,13,9.0],[551,14,33.0],[551,15,20.0],[551,17,36.0],[551,18,5.0],[551,19,1.0],[551,22,17.0],[551,24,23.0],[551,25,6.0],[551,26,33.0],[551,27,29.0],[551,28,3.0],[551,29,39.0],[551,32,24.0],[551,33,23.0],[551,35,56.0],[551,36,9.0],[551,38,42.0],[551,39,4.0],[551,41,4.0],[551,42,6.0],[551,46,12.0],[551,47,1.0],[551,48,2.0],[551,49,5.0],[551,52,4.0],[551,57,2.0],[551,58,6.0],[551,59,6.0],[551,62,5.0],[551,64,2.0],[551,66,3.0],[551,68,1.0],[552,0,27.0],[552,1,36.0],[552,2,14.0],[552,3,71.0],[552,4,5.0],[552,5,98.0],[552,6,10.0],[552,7,18.0],[552,8,15.0],[552,9,51.0],[552,10,10.0],[552,11,19.0],[552,12,12.0],[552,13,8.0],[552,14,73.0],[552,15,33.0],[552,16,5.0],[552,17,39.0],[552,18,31.0],[552,22,39.0],[552,23,7.0],[552,24,17.0],[552,25,7.0],[552,26,39.0],[552,27,40.0],[552,28,17.0],[552,29,99.0],[552,30,9.0],[552,31,2.0],[552,32,35.0],[552,33,70.0],[552,34,4.0],[552,35,31.0],[552,36,39.0],[552,38,31.0],[552,39,3.0],[552,42,12.0],[552,43,1.0],[552,46,3.0],[552,47,30.0],[552,48,2.0],[552,49,2.0],[552,51,6.0],[552,52,5.0],[552,57,6.0],[552,60,3.0],[552,62,7.0],[552,63,15.0],[552,68,10.0],[553,0,9.0],[553,1,8.0],[553,2,4.0],[553,3,8.0],[553,5,5.0],[553,6,2.0],[553,7,9.0],[553,8,11.0],[553,9,6.0],[553,11,9.0],[553,12,5.0],[553,13,7.0],[553,14,14.0],[553,15,5.0],[553,16,3.0],[553,17,13.0],[553,18,13.0],[553,22,4.0],[553,23,1.0],[553,24,5.0],[553,25,8.0],[553,26,12.0],[553,27,16.0],[553,28,3.0],[553,29,15.0],[553,30,2.0],[553,31,1.0],[553,32,21.0],[553,33,8.0],[553,34,1.0],[553,35,13.0],[553,36,1.0],[553,37,3.0],[553,38,8.0],[553,41,6.0],[553,42,1.0],[553,43,2.0],[553,44,3.0],[553,46,2.0],[553,47,1.0],[553,49,1.0],[553,52,5.0],[553,57,2.0],[553,68,2.0],[554,0,3.0],[554,1,9.0],[554,2,8.0],[554,3,7.0],[554,4,11.0],[554,5,7.0],[554,6,12.0],[554,7,4.0],[554,8,6.0],[554,9,1.0],[554,10,13.0],[554,11,15.0],[554,12,14.0],[554,13,2.0],[554,14,10.0],[554,15,13.0],[554,16,13.0],[554,17,2.0],[554,18,8.0],[554,19,3.0],[554,20,3.0],[554,21,19.0],[554,22,5.0],[554,23,8.0],[554,24,14.0],[554,25,7.0],[554,26,4.0],[554,27,2.0],[554,28,9.0],[554,29,1.0],[554,30,14.0],[554,31,4.0],[554,32,3.0],[554,33,5.0],[554,34,9.0],[554,35,5.0],[554,36,9.0],[554,38,2.0],[554,39,3.0],[554,43,5.0],[554,44,1.0],[554,45,33.0],[554,46,1.0],[554,47,9.0],[554,49,1.0],[554,51,6.0],[554,52,1.0],[554,57,11.0],[554,58,5.0],[554,59,14.0],[554,60,4.0],[554,61,6.0],[554,62,5.0],[554,63,4.0],[554,64,13.0],[554,65,6.0],[554,66,15.0],[554,67,6.0],[554,68,3.0],[555,2,5.0],[555,4,13.0],[555,5,2.0],[555,6,7.0],[555,7,7.0],[555,8,2.0],[555,11,10.0],[555,12,12.0],[555,13,7.0],[555,14,4.0],[555,15,8.0],[555,16,7.0],[555,17,4.0],[555,22,3.0],[555,23,12.0],[555,24,1.0],[555,25,6.0],[555,27,6.0],[555,28,16.0],[555,30,20.0],[555,31,13.0],[555,32,5.0],[555,34,13.0],[555,39,1.0],[555,43,4.0],[555,44,1.0],[555,45,7.0],[555,47,1.0],[555,48,2.0],[555,51,3.0],[555,52,2.0],[555,56,14.0],[555,59,6.0],[555,60,20.0],[555,61,5.0],[556,0,6.0],[556,1,4.0],[556,2,8.0],[556,3,9.0],[556,4,2.0],[556,5,8.0],[556,6,11.0],[556,7,4.0],[556,8,3.0],[556,9,14.0],[556,10,4.0],[556,11,14.0],[556,12,3.0],[556,13,14.0],[556,14,14.0],[556,15,13.0],[556,16,1.0],[556,17,10.0],[556,18,6.0],[556,20,1.0],[556,22,7.0],[556,23,6.0],[556,24,9.0],[556,25,2.0],[556,26,7.0],[556,27,2.0],[556,28,9.0],[556,29,9.0],[556,30,9.0],[556,31,5.0],[556,32,11.0],[556,33,15.0],[556,34,6.0],[556,35,7.0],[556,36,5.0],[556,38,1.0],[556,39,2.0],[556,41,2.0],[556,42,4.0],[556,43,2.0],[556,44,4.0],[556,45,3.0],[556,46,1.0],[556,48,3.0],[556,49,4.0],[556,51,14.0],[556,52,1.0],[556,56,2.0],[556,57,2.0],[556,58,9.0],[556,59,4.0],[556,61,1.0],[556,62,7.0],[556,63,9.0],[556,64,7.0],[556,65,5.0],[556,66,4.0],[556,67,8.0],[556,68,5.0],[557,0,19.0],[557,1,8.0],[557,2,19.0],[557,3,12.0],[557,4,28.0],[557,5,13.0],[557,6,22.0],[557,7,25.0],[557,8,21.0],[557,9,2.0],[557,10,33.0],[557,11,43.0],[557,12,19.0],[557,13,40.0],[557,14,19.0],[557,15,32.0],[557,16,17.0],[557,17,20.0],[557,20,2.0],[557,21,7.0],[557,22,7.0],[557,23,10.0],[557,24,14.0],[557,25,24.0],[557,26,21.0],[557,27,30.0],[557,28,31.0],[557,29,11.0],[557,30,25.0],[557,31,16.0],[557,32,15.0],[557,33,19.0],[557,34,15.0],[557,35,7.0],[557,36,12.0],[557,38,15.0],[557,39,7.0],[557,41,1.0],[557,42,3.0],[557,43,37.0],[557,44,27.0],[557,45,27.0],[557,46,20.0],[557,47,43.0],[557,48,77.0],[557,49,21.0],[557,51,25.0],[557,52,32.0],[557,56,29.0],[557,57,38.0],[557,58,173.0],[557,59,26.0],[557,60,55.0],[557,61,30.0],[557,62,48.0],[557,63,45.0],[557,64,50.0],[557,65,4.0],[557,66,22.0],[557,67,59.0],[557,68,37.0],[558,1,3.0],[558,2,9.0],[558,4,1.0],[558,6,2.0],[558,7,10.0],[558,8,7.0],[558,11,13.0],[558,12,1.0],[558,13,4.0],[558,22,1.0],[558,23,2.0],[558,24,1.0],[558,25,9.0],[558,26,2.0],[558,28,4.0],[558,29,1.0],[558,34,2.0],[558,38,2.0],[558,44,2.0],[558,46,1.0],[558,48,1.0],[558,49,1.0],[558,51,2.0],[558,57,2.0],[558,62,2.0],[558,63,2.0],[558,65,2.0],[558,66,3.0],[558,68,6.0],[559,0,10.0],[559,1,6.0],[559,2,10.0],[559,3,8.0],[559,4,10.0],[559,5,3.0],[559,6,6.0],[559,7,13.0],[559,8,5.0],[559,9,7.0],[559,11,19.0],[559,12,13.0],[559,13,18.0],[559,14,1.0],[559,15,8.0],[559,16,6.0],[559,17,6.0],[559,19,1.0],[559,20,5.0],[559,22,10.0],[559,23,22.0],[559,24,9.0],[559,25,10.0],[559,26,2.0],[559,27,7.0],[559,28,10.0],[559,29,9.0],[559,30,11.0],[559,31,7.0],[559,32,7.0],[559,33,2.0],[559,34,8.0],[559,35,7.0],[559,36,2.0],[559,38,5.0],[559,39,3.0],[559,41,2.0],[559,43,1.0],[559,44,6.0],[559,46,8.0],[559,47,17.0],[559,48,17.0],[559,49,4.0],[559,51,5.0],[559,52,4.0],[559,56,10.0],[559,57,14.0],[559,58,18.0],[559,59,2.0],[559,60,3.0],[559,61,9.0],[559,62,13.0],[559,63,11.0],[559,64,22.0],[559,65,12.0],[559,66,10.0],[559,67,5.0],[559,68,12.0],[560,3,1.0],[560,7,3.0],[560,8,2.0],[560,11,3.0],[560,13,1.0],[560,17,1.0],[560,24,1.0],[560,25,2.0],[560,48,1.0],[560,51,3.0],[560,68,1.0],[561,0,102.0],[561,1,9.0],[561,2,193.0],[561,3,74.0],[561,4,417.0],[561,5,4.0],[561,6,161.0],[561,7,289.0],[561,8,237.0],[561,9,4.0],[561,10,19.0],[561,11,368.0],[561,12,140.0],[561,13,198.0],[561,14,14.0],[561,15,66.0],[561,16,322.0],[561,17,89.0],[561,18,22.0],[561,19,4.0],[561,20,9.0],[561,21,39.0],[561,22,69.0],[561,23,365.0],[561,24,130.0],[561,25,190.0],[561,26,36.0],[561,27,94.0],[561,28,200.0],[561,29,38.0],[561,30,384.0],[561,31,262.0],[561,32,95.0],[561,33,4.0],[561,34,436.0],[561,35,26.0],[561,36,3.0],[561,38,30.0],[561,39,18.0],[561,41,7.0],[561,42,16.0],[561,43,29.0],[561,44,58.0],[561,45,15.0],[561,46,57.0],[561,47,34.0],[561,48,40.0],[561,49,25.0],[561,51,23.0],[561,52,15.0],[561,56,131.0],[561,57,93.0],[561,58,52.0],[561,59,102.0],[561,60,73.0],[561,61,110.0],[561,62,8.0],[561,63,43.0],[561,64,219.0],[561,65,75.0],[561,66,67.0],[561,67,39.0],[561,68,39.0],[562,0,69.0],[562,1,64.0],[562,2,14.0],[562,3,112.0],[562,4,23.0],[562,5,14.0],[562,6,56.0],[562,7,19.0],[562,8,42.0],[562,9,35.0],[562,11,29.0],[562,12,44.0],[562,13,10.0],[562,14,48.0],[562,15,35.0],[562,16,55.0],[562,17,57.0],[562,18,8.0],[562,19,3.0],[562,22,78.0],[562,23,25.0],[562,24,18.0],[562,25,21.0],[562,26,26.0],[562,27,35.0],[562,28,75.0],[562,29,76.0],[562,30,71.0],[562,31,60.0],[562,32,55.0],[562,33,36.0],[562,34,54.0],[562,35,24.0],[562,36,17.0],[562,38,24.0],[562,39,1.0],[562,41,17.0],[562,42,6.0],[562,43,19.0],[562,44,20.0],[562,45,23.0],[562,46,18.0],[562,47,5.0],[562,48,15.0],[562,49,9.0],[562,51,38.0],[562,52,15.0],[562,56,46.0],[562,57,45.0],[562,58,19.0],[562,59,33.0],[562,60,15.0],[562,61,8.0],[562,62,54.0],[562,63,96.0],[562,64,27.0],[562,65,30.0],[562,66,20.0],[562,67,15.0],[562,68,38.0],[563,0,18.0],[563,1,2.0],[563,2,29.0],[563,3,23.0],[563,4,13.0],[563,5,6.0],[563,6,8.0],[563,7,32.0],[563,8,37.0],[563,11,30.0],[563,12,8.0],[563,13,36.0],[563,14,16.0],[563,15,21.0],[563,16,27.0],[563,17,15.0],[563,18,7.0],[563,21,18.0],[563,22,9.0],[563,23,17.0],[563,24,27.0],[563,25,31.0],[563,26,16.0],[563,27,22.0],[563,28,14.0],[563,29,7.0],[563,30,27.0],[563,31,26.0],[563,32,29.0],[563,34,7.0],[563,35,7.0],[563,36,2.0],[563,38,9.0],[563,39,5.0],[563,42,4.0],[563,43,14.0],[563,44,18.0],[563,45,14.0],[563,46,7.0],[563,47,9.0],[563,48,12.0],[563,49,23.0],[563,51,51.0],[563,52,19.0],[563,56,11.0],[563,57,13.0],[563,58,23.0],[563,59,20.0],[563,61,8.0],[563,62,12.0],[563,63,15.0],[563,64,35.0],[563,65,13.0],[563,66,1.0],[563,67,1.0],[563,68,1.0],[564,0,3.0],[564,1,4.0],[564,2,23.0],[564,3,5.0],[564,4,13.0],[564,5,1.0],[564,6,5.0],[564,7,7.0],[564,8,4.0],[564,10,10.0],[564,11,10.0],[564,12,8.0],[564,13,15.0],[564,14,3.0],[564,15,20.0],[564,16,2.0],[564,17,3.0],[564,19,2.0],[564,21,27.0],[564,22,3.0],[564,23,6.0],[564,24,15.0],[564,25,6.0],[564,26,1.0],[564,27,3.0],[564,28,9.0],[564,30,5.0],[564,31,4.0],[564,32,4.0],[564,34,17.0],[564,35,2.0],[564,36,7.0],[564,38,1.0],[564,42,3.0],[564,43,2.0],[564,44,4.0],[564,45,68.0],[564,46,1.0],[564,48,2.0],[564,52,2.0],[564,56,4.0],[564,57,1.0],[564,58,1.0],[564,59,9.0],[564,60,14.0],[564,61,3.0],[564,63,5.0],[564,64,11.0],[564,66,5.0],[564,67,2.0],[564,68,8.0],[565,1,5.0],[565,2,1.0],[565,4,10.0],[565,5,6.0],[565,6,1.0],[565,7,7.0],[565,8,7.0],[565,11,23.0],[565,12,2.0],[565,13,10.0],[565,14,6.0],[565,15,2.0],[565,16,3.0],[565,17,9.0],[565,18,3.0],[565,22,4.0],[565,23,1.0],[565,24,1.0],[565,25,8.0],[565,26,4.0],[565,27,9.0],[565,28,2.0],[565,29,11.0],[565,30,2.0],[565,31,2.0],[565,32,9.0],[565,33,4.0],[565,34,4.0],[565,35,1.0],[565,36,5.0],[565,38,2.0],[565,43,2.0],[565,44,5.0],[565,46,5.0],[565,47,3.0],[565,48,14.0],[565,49,11.0],[565,51,23.0],[565,52,4.0],[565,56,3.0],[565,57,19.0],[565,58,12.0],[565,59,1.0],[565,60,3.0],[565,61,5.0],[565,62,12.0],[565,63,8.0],[565,64,24.0],[565,66,12.0],[565,67,3.0],[565,68,3.0],[566,3,1.0],[566,4,15.0],[566,6,11.0],[566,7,31.0],[566,8,3.0],[566,11,17.0],[566,12,16.0],[566,13,29.0],[566,14,10.0],[566,15,4.0],[566,16,15.0],[566,17,21.0],[566,23,9.0],[566,24,2.0],[566,25,27.0],[566,26,5.0],[566,27,15.0],[566,28,18.0],[566,29,3.0],[566,30,26.0],[566,31,13.0],[566,32,16.0],[566,33,1.0],[566,34,10.0],[566,35,1.0],[566,38,7.0],[566,43,24.0],[566,44,21.0],[566,46,7.0],[566,47,5.0],[566,48,63.0],[566,49,23.0],[566,51,11.0],[566,52,9.0],[566,56,12.0],[566,57,7.0],[566,58,9.0],[566,60,10.0],[566,61,10.0],[566,62,5.0],[566,63,15.0],[566,64,9.0],[566,66,2.0],[566,67,4.0],[566,68,3.0],[567,0,20.0],[567,1,13.0],[567,2,6.0],[567,3,49.0],[567,4,102.0],[567,5,3.0],[567,6,4.0],[567,7,19.0],[567,8,19.0],[567,9,2.0],[567,10,70.0],[567,11,32.0],[567,12,4.0],[567,13,22.0],[567,14,2.0],[567,15,8.0],[567,16,80.0],[567,17,4.0],[567,19,39.0],[567,20,17.0],[567,22,29.0],[567,23,88.0],[567,24,4.0],[567,25,25.0],[567,26,13.0],[567,27,4.0],[567,28,8.0],[567,29,5.0],[567,30,62.0],[567,31,53.0],[567,32,8.0],[567,33,3.0],[567,34,89.0],[567,35,12.0],[567,36,1.0],[567,38,8.0],[567,39,1.0],[567,43,55.0],[567,44,76.0],[567,45,6.0],[567,46,55.0],[567,47,2.0],[567,48,92.0],[567,49,47.0],[567,51,5.0],[567,52,3.0],[567,56,66.0],[567,57,84.0],[567,59,7.0],[567,60,43.0],[567,61,56.0],[567,63,65.0],[567,64,61.0],[567,65,2.0],[567,66,42.0],[567,68,4.0],[568,7,3.0],[568,8,1.0],[568,11,3.0],[568,12,1.0],[568,16,2.0],[568,23,2.0],[568,25,1.0],[568,30,3.0],[568,31,2.0],[568,34,2.0],[568,56,3.0],[569,0,2.0],[569,1,2.0],[569,2,2.0],[569,3,2.0],[569,4,17.0],[569,6,20.0],[569,7,5.0],[569,8,3.0],[569,9,4.0],[569,11,2.0],[569,12,12.0],[569,13,3.0],[569,14,1.0],[569,16,12.0],[569,17,3.0],[569,22,2.0],[569,23,13.0],[569,24,12.0],[569,25,2.0],[569,27,1.0],[569,28,27.0],[569,29,5.0],[569,30,13.0],[569,31,8.0],[569,32,2.0],[569,34,17.0],[569,36,1.0],[569,39,1.0],[569,42,5.0],[569,43,2.0],[569,44,9.0],[569,45,2.0],[569,46,2.0],[569,47,2.0],[569,48,3.0],[569,49,2.0],[569,52,2.0],[569,56,18.0],[569,57,3.0],[569,58,9.0],[569,59,7.0],[569,60,8.0],[569,61,16.0],[569,62,5.0],[569,63,3.0],[569,64,5.0],[569,65,1.0],[569,68,7.0],[570,0,25.0],[570,1,11.0],[570,2,7.0],[570,3,59.0],[570,5,6.0],[570,6,7.0],[570,7,5.0],[570,8,39.0],[570,9,11.0],[570,10,6.0],[570,11,6.0],[570,12,3.0],[570,13,4.0],[570,14,9.0],[570,15,4.0],[570,17,5.0],[570,18,3.0],[570,19,9.0],[570,22,40.0],[570,24,32.0],[570,25,7.0],[570,26,17.0],[570,27,2.0],[570,28,19.0],[570,29,30.0],[570,32,8.0],[570,33,17.0],[570,35,14.0],[570,36,2.0],[570,38,8.0],[570,39,7.0],[570,42,11.0],[570,43,1.0],[570,46,1.0],[570,47,4.0],[570,48,4.0],[570,49,6.0],[570,52,5.0],[570,56,6.0],[570,57,3.0],[570,61,1.0],[570,62,8.0],[570,63,1.0],[570,64,1.0],[570,67,1.0],[570,68,8.0],[571,0,131.0],[571,1,184.0],[571,2,95.0],[571,3,181.0],[571,4,304.0],[571,5,91.0],[571,6,214.0],[571,7,168.0],[571,8,259.0],[571,9,139.0],[571,10,100.0],[571,11,219.0],[571,12,216.0],[571,13,169.0],[571,14,150.0],[571,15,352.0],[571,16,187.0],[571,17,98.0],[571,18,74.0],[571,19,22.0],[571,20,22.0],[571,21,17.0],[571,22,181.0],[571,23,255.0],[571,24,300.0],[571,25,172.0],[571,26,164.0],[571,27,98.0],[571,28,314.0],[571,29,159.0],[571,30,219.0],[571,31,142.0],[571,32,128.0],[571,33,167.0],[571,34,344.0],[571,35,137.0],[571,36,97.0],[571,37,8.0],[571,38,130.0],[571,39,40.0],[571,41,20.0],[571,42,51.0],[571,43,91.0],[571,44,153.0],[571,45,145.0],[571,46,184.0],[571,47,150.0],[571,48,114.0],[571,49,69.0],[571,51,59.0],[571,52,105.0],[571,56,247.0],[571,57,167.0],[571,58,141.0],[571,59,191.0],[571,60,77.0],[571,61,119.0],[571,62,253.0],[571,63,503.0],[571,64,222.0],[571,65,12.0],[571,66,58.0],[571,67,178.0],[571,68,220.0],[572,0,4.0],[572,1,6.0],[572,3,14.0],[572,4,31.0],[572,5,6.0],[572,6,22.0],[572,7,21.0],[572,8,16.0],[572,9,4.0],[572,11,31.0],[572,12,21.0],[572,13,37.0],[572,14,8.0],[572,15,8.0],[572,16,28.0],[572,17,26.0],[572,18,1.0],[572,22,13.0],[572,23,17.0],[572,24,4.0],[572,25,20.0],[572,26,44.0],[572,27,32.0],[572,28,30.0],[572,29,4.0],[572,30,39.0],[572,31,23.0],[572,32,31.0],[572,33,24.0],[572,34,41.0],[572,35,44.0],[572,36,13.0],[572,38,28.0],[572,39,1.0],[572,41,1.0],[572,42,5.0],[572,43,11.0],[572,44,4.0],[572,45,2.0],[572,46,2.0],[572,47,2.0],[572,48,14.0],[572,49,17.0],[572,51,7.0],[572,52,17.0],[572,56,1.0],[572,57,14.0],[572,58,11.0],[572,59,3.0],[572,62,3.0],[572,63,9.0],[572,64,1.0],[572,65,19.0],[572,68,6.0],[573,0,2.0],[573,2,15.0],[573,4,12.0],[573,5,3.0],[573,6,3.0],[573,7,18.0],[573,8,7.0],[573,11,44.0],[573,12,2.0],[573,13,45.0],[573,14,2.0],[573,15,6.0],[573,16,3.0],[573,17,13.0],[573,21,5.0],[573,22,5.0],[573,23,6.0],[573,24,12.0],[573,25,19.0],[573,26,6.0],[573,27,11.0],[573,28,4.0],[573,30,4.0],[573,31,7.0],[573,32,11.0],[573,34,16.0],[573,35,4.0],[573,38,2.0],[573,39,1.0],[573,43,3.0],[573,44,2.0],[573,48,16.0],[573,49,5.0],[573,51,1.0],[573,52,8.0],[573,56,10.0],[573,57,3.0],[573,59,5.0],[573,61,3.0],[573,62,3.0],[573,63,2.0],[573,64,4.0],[574,0,1.0],[574,1,2.0],[574,3,1.0],[574,5,4.0],[574,8,1.0],[574,11,1.0],[574,14,2.0],[574,22,3.0],[574,27,1.0],[574,35,4.0],[574,38,6.0],[575,0,146.0],[575,1,188.0],[575,2,172.0],[575,3,159.0],[575,4,70.0],[575,5,44.0],[575,6,77.0],[575,7,203.0],[575,8,186.0],[575,9,39.0],[575,10,57.0],[575,11,246.0],[575,12,78.0],[575,13,197.0],[575,14,90.0],[575,15,169.0],[575,16,68.0],[575,17,88.0],[575,18,53.0],[575,19,68.0],[575,20,37.0],[575,21,13.0],[575,22,144.0],[575,23,83.0],[575,24,129.0],[575,25,165.0],[575,26,170.0],[575,27,60.0],[575,28,116.0],[575,29,87.0],[575,30,57.0],[575,31,52.0],[575,32,73.0],[575,33,37.0],[575,34,86.0],[575,35,164.0],[575,36,67.0],[575,38,115.0],[575,39,40.0],[575,41,42.0],[575,42,22.0],[575,43,26.0],[575,44,38.0],[575,45,4.0],[575,46,94.0],[575,47,42.0],[575,48,44.0],[575,49,22.0],[575,51,93.0],[575,52,30.0],[575,56,35.0],[575,57,92.0],[575,58,24.0],[575,59,13.0],[575,60,32.0],[575,61,12.0],[575,62,40.0],[575,63,119.0],[575,64,50.0],[575,65,14.0],[575,66,13.0],[575,67,5.0],[575,68,65.0],[576,2,1.0],[576,4,22.0],[576,6,11.0],[576,7,12.0],[576,8,1.0],[576,11,18.0],[576,12,7.0],[576,13,7.0],[576,15,1.0],[576,16,10.0],[576,17,11.0],[576,23,20.0],[576,24,6.0],[576,25,7.0],[576,26,3.0],[576,27,6.0],[576,28,17.0],[576,30,16.0],[576,31,14.0],[576,32,4.0],[576,34,13.0],[576,43,2.0],[576,45,29.0],[576,48,2.0],[576,49,1.0],[576,52,4.0],[576,56,4.0],[576,59,4.0],[576,60,9.0],[576,61,8.0],[576,64,5.0],[576,67,5.0],[577,0,4.0],[577,1,4.0],[577,5,4.0],[577,8,11.0],[577,13,5.0],[577,15,1.0],[577,17,2.0],[577,22,7.0],[577,25,1.0],[577,27,1.0],[577,29,7.0],[577,32,4.0],[577,33,7.0],[577,41,2.0],[577,48,1.0],[577,67,1.0],[578,0,92.0],[578,1,61.0],[578,2,80.0],[578,3,85.0],[578,4,116.0],[578,5,4.0],[578,6,148.0],[578,7,90.0],[578,8,98.0],[578,10,57.0],[578,11,145.0],[578,12,145.0],[578,13,92.0],[578,14,2.0],[578,15,1.0],[578,16,207.0],[578,17,166.0],[578,18,53.0],[578,19,1.0],[578,20,18.0],[578,21,20.0],[578,22,95.0],[578,23,115.0],[578,24,13.0],[578,25,81.0],[578,26,67.0],[578,27,136.0],[578,28,200.0],[578,29,130.0],[578,30,204.0],[578,31,143.0],[578,32,140.0],[578,34,101.0],[578,35,60.0],[578,37,11.0],[578,38,51.0],[578,39,29.0],[578,41,5.0],[578,42,28.0],[578,43,31.0],[578,44,41.0],[578,45,41.0],[578,46,18.0],[578,47,55.0],[578,48,24.0],[578,49,11.0],[578,51,15.0],[578,52,34.0],[578,56,16.0],[578,57,11.0],[578,58,3.0],[578,59,5.0],[578,60,22.0],[578,61,21.0],[578,62,3.0],[578,63,2.0],[578,64,46.0],[578,65,24.0],[578,66,2.0],[578,68,7.0],[579,0,1.0],[579,1,3.0],[579,2,3.0],[579,3,1.0],[579,4,5.0],[579,5,5.0],[579,6,5.0],[579,7,9.0],[579,8,2.0],[579,10,6.0],[579,11,18.0],[579,12,2.0],[579,13,7.0],[579,14,1.0],[579,15,4.0],[579,16,10.0],[579,17,20.0],[579,22,5.0],[579,23,2.0],[579,24,13.0],[579,25,1.0],[579,26,8.0],[579,27,20.0],[579,28,11.0],[579,29,3.0],[579,30,8.0],[579,31,11.0],[579,32,16.0],[579,33,2.0],[579,34,2.0],[579,35,6.0],[579,36,7.0],[579,38,10.0],[579,39,1.0],[579,44,2.0],[579,46,2.0],[579,48,4.0],[579,49,2.0],[579,52,3.0],[579,56,17.0],[579,59,5.0],[579,61,3.0],[579,62,9.0],[579,63,5.0],[579,66,6.0],[579,67,6.0],[579,68,2.0],[580,3,1.0],[580,4,14.0],[580,6,4.0],[580,7,4.0],[580,8,2.0],[580,10,10.0],[580,12,4.0],[580,13,4.0],[580,16,3.0],[580,17,1.0],[580,22,1.0],[580,23,10.0],[580,24,1.0],[580,25,1.0],[580,26,2.0],[580,27,2.0],[580,28,8.0],[580,30,9.0],[580,31,5.0],[580,34,11.0],[580,38,1.0],[580,39,4.0],[580,42,6.0],[580,43,2.0],[580,44,2.0],[580,45,5.0],[580,48,2.0],[580,56,11.0],[580,57,9.0],[580,58,6.0],[580,59,6.0],[580,60,10.0],[580,61,1.0],[580,62,9.0],[580,63,16.0],[580,66,2.0],[580,68,18.0],[581,0,2.0],[581,2,1.0],[581,4,11.0],[581,5,1.0],[581,6,3.0],[581,7,2.0],[581,8,2.0],[581,11,11.0],[581,12,5.0],[581,13,6.0],[581,14,6.0],[581,15,19.0],[581,16,5.0],[581,17,6.0],[581,21,1.0],[581,22,2.0],[581,23,3.0],[581,24,3.0],[581,25,2.0],[581,27,2.0],[581,28,3.0],[581,30,3.0],[581,31,3.0],[581,32,1.0],[581,33,7.0],[581,34,5.0],[581,36,8.0],[581,47,5.0],[581,49,2.0],[581,51,1.0],[581,56,2.0],[581,57,1.0],[581,58,1.0],[581,59,4.0],[581,60,3.0],[581,62,4.0],[581,64,5.0],[581,65,2.0],[581,66,11.0],[581,68,1.0],[582,4,2.0],[582,6,4.0],[582,7,4.0],[582,8,1.0],[582,11,2.0],[582,12,2.0],[582,13,4.0],[582,16,2.0],[582,17,2.0],[582,23,4.0],[582,25,2.0],[582,28,6.0],[582,30,2.0],[582,31,2.0],[582,34,2.0],[582,43,1.0],[582,44,1.0],[582,45,4.0],[582,47,2.0],[582,48,2.0],[582,51,1.0],[582,56,1.0],[582,59,2.0],[582,60,3.0],[583,0,79.0],[583,1,16.0],[583,2,12.0],[583,3,64.0],[583,4,140.0],[583,6,98.0],[583,7,41.0],[583,8,70.0],[583,9,3.0],[583,11,81.0],[583,12,93.0],[583,13,38.0],[583,15,2.0],[583,16,131.0],[583,17,203.0],[583,22,56.0],[583,23,132.0],[583,25,48.0],[583,26,65.0],[583,27,135.0],[583,28,110.0],[583,29,216.0],[583,30,186.0],[583,31,159.0],[583,32,138.0],[583,34,133.0],[583,35,33.0],[583,38,37.0],[583,39,3.0],[583,42,6.0],[583,43,11.0],[583,44,7.0],[583,45,189.0],[583,46,68.0],[583,47,35.0],[583,48,9.0],[583,49,2.0],[583,51,4.0],[583,52,5.0],[583,56,23.0],[583,57,12.0],[583,58,4.0],[583,59,11.0],[583,60,7.0],[583,61,22.0],[583,62,12.0],[583,63,15.0],[583,64,37.0],[583,66,7.0],[583,67,1.0],[583,68,8.0],[584,1,1.0],[584,4,2.0],[584,6,1.0],[584,12,2.0],[584,28,4.0],[584,48,1.0],[585,0,2.0],[585,1,1.0],[585,2,6.0],[585,5,6.0],[585,8,1.0],[585,9,1.0],[585,10,19.0],[585,11,1.0],[585,15,4.0],[585,16,1.0],[585,17,1.0],[585,18,15.0],[585,19,14.0],[585,20,20.0],[585,21,13.0],[585,22,4.0],[585,24,18.0],[585,26,1.0],[585,27,2.0],[585,32,1.0],[585,34,1.0],[585,35,1.0],[585,36,2.0],[585,37,3.0],[585,39,8.0],[585,41,2.0],[585,42,2.0],[585,43,1.0],[585,51,2.0],[585,56,2.0],[585,59,4.0],[585,63,1.0],[585,64,2.0],[585,65,1.0],[585,67,11.0],[585,68,1.0],[586,0,4.0],[586,1,2.0],[586,2,2.0],[586,3,4.0],[586,4,15.0],[586,5,2.0],[586,6,12.0],[586,7,8.0],[586,8,6.0],[586,9,1.0],[586,10,5.0],[586,11,13.0],[586,12,4.0],[586,13,15.0],[586,14,3.0],[586,15,7.0],[586,16,4.0],[586,17,8.0],[586,20,5.0],[586,22,2.0],[586,23,4.0],[586,24,5.0],[586,25,12.0],[586,26,4.0],[586,27,8.0],[586,28,11.0],[586,29,8.0],[586,30,13.0],[586,31,9.0],[586,32,7.0],[586,33,8.0],[586,34,10.0],[586,35,1.0],[586,36,2.0],[586,38,3.0],[586,39,5.0],[586,42,2.0],[586,43,4.0],[586,44,1.0],[586,45,12.0],[586,46,5.0],[586,47,1.0],[586,48,5.0],[586,49,6.0],[586,51,3.0],[586,52,5.0],[586,56,1.0],[586,57,4.0],[586,58,7.0],[586,59,12.0],[586,60,8.0],[586,61,6.0],[586,62,3.0],[586,63,10.0],[586,64,8.0],[586,65,11.0],[586,66,2.0],[586,67,11.0],[586,68,6.0],[587,0,64.0],[587,1,46.0],[587,2,24.0],[587,3,76.0],[587,4,4.0],[587,5,106.0],[587,6,7.0],[587,7,14.0],[587,8,55.0],[587,9,68.0],[587,10,6.0],[587,11,22.0],[587,12,6.0],[587,13,7.0],[587,14,146.0],[587,15,44.0],[587,16,4.0],[587,17,59.0],[587,18,11.0],[587,21,2.0],[587,22,58.0],[587,23,1.0],[587,24,58.0],[587,25,14.0],[587,26,18.0],[587,27,50.0],[587,28,6.0],[587,29,188.0],[587,30,7.0],[587,31,4.0],[587,32,52.0],[587,33,68.0],[587,34,9.0],[587,35,26.0],[587,36,62.0],[587,38,20.0],[587,39,15.0],[587,41,4.0],[587,42,6.0],[587,43,3.0],[587,44,4.0],[587,46,5.0],[587,47,1.0],[587,48,1.0],[587,49,1.0],[587,51,7.0],[587,52,2.0],[587,56,6.0],[587,57,20.0],[587,59,1.0],[587,62,5.0],[587,63,13.0],[587,64,12.0],[587,65,10.0],[587,66,5.0],[587,67,12.0],[587,68,18.0],[588,4,5.0],[588,6,5.0],[588,8,1.0],[588,10,4.0],[588,11,1.0],[588,12,6.0],[588,14,3.0],[588,15,3.0],[588,16,1.0],[588,23,5.0],[588,25,1.0],[588,28,7.0],[588,32,1.0],[588,34,8.0],[588,36,1.0],[588,43,1.0],[588,44,1.0],[588,45,2.0],[588,46,1.0],[588,47,1.0],[588,49,1.0],[588,52,1.0],[588,57,5.0],[588,58,12.0],[588,59,1.0],[588,60,3.0],[588,61,5.0],[588,62,24.0],[588,63,3.0],[588,66,1.0],[588,67,2.0],[588,68,18.0],[589,0,5.0],[589,1,3.0],[589,2,1.0],[589,3,2.0],[589,4,6.0],[589,6,4.0],[589,7,5.0],[589,8,2.0],[589,11,6.0],[589,12,1.0],[589,13,4.0],[589,15,1.0],[589,16,2.0],[589,17,4.0],[589,20,7.0],[589,22,2.0],[589,23,6.0],[589,24,2.0],[589,25,3.0],[589,26,10.0],[589,27,14.0],[589,28,5.0],[589,29,6.0],[589,30,1.0],[589,32,9.0],[589,34,3.0],[589,35,5.0],[589,38,9.0],[589,43,1.0],[589,44,3.0],[589,46,1.0],[589,47,2.0],[589,48,15.0],[589,49,9.0],[589,52,3.0],[589,57,2.0],[589,58,2.0],[589,59,2.0],[589,62,2.0],[589,63,2.0],[589,64,1.0],[589,65,1.0],[589,67,1.0],[590,0,26.0],[590,1,19.0],[590,2,11.0],[590,3,29.0],[590,4,48.0],[590,5,45.0],[590,6,44.0],[590,7,28.0],[590,8,19.0],[590,9,31.0],[590,10,3.0],[590,11,36.0],[590,12,36.0],[590,13,39.0],[590,14,27.0],[590,15,61.0],[590,16,45.0],[590,17,18.0],[590,18,7.0],[590,20,1.0],[590,21,24.0],[590,22,24.0],[590,23,35.0],[590,24,26.0],[590,25,18.0],[590,26,21.0],[590,27,30.0],[590,28,56.0],[590,29,29.0],[590,30,46.0],[590,31,34.0],[590,32,30.0],[590,33,46.0],[590,34,51.0],[590,35,26.0],[590,36,21.0],[590,37,5.0],[590,38,18.0],[590,39,4.0],[590,41,6.0],[590,42,16.0],[590,43,32.0],[590,44,33.0],[590,45,35.0],[590,46,33.0],[590,47,19.0],[590,48,70.0],[590,49,36.0],[590,51,39.0],[590,52,32.0],[590,56,47.0],[590,57,80.0],[590,58,39.0],[590,59,5.0],[590,60,15.0],[590,61,12.0],[590,62,69.0],[590,63,54.0],[590,64,31.0],[590,65,32.0],[590,67,7.0],[590,68,71.0],[591,0,6.0],[591,1,2.0],[591,2,1.0],[591,3,9.0],[591,4,52.0],[591,6,34.0],[591,7,10.0],[591,8,13.0],[591,9,1.0],[591,11,11.0],[591,12,37.0],[591,13,9.0],[591,14,1.0],[591,15,2.0],[591,16,33.0],[591,17,7.0],[591,18,1.0],[591,19,3.0],[591,20,1.0],[591,22,6.0],[591,23,45.0],[591,24,4.0],[591,25,9.0],[591,26,13.0],[591,27,11.0],[591,28,44.0],[591,29,4.0],[591,30,43.0],[591,31,21.0],[591,32,8.0],[591,33,1.0],[591,34,44.0],[591,35,12.0],[591,37,1.0],[591,38,10.0],[591,41,1.0],[591,42,1.0],[591,43,17.0],[591,44,14.0],[591,45,32.0],[591,46,14.0],[591,47,9.0],[591,48,17.0],[591,49,10.0],[591,52,8.0],[591,56,29.0],[591,57,26.0],[591,58,30.0],[591,59,29.0],[591,60,24.0],[591,61,20.0],[591,62,10.0],[591,63,42.0],[591,64,10.0],[591,65,13.0],[591,66,3.0],[591,67,5.0],[591,68,20.0],[592,2,2.0],[592,4,3.0],[592,6,11.0],[592,8,1.0],[592,12,10.0],[592,13,1.0],[592,16,13.0],[592,19,5.0],[592,20,2.0],[592,22,2.0],[592,23,8.0],[592,28,16.0],[592,30,23.0],[592,31,11.0],[592,34,6.0],[592,39,5.0],[592,43,3.0],[592,44,3.0],[592,45,3.0],[592,46,2.0],[592,47,5.0],[592,48,1.0],[592,49,4.0],[592,52,1.0],[592,57,2.0],[592,58,19.0],[592,59,4.0],[592,60,3.0],[592,61,5.0],[592,62,1.0],[592,63,3.0],[592,64,31.0],[592,65,16.0],[592,66,1.0],[592,68,7.0],[593,0,22.0],[593,1,30.0],[593,2,21.0],[593,3,30.0],[593,4,29.0],[593,5,11.0],[593,6,35.0],[593,7,57.0],[593,8,56.0],[593,9,24.0],[593,10,13.0],[593,11,113.0],[593,12,24.0],[593,13,112.0],[593,14,18.0],[593,15,100.0],[593,16,25.0],[593,17,8.0],[593,18,2.0],[593,19,1.0],[593,20,5.0],[593,21,7.0],[593,22,19.0],[593,23,25.0],[593,24,59.0],[593,25,59.0],[593,26,35.0],[593,27,15.0],[593,28,40.0],[593,29,32.0],[593,30,36.0],[593,31,22.0],[593,32,11.0],[593,33,23.0],[593,34,24.0],[593,35,22.0],[593,36,11.0],[593,38,26.0],[593,39,3.0],[593,41,6.0],[593,42,2.0],[593,43,23.0],[593,44,44.0],[593,46,133.0],[593,47,65.0],[593,48,78.0],[593,49,34.0],[593,51,92.0],[593,52,27.0],[593,56,79.0],[593,57,224.0],[593,58,83.0],[593,59,63.0],[593,60,42.0],[593,61,83.0],[593,62,71.0],[593,63,186.0],[593,64,178.0],[593,65,73.0],[593,66,141.0],[593,67,51.0],[593,68,69.0],[594,0,2.0],[594,2,3.0],[594,4,58.0],[594,5,2.0],[594,6,31.0],[594,7,40.0],[594,8,19.0],[594,11,37.0],[594,12,33.0],[594,13,48.0],[594,14,9.0],[594,15,10.0],[594,16,92.0],[594,17,24.0],[594,19,2.0],[594,22,2.0],[594,23,39.0],[594,24,17.0],[594,25,22.0],[594,26,18.0],[594,27,18.0],[594,28,21.0],[594,29,3.0],[594,30,81.0],[594,31,65.0],[594,32,35.0],[594,34,50.0],[594,35,12.0],[594,36,4.0],[594,38,15.0],[594,42,8.0],[594,43,40.0],[594,44,8.0],[594,45,17.0],[594,46,7.0],[594,47,14.0],[594,48,12.0],[594,49,13.0],[594,51,1.0],[594,52,8.0],[594,56,5.0],[594,57,2.0],[594,58,18.0],[594,59,11.0],[594,60,9.0],[594,61,22.0],[594,62,6.0],[594,63,19.0],[594,64,18.0],[594,66,8.0],[594,67,12.0],[594,68,4.0],[595,0,8.0],[595,1,3.0],[595,3,11.0],[595,4,12.0],[595,5,4.0],[595,6,15.0],[595,7,17.0],[595,8,10.0],[595,9,9.0],[595,11,15.0],[595,12,10.0],[595,13,17.0],[595,14,5.0],[595,15,8.0],[595,16,18.0],[595,17,8.0],[595,19,2.0],[595,21,2.0],[595,22,7.0],[595,23,16.0],[595,24,19.0],[595,25,19.0],[595,26,6.0],[595,27,12.0],[595,28,8.0],[595,29,4.0],[595,30,18.0],[595,31,12.0],[595,32,16.0],[595,33,18.0],[595,34,20.0],[595,35,12.0],[595,36,7.0],[595,38,13.0],[595,39,3.0],[595,41,5.0],[595,43,9.0],[595,44,9.0],[595,45,7.0],[595,46,3.0],[595,47,9.0],[595,48,2.0],[595,49,6.0],[595,51,1.0],[595,52,5.0],[595,56,33.0],[595,57,15.0],[595,58,22.0],[595,59,12.0],[595,60,21.0],[595,61,27.0],[595,62,8.0],[595,63,13.0],[595,64,13.0],[595,65,13.0],[595,66,7.0],[595,67,8.0],[595,68,6.0],[596,0,248.0],[596,1,33.0],[596,2,6.0],[596,3,285.0],[596,4,180.0],[596,5,1.0],[596,6,243.0],[596,7,54.0],[596,8,75.0],[596,11,79.0],[596,12,157.0],[596,13,38.0],[596,14,12.0],[596,15,7.0],[596,16,184.0],[596,17,103.0],[596,22,211.0],[596,23,123.0],[596,24,8.0],[596,25,37.0],[596,26,43.0],[596,27,84.0],[596,28,199.0],[596,29,115.0],[596,30,250.0],[596,31,172.0],[596,32,98.0],[596,33,8.0],[596,34,179.0],[596,35,42.0],[596,36,3.0],[596,38,45.0],[596,39,6.0],[596,41,3.0],[596,42,7.0],[596,43,43.0],[596,44,37.0],[596,45,33.0],[596,46,21.0],[596,47,17.0],[596,48,33.0],[596,49,21.0],[596,51,58.0],[596,52,17.0],[596,56,28.0],[596,57,26.0],[596,58,17.0],[596,59,42.0],[596,60,41.0],[596,61,11.0],[596,62,15.0],[596,63,33.0],[596,64,30.0],[596,65,6.0],[596,66,20.0],[596,67,12.0],[596,68,24.0],[597,4,1.0],[597,5,1.0],[597,7,1.0],[597,8,3.0],[597,11,1.0],[597,12,1.0],[597,16,1.0],[597,17,3.0],[597,24,3.0],[597,25,1.0],[597,27,4.0],[597,28,2.0],[597,30,2.0],[597,32,5.0],[597,34,1.0],[597,49,1.0],[597,61,2.0],[598,0,11.0],[598,1,11.0],[598,2,16.0],[598,3,9.0],[598,4,22.0],[598,5,3.0],[598,6,47.0],[598,7,32.0],[598,8,24.0],[598,9,6.0],[598,11,40.0],[598,12,53.0],[598,13,74.0],[598,14,19.0],[598,15,18.0],[598,16,36.0],[598,17,16.0],[598,18,2.0],[598,21,4.0],[598,22,7.0],[598,23,38.0],[598,24,20.0],[598,25,28.0],[598,26,20.0],[598,27,28.0],[598,28,89.0],[598,29,17.0],[598,30,35.0],[598,31,37.0],[598,32,21.0],[598,33,3.0],[598,34,53.0],[598,35,19.0],[598,36,3.0],[598,38,22.0],[598,39,9.0],[598,41,8.0],[598,42,1.0],[598,43,34.0],[598,44,16.0],[598,45,277.0],[598,46,17.0],[598,47,12.0],[598,48,67.0],[598,49,56.0],[598,52,100.0],[598,56,25.0],[598,57,21.0],[598,58,59.0],[598,59,51.0],[598,60,91.0],[598,61,39.0],[598,62,29.0],[598,63,53.0],[598,64,36.0],[598,65,18.0],[598,66,22.0],[598,67,17.0],[598,68,37.0],[599,0,68.0],[599,1,8.0],[599,3,55.0],[599,4,108.0],[599,6,84.0],[599,7,16.0],[599,8,42.0],[599,11,23.0],[599,12,71.0],[599,13,13.0],[599,16,52.0],[599,17,24.0],[599,22,55.0],[599,23,84.0],[599,24,3.0],[599,25,17.0],[599,26,12.0],[599,27,23.0],[599,28,87.0],[599,29,18.0],[599,30,78.0],[599,31,32.0],[599,32,26.0],[599,34,116.0],[599,35,18.0],[599,38,13.0],[599,42,3.0],[599,43,24.0],[599,44,47.0],[599,45,147.0],[599,46,14.0],[599,47,7.0],[599,48,9.0],[599,49,14.0],[599,51,9.0],[599,52,10.0],[599,56,19.0],[599,57,40.0],[599,59,21.0],[599,60,22.0],[599,61,5.0],[599,62,7.0],[599,63,5.0],[599,64,8.0],[599,65,12.0],[599,66,2.0],[599,67,14.0],[599,68,9.0],[600,4,17.0],[600,6,19.0],[600,7,12.0],[600,8,2.0],[600,11,13.0],[600,12,14.0],[600,13,15.0],[600,16,22.0],[600,17,4.0],[600,22,1.0],[600,23,5.0],[600,24,4.0],[600,25,8.0],[600,26,7.0],[600,27,4.0],[600,28,20.0],[600,30,31.0],[600,31,15.0],[600,32,4.0],[600,33,3.0],[600,34,22.0],[600,35,3.0],[600,38,2.0],[600,43,6.0],[600,45,2.0],[600,46,3.0],[600,48,8.0],[600,49,2.0],[600,51,1.0],[600,52,2.0],[600,57,6.0],[600,58,4.0],[600,59,6.0],[600,61,1.0],[600,64,1.0],[600,65,5.0],[601,0,7.0],[601,1,10.0],[601,2,8.0],[601,3,11.0],[601,4,34.0],[601,5,2.0],[601,6,47.0],[601,7,13.0],[601,8,16.0],[601,9,5.0],[601,10,10.0],[601,11,24.0],[601,12,45.0],[601,13,18.0],[601,14,26.0],[601,15,14.0],[601,16,46.0],[601,17,27.0],[601,18,1.0],[601,19,7.0],[601,20,1.0],[601,21,4.0],[601,22,18.0],[601,23,34.0],[601,24,20.0],[601,25,15.0],[601,26,5.0],[601,27,44.0],[601,28,71.0],[601,29,39.0],[601,30,56.0],[601,31,34.0],[601,32,19.0],[601,33,11.0],[601,34,58.0],[601,35,6.0],[601,36,4.0],[601,37,1.0],[601,38,7.0],[601,39,5.0],[601,41,4.0],[601,42,7.0],[601,43,10.0],[601,44,20.0],[601,45,8.0],[601,46,3.0],[601,47,11.0],[601,48,26.0],[601,49,11.0],[601,52,11.0],[601,56,44.0],[601,57,5.0],[601,58,35.0],[601,59,7.0],[601,60,23.0],[601,61,27.0],[601,62,10.0],[601,63,16.0],[601,64,18.0],[601,65,14.0],[601,67,1.0],[601,68,27.0],[602,0,94.0],[602,1,117.0],[602,2,28.0],[602,3,123.0],[602,4,119.0],[602,5,29.0],[602,6,151.0],[602,7,145.0],[602,8,115.0],[602,9,30.0],[602,10,14.0],[602,11,219.0],[602,12,134.0],[602,13,157.0],[602,14,63.0],[602,15,50.0],[602,16,32.0],[602,17,145.0],[602,18,21.0],[602,20,15.0],[602,21,14.0],[602,22,92.0],[602,23,84.0],[602,24,67.0],[602,25,99.0],[602,26,256.0],[602,27,167.0],[602,28,153.0],[602,29,154.0],[602,30,37.0],[602,31,24.0],[602,32,146.0],[602,33,70.0],[602,34,120.0],[602,35,207.0],[602,36,35.0],[602,38,218.0],[602,39,20.0],[602,41,8.0],[602,42,14.0],[602,43,42.0],[602,44,52.0],[602,46,39.0],[602,47,30.0],[602,48,127.0],[602,49,132.0],[602,51,117.0],[602,52,99.0],[602,56,75.0],[602,57,44.0],[602,58,50.0],[602,59,11.0],[602,60,31.0],[602,61,16.0],[602,62,114.0],[602,63,32.0],[602,64,18.0],[602,66,36.0],[602,67,47.0],[602,68,123.0],[603,0,4.0],[603,2,21.0],[603,3,6.0],[603,4,16.0],[603,7,64.0],[603,8,43.0],[603,10,2.0],[603,11,73.0],[603,13,89.0],[603,14,1.0],[603,15,51.0],[603,16,16.0],[603,18,1.0],[603,19,1.0],[603,22,3.0],[603,23,21.0],[603,24,27.0],[603,25,39.0],[603,27,1.0],[603,28,1.0],[603,30,16.0],[603,31,12.0],[603,34,30.0],[603,43,3.0],[603,44,5.0],[603,46,2.0],[603,47,4.0],[603,48,2.0],[603,49,5.0],[603,51,11.0],[603,56,19.0],[603,57,4.0],[603,58,6.0],[603,59,36.0],[603,60,15.0],[603,61,8.0],[603,63,5.0],[603,64,12.0],[603,65,23.0],[603,66,13.0],[604,1,1.0],[604,2,18.0],[604,4,6.0],[604,6,6.0],[604,7,27.0],[604,8,6.0],[604,9,3.0],[604,11,48.0],[604,12,10.0],[604,13,32.0],[604,14,1.0],[604,15,6.0],[604,16,14.0],[604,17,5.0],[604,21,4.0],[604,22,4.0],[604,23,9.0],[604,24,5.0],[604,25,13.0],[604,26,5.0],[604,27,8.0],[604,28,6.0],[604,29,1.0],[604,30,22.0],[604,31,19.0],[604,32,3.0],[604,34,10.0],[604,35,4.0],[604,36,2.0],[604,38,7.0],[604,43,11.0],[604,44,7.0],[604,45,217.0],[604,46,6.0],[604,47,2.0],[604,48,11.0],[604,49,9.0],[604,51,60.0],[604,52,9.0],[604,56,32.0],[604,57,13.0],[604,58,29.0],[604,59,32.0],[604,60,54.0],[604,61,14.0],[604,62,13.0],[604,63,15.0],[604,64,28.0],[604,65,10.0],[604,67,8.0],[604,68,6.0],[605,0,2.0],[605,1,1.0],[605,3,5.0],[605,4,10.0],[605,5,6.0],[605,6,20.0],[605,7,8.0],[605,8,4.0],[605,9,2.0],[605,11,9.0],[605,12,14.0],[605,13,9.0],[605,14,10.0],[605,16,9.0],[605,17,7.0],[605,22,4.0],[605,23,9.0],[605,24,1.0],[605,25,6.0],[605,26,16.0],[605,27,5.0],[605,28,20.0],[605,29,9.0],[605,30,16.0],[605,31,10.0],[605,32,14.0],[605,33,3.0],[605,34,9.0],[605,35,16.0],[605,36,2.0],[605,38,18.0],[605,43,8.0],[605,44,5.0],[605,45,4.0],[605,46,2.0],[605,47,1.0],[605,48,12.0],[605,49,10.0],[605,51,5.0],[605,52,5.0],[605,56,1.0],[605,57,7.0],[605,58,5.0],[605,59,2.0],[605,63,12.0],[605,65,14.0],[605,67,4.0],[605,68,10.0],[606,0,10.0],[606,2,22.0],[606,3,7.0],[606,4,12.0],[606,5,1.0],[606,6,7.0],[606,7,16.0],[606,8,14.0],[606,11,27.0],[606,12,6.0],[606,13,12.0],[606,14,4.0],[606,16,16.0],[606,17,8.0],[606,18,3.0],[606,21,1.0],[606,22,2.0],[606,23,6.0],[606,24,1.0],[606,25,15.0],[606,26,3.0],[606,27,6.0],[606,28,8.0],[606,29,6.0],[606,30,16.0],[606,31,19.0],[606,32,11.0],[606,34,8.0],[606,35,5.0],[606,38,3.0],[606,43,2.0],[606,44,2.0],[606,45,2.0],[606,51,5.0],[606,57,1.0],[606,60,1.0],[606,61,1.0],[606,68,1.0],[607,0,3.0],[607,1,4.0],[607,2,1.0],[607,3,2.0],[607,4,9.0],[607,5,4.0],[607,6,10.0],[607,7,5.0],[607,8,8.0],[607,9,3.0],[607,10,1.0],[607,11,3.0],[607,12,3.0],[607,13,8.0],[607,14,7.0],[607,15,6.0],[607,16,5.0],[607,17,5.0],[607,18,1.0],[607,22,4.0],[607,23,9.0],[607,24,5.0],[607,25,4.0],[607,26,16.0],[607,27,11.0],[607,28,4.0],[607,29,6.0],[607,30,10.0],[607,31,10.0],[607,32,11.0],[607,34,7.0],[607,35,9.0],[607,36,2.0],[607,38,5.0],[607,39,3.0],[607,42,2.0],[607,43,3.0],[607,44,1.0],[607,46,11.0],[607,47,6.0],[607,48,22.0],[607,49,9.0],[607,51,9.0],[607,52,5.0],[607,56,5.0],[607,57,14.0],[607,58,3.0],[607,59,6.0],[607,60,1.0],[607,61,4.0],[607,62,6.0],[607,63,14.0],[607,64,9.0],[607,65,8.0],[607,68,3.0],[608,4,2.0],[608,6,11.0],[608,8,2.0],[608,11,3.0],[608,12,11.0],[608,13,6.0],[608,16,4.0],[608,17,4.0],[608,23,5.0],[608,25,2.0],[608,28,11.0],[608,30,8.0],[608,31,7.0],[608,34,7.0],[608,43,1.0],[608,45,1.0],[608,46,1.0],[608,47,5.0],[608,48,4.0],[608,49,1.0],[608,52,1.0],[608,57,6.0],[608,60,3.0],[608,61,3.0],[608,62,3.0],[608,64,21.0],[608,65,3.0],[608,66,1.0],[608,68,7.0],[609,0,55.0],[609,1,60.0],[609,2,9.0],[609,3,106.0],[609,4,1.0],[609,5,31.0],[609,6,3.0],[609,7,53.0],[609,8,56.0],[609,9,60.0],[609,10,7.0],[609,11,63.0],[609,12,1.0],[609,13,51.0],[609,14,52.0],[609,15,36.0],[609,17,42.0],[609,18,4.0],[609,19,2.0],[609,22,59.0],[609,23,1.0],[609,24,31.0],[609,25,31.0],[609,26,57.0],[609,27,37.0],[609,28,3.0],[609,29,135.0],[609,32,38.0],[609,33,52.0],[609,34,6.0],[609,35,51.0],[609,36,34.0],[609,38,48.0],[609,39,8.0],[609,41,10.0],[609,42,2.0],[609,46,8.0],[609,47,10.0],[609,48,7.0],[609,49,4.0],[609,51,3.0],[609,52,3.0],[609,56,2.0],[609,57,3.0],[609,62,9.0],[609,63,8.0],[609,64,3.0],[609,65,3.0],[609,66,1.0],[609,68,7.0],[610,0,102.0],[610,1,19.0],[610,2,33.0],[610,3,60.0],[610,4,34.0],[610,6,59.0],[610,7,18.0],[610,8,26.0],[610,11,43.0],[610,12,57.0],[610,13,14.0],[610,15,1.0],[610,16,28.0],[610,17,37.0],[610,22,73.0],[610,23,25.0],[610,24,1.0],[610,25,36.0],[610,26,48.0],[610,27,28.0],[610,28,116.0],[610,29,23.0],[610,30,37.0],[610,31,25.0],[610,32,29.0],[610,34,34.0],[610,35,37.0],[610,38,40.0],[610,43,2.0],[610,44,12.0],[610,45,52.0],[610,46,11.0],[610,47,16.0],[610,48,11.0],[610,49,8.0],[610,51,2.0],[610,52,5.0],[610,56,14.0],[610,57,4.0],[610,58,10.0],[610,59,8.0],[610,60,10.0],[610,61,12.0],[610,62,2.0],[610,63,8.0],[610,64,47.0],[610,65,9.0],[610,66,1.0],[610,67,1.0],[610,68,3.0],[611,4,1.0],[611,12,1.0],[611,28,3.0],[611,31,1.0],[611,44,3.0],[611,51,1.0],[611,57,2.0],[611,63,3.0],[611,67,8.0],[612,6,1.0],[612,23,1.0],[612,31,1.0],[612,34,2.0],[612,38,1.0],[612,44,1.0],[613,0,13.0],[613,1,14.0],[613,2,20.0],[613,3,14.0],[613,4,18.0],[613,5,5.0],[613,6,21.0],[613,7,3.0],[613,8,5.0],[613,9,17.0],[613,11,15.0],[613,12,29.0],[613,13,14.0],[613,14,33.0],[613,15,30.0],[613,16,14.0],[613,17,10.0],[613,18,4.0],[613,20,2.0],[613,21,5.0],[613,22,15.0],[613,23,15.0],[613,24,11.0],[613,25,10.0],[613,26,1.0],[613,27,12.0],[613,28,34.0],[613,29,13.0],[613,30,14.0],[613,31,7.0],[613,32,16.0],[613,33,10.0],[613,34,22.0],[613,35,2.0],[613,36,8.0],[613,39,7.0],[613,41,6.0],[613,42,31.0],[613,43,4.0],[613,44,7.0],[613,46,10.0],[613,47,27.0],[613,48,9.0],[613,49,7.0],[613,51,1.0],[613,52,7.0],[613,56,4.0],[613,57,38.0],[613,58,16.0],[613,60,1.0],[613,62,13.0],[613,63,37.0],[613,64,41.0],[613,65,40.0],[613,68,20.0],[614,0,7.0],[614,2,21.0],[614,3,8.0],[614,4,31.0],[614,6,14.0],[614,7,31.0],[614,8,26.0],[614,11,37.0],[614,12,8.0],[614,13,33.0],[614,14,1.0],[614,15,7.0],[614,16,31.0],[614,17,13.0],[614,22,5.0],[614,23,40.0],[614,24,13.0],[614,25,23.0],[614,26,6.0],[614,27,19.0],[614,28,32.0],[614,30,22.0],[614,31,22.0],[614,32,12.0],[614,34,27.0],[614,38,2.0],[614,39,1.0],[614,41,7.0],[614,42,1.0],[614,43,7.0],[614,44,6.0],[614,45,41.0],[614,46,2.0],[614,47,4.0],[614,48,19.0],[614,49,12.0],[614,52,10.0],[614,56,15.0],[614,57,4.0],[614,58,14.0],[614,59,10.0],[614,60,8.0],[614,61,45.0],[614,62,1.0],[614,63,5.0],[614,64,18.0],[615,0,3.0],[615,1,2.0],[615,2,8.0],[615,3,2.0],[615,4,37.0],[615,5,11.0],[615,6,16.0],[615,7,26.0],[615,8,12.0],[615,9,7.0],[615,11,27.0],[615,12,25.0],[615,13,27.0],[615,14,14.0],[615,15,3.0],[615,16,85.0],[615,17,41.0],[615,18,6.0],[615,21,3.0],[615,22,4.0],[615,23,37.0],[615,24,3.0],[615,25,23.0],[615,27,49.0],[615,28,26.0],[615,29,12.0],[615,30,173.0],[615,31,134.0],[615,32,49.0],[615,34,51.0],[615,35,1.0],[615,36,1.0],[615,38,3.0],[615,39,2.0],[615,41,10.0],[615,42,8.0],[615,43,49.0],[615,44,8.0],[615,45,40.0],[615,46,5.0],[615,47,19.0],[615,48,8.0],[615,49,17.0],[615,51,18.0],[615,52,8.0],[615,56,9.0],[615,57,4.0],[615,58,13.0],[615,59,14.0],[615,60,102.0],[615,61,24.0],[615,62,7.0],[615,63,3.0],[615,64,24.0],[615,66,1.0],[615,67,17.0],[615,68,20.0],[616,2,3900.0],[616,42,1.0],[616,58,7.0],[616,60,2556.0],[617,4,2.0],[617,6,5.0],[617,7,2.0],[617,8,1.0],[617,11,5.0],[617,12,3.0],[617,13,2.0],[617,16,5.0],[617,17,1.0],[617,23,6.0],[617,25,1.0],[617,26,1.0],[617,27,1.0],[617,28,5.0],[617,30,6.0],[617,31,5.0],[617,34,2.0],[617,35,2.0],[617,38,1.0],[617,43,5.0],[617,44,1.0],[617,46,5.0],[617,48,6.0],[617,49,6.0],[617,51,3.0],[617,52,6.0],[617,56,6.0],[617,57,3.0],[617,63,7.0],[617,64,1.0],[617,68,5.0],[618,2,2.0],[618,3,1.0],[618,4,4.0],[618,5,1.0],[618,6,13.0],[618,7,3.0],[618,8,1.0],[618,12,6.0],[618,13,3.0],[618,14,2.0],[618,16,5.0],[618,17,2.0],[618,22,3.0],[618,23,5.0],[618,25,1.0],[618,27,4.0],[618,28,13.0],[618,30,10.0],[618,31,5.0],[618,32,4.0],[618,33,1.0],[618,34,7.0],[618,35,3.0],[618,38,1.0],[618,43,3.0],[618,44,2.0],[618,48,1.0],[618,49,1.0],[618,51,8.0],[618,52,7.0],[618,56,3.0],[618,57,7.0],[618,58,7.0],[618,60,1.0],[618,62,5.0],[618,63,1.0],[619,0,4.0],[619,1,4.0],[619,3,8.0],[619,7,15.0],[619,8,31.0],[619,11,8.0],[619,12,1.0],[619,13,10.0],[619,14,2.0],[619,17,14.0],[619,22,5.0],[619,25,9.0],[619,26,23.0],[619,27,14.0],[619,28,5.0],[619,29,12.0],[619,32,21.0],[619,33,1.0],[619,34,1.0],[619,35,17.0],[619,37,1.0],[619,38,13.0],[619,46,1.0],[619,47,3.0],[619,48,1.0],[619,68,1.0],[620,0,34.0],[620,1,24.0],[620,2,1.0],[620,3,33.0],[620,4,3.0],[620,6,3.0],[620,7,14.0],[620,8,26.0],[620,9,5.0],[620,11,5.0],[620,12,1.0],[620,13,7.0],[620,14,3.0],[620,15,1.0],[620,17,33.0],[620,18,2.0],[620,22,24.0],[620,23,1.0],[620,25,7.0],[620,26,30.0],[620,27,22.0],[620,28,1.0],[620,29,60.0],[620,30,2.0],[620,31,1.0],[620,32,28.0],[620,34,4.0],[620,35,58.0],[620,38,45.0],[620,43,1.0],[620,44,1.0],[620,46,2.0],[620,47,3.0],[620,52,2.0],[620,56,7.0],[620,58,2.0],[620,64,3.0],[621,0,421.0],[621,1,239.0],[621,2,64.0],[621,3,376.0],[621,4,498.0],[621,6,608.0],[621,7,384.0],[621,8,354.0],[621,9,1.0],[621,11,537.0],[621,12,457.0],[621,13,178.0],[621,14,6.0],[621,15,8.0],[621,16,316.0],[621,17,286.0],[621,18,6.0],[621,19,1.0],[621,20,5.0],[621,21,49.0],[621,22,331.0],[621,23,424.0],[621,24,42.0],[621,25,283.0],[621,26,165.0],[621,27,202.0],[621,28,608.0],[621,29,386.0],[621,30,402.0],[621,31,255.0],[621,32,233.0],[621,34,454.0],[621,35,216.0],[621,36,2.0],[621,37,1.0],[621,38,163.0],[621,39,10.0],[621,41,3.0],[621,42,9.0],[621,43,67.0],[621,44,100.0],[621,45,301.0],[621,46,95.0],[621,47,114.0],[621,48,61.0],[621,49,23.0],[621,51,5.0],[621,52,43.0],[621,56,81.0],[621,57,70.0],[621,58,40.0],[621,59,106.0],[621,60,38.0],[621,61,36.0],[621,62,21.0],[621,63,44.0],[621,64,113.0],[621,65,87.0],[621,66,85.0],[621,67,82.0],[621,68,112.0],[622,0,32.0],[622,1,22.0],[622,2,1.0],[622,3,80.0],[622,4,1.0],[622,5,33.0],[622,6,6.0],[622,7,7.0],[622,8,15.0],[622,9,29.0],[622,10,6.0],[622,11,10.0],[622,12,2.0],[622,13,10.0],[622,14,22.0],[622,15,4.0],[622,17,27.0],[622,18,3.0],[622,22,54.0],[622,24,12.0],[622,25,12.0],[622,26,28.0],[622,27,24.0],[622,28,3.0],[622,29,63.0],[622,32,24.0],[622,33,12.0],[622,35,22.0],[622,36,17.0],[622,38,27.0],[622,39,7.0],[622,41,1.0],[622,42,2.0],[622,43,1.0],[622,46,2.0],[622,47,3.0],[622,49,1.0],[622,51,1.0],[622,56,3.0],[622,58,4.0],[622,63,1.0],[622,68,5.0],[623,0,83.0],[623,1,75.0],[623,2,7.0],[623,3,75.0],[623,4,13.0],[623,5,28.0],[623,6,46.0],[623,7,35.0],[623,8,51.0],[623,9,46.0],[623,10,10.0],[623,11,34.0],[623,12,31.0],[623,13,40.0],[623,14,50.0],[623,15,65.0],[623,16,28.0],[623,17,39.0],[623,18,10.0],[623,19,2.0],[623,22,63.0],[623,23,17.0],[623,24,16.0],[623,25,29.0],[623,26,23.0],[623,27,34.0],[623,28,29.0],[623,29,60.0],[623,30,30.0],[623,31,20.0],[623,32,38.0],[623,33,47.0],[623,34,25.0],[623,35,29.0],[623,36,18.0],[623,38,25.0],[623,39,2.0],[623,43,24.0],[623,44,26.0],[623,45,15.0],[623,46,14.0],[623,47,1.0],[623,48,25.0],[623,49,22.0],[623,52,46.0],[623,56,32.0],[623,57,21.0],[623,58,20.0],[623,59,11.0],[623,60,1.0],[623,61,2.0],[623,62,22.0],[623,63,56.0],[623,64,25.0],[623,66,4.0],[623,68,13.0],[624,4,5.0],[624,6,5.0],[624,12,2.0],[624,16,1.0],[624,23,6.0],[624,26,1.0],[624,28,4.0],[624,30,5.0],[624,34,7.0],[624,38,2.0],[624,43,1.0],[624,47,11.0],[624,49,2.0],[624,52,1.0],[624,64,1.0],[625,2,2.0],[625,4,20.0],[625,6,14.0],[625,7,7.0],[625,8,7.0],[625,11,22.0],[625,12,8.0],[625,13,17.0],[625,14,2.0],[625,15,3.0],[625,16,15.0],[625,17,7.0],[625,19,4.0],[625,23,16.0],[625,25,5.0],[625,26,5.0],[625,27,7.0],[625,28,19.0],[625,30,23.0],[625,31,22.0],[625,32,6.0],[625,34,27.0],[625,35,2.0],[625,38,3.0],[625,43,4.0],[625,44,1.0],[625,45,26.0],[625,46,2.0],[625,48,1.0],[625,51,2.0],[625,52,5.0],[625,57,1.0],[625,61,1.0],[625,64,5.0]
[truncated: 4,643,787 more chars]
