# Supplementary material for: Patient propagules: Do soil archives preserve the legacy of fungal and prokaryotic communities?
Source: PLoS One. 2020 Aug 11;15(8):e0237368. doi: 10.1371/journal.pone.0237368 (PMC7418970; doi:10.1371/journal.pone.0237368)
Supplement: S7 File — (FASTA) [file pone.0237368.s007.fasta]

>PS1_2000M-1
CATTACTGAGTGCAGGCCTCTTCCGGGCCTACCCTCCCACCCGTGTCTCTTATATACCCTGTTGCTTTGGCGGGCCCACCGGGTCTCTCCGGTCGCCGGGGGGCACTGCGCCCCCGGGCCCGTGCCCGCCAGAGCACCCTATGAACCCTTCTGAAGATCGGCGGTCTGAGTGGGATGATAATCATTAAAACTTTCAACAATGGATCTCTTGGTTCCGGCATCGATGAAGAACGCAGCGAAATGCGATAAGTAATGTGAATTGCAGAATTCCGTGAATCATCGAATCTTTGAACGCACATTGCGCCCCCTGGCATTCCGGGGGGCATGCCTGTCCGAGCGTCATTTCTGCCCTCAAGCGCGGCTTGTGTGTTGGGCGTGGTCCCCCGGCCCCGGGGGACCTGCTTCAAAGGCAGCGGCGACGTCCCGTCTAGGTCCTCGAGCGTATGGGGCTTTGTCACCCGCTCGGGAGGGGCCTGCGGGCGTTGGTCACCCCTATTTCTTATTGTACGGTTGACCTCGGATCAGGTAGGAGTTACCCGCTGAACTTAAGCATATCAATAAGCGGAGGAAAAGAAACCAACCGGGATTGCCTCAGTAACGGCGAGTGAAGCGGCAAGAGCTCAAATTTGAAATCTGGC
>PS1_2000M-2
CATTACTGAGTGCAGGCCTCTTCCGGGCCTACCCTCCCACCCGTGTCTCTTATATACCCTGTTGCTTTGGCGGGCCCACCGGGTCTCTCCGGTCGCCGGGGGGCACTGCGCCCCCGGGCCCGTGCCCGCCAGAGCACCCTATGAACCCTTCTGAAGATCGGCGGTCTGAGTGGGATGATAATCATTAAAACTTTCAACAATGGATCTCTTGGTTCCGGCATCGATGAAGAACGCAGCGAAATGCGATAAGTAATGTGAATTGCAGAATTCCGTGAATCATCGAATCTTTGAACGCACATTGCGCCCCCTGGCATTCCGGGGGGCATGCCTGTCCGAGCGTCATTTCTGCCCTCAAGCGCGGCTTGTGTGTTGGGCGTGGTCCCCCGGCCCCGGGGGACCTGCTTCAAAGGCAGCGGCGACGTCCCGTCTAGGTCCTCGAGCGTATGGGGCTTTGTCACCCGCTCGGGAGGGGCCTGCGGGCGTTGGTCACCCCTATTTCTTATTGTACGGTTGACCTCGGATCAGGTAGGAGTTACCCGCTGAACTTAAGCATATCAATAAGCGGAGGAAAAGAAACCAACCGGGATTGCCTCAGTAACGGCGAGTGAAGCGGCAAGAGCTCAAATTTGAAATCTGG
>PS1_2000M-3
CAAGTGGTAGGCCCGGGCGACTCTAAACAACCCGGTGCCGCTGCAAGTCCGCGCCCCCTCCCGGGACGTGGGCGACACTTTTGAATTGACGGGGACACCCTAACGCCGAACGCACCAAGCCGTGCCGGGAAACCGCACGGGGGCCCATGCGAAAGACATGGGGGACGGTTACAGACGATTCGGATGACCTGCCACGGCAGCGAAATGGGCAATCCGCAGCGAAGCCCCTACGGCCTCCTGCCTGCGCGGCGGGAAGGCTACGGGGAACGTTCACAGACTAAGTGGAAGTGGGTGGGATGCCGAATCCTGCTTAAGATATAGTCGGGCCCCCTGGGAGACCAGGGGGGCAAGTACACTGCTCGTGCGTGTGTAACCTGTTCCGTAGGTGAACCTGCGGAAGGATCATTACCGAGTGCGGGCCCGCTCTGGGCCCAACCTCCCACCCGTGTCTCGTGCGTACTTTGTTGCTTTGGCGGGCCCACCGGGTCACTCCGGTCGCCGGGGGGCGCTACGCTCCCGGCCCGTGCCCGCCAGAGCACCCCTGTGAACCCTGATGAAGAGAGGCTGTCTGAGTCCCACGATAATCGTTAAAACTTT
>PS1_2000P-1
TTCCGCGGTGTACGCTTATCGAAGCCTCTGCAGCCACGCAAGTGGTAGGCCCGGGCGACTCTAAACAACCCGGTGCCGCTGCAAGTCCGCGCCCCCTCCCGGGACGTGGGCGACACTTTTGAATTGACGGGGACACCCTAACGCCGAACGCACCAAGCCGTGCCGGGAAACCGCACGGGGGCCCATGCGAAAGACATGGGGGACGGTTACAGACGATTCGGATGACCTGCCACGGCAGCGAAATGGGCAATCCGCAGCGAAGCCCCTACGGCCTCCTGCCTGCGCGGCGGGAAGGCTACGGGGAACGTTCACAGACTAAGTGGAAGTGGGTGGGATGCCGAATCCTGCTTAAGATATAGTCGGGCCCCCTGGGAGACCAGGGGGGCAAGTACACTGCTCGTGCGTGTGTAACCTGTTCCGTAGGTGAACCTGCGGAAGGATCATTACCGAGTGCGGGCCCGCTCTGGGCCCAACCTCCCACCCGTGTCTCGTGCGTACTTTGTTGCTTTGGCGGGCCCACCGGGTCACTCCGGTCGCCGGGGGGCGCTACGCTCCCGGGCCCGTGCCCGCCAGAGCACCCCTGTGAACCCTGATGAAGAGAGGCTGTCTGAGTCCCACGATAATCGTTAAAACTTTCAACAATGGATCTCTTGGTTCCGGCATCGATG
>PS1_2000P-2_
CCGGCGGGAACATGATTCCTTCCGCGGTGTACGCTTATCGAAGCCTCTGCAGCCACGCAAGTGGTAGGCCCGGGCGACTCTAAACAACCCGGTGCCGCTGCAAGTCCGCGCCCCCTCCCGGGACGTGGGCGACACTTTTGAATTGACGGGGACACCCTAACGCCGAACGCACCAAGCCGTGCCGGGAAACCGCACGGGGGCCCATGCGAAAGACATGGGGGACGGTTACAGACGATTCGGATGACCTGCCACGGCAGCGAAATGGGCAATCCGCAGCGAAGCCCCTACGGCCTCCTGCCTGCGCGGCGGGAAGGCTACGGGGAACGTTCACAGACTAAGTGGAAGTGGGTGGGATGCCGAATCCTGCTTAAGATATAGTCGGGCCCCCTGGGAGACCAGGGGGGCAAGTACACTGCTCGTGCGTGTGTAACCTGTTCCGTAGGTGAACCTGCGGAAGGATCATTACCGAGTGCGGGCCCGCTCTGGGCCCAACCTCCCACCCGTGTCTCGTGCGTACTTTGTTGCTTTGGCGGGCCCACCGGGTCACTCCGGTCGCCGGGGGGCGCTACGCTCCCGGGCCCGTGCCCGCCAGAGCACCCCTGTGAACCCTGATGAAGAGAGGCTGTCTGAGTCCCACGATAATCGTTAAAACTTTCAACAATGGATCTCTTGGTTCCGGCATCGATGAAGAACGCAGC
>PS1_1995M-1
ATCAGCCTGCCGGCGGGAACATGATTCCTTCCGCGGTGTACGCTTATCGAAGCCTCTGCAGCCACGCAAGTGGTAGGCCCGGGCGACTCTAAACAACCCGGTGCCGCTGCAAGTCCGCGCCCCCTCCCGGGACGTGGGCGACACTTTTGAATTGACGGGGACACCCTAACGCCGAACGCACCAAGCCGTGCCGGGAAACCGCACGGGGGCCCATGCGAAAGACATGGGGGACGGTTACAGACGATTCGGATGACCTGCCACGGCAGCGAAATGGGCAATCCGCAGCGAAGCCCCTACGGCCTCCTGCCTGCGCGGCGGGAAGGCTACGGGGAACGTTCACAGACTAAGTGGAAGTGGGTGGGATGCCGAATCCTGCTTAAGATATAGTCGGGCCCCCTGGGAGACCAGGGGGGCAAGTACACTGCTCGTGCGTGTGTAACCTGTTCCGTAGGTGAACCTGCGGAAGGATCATTACCGAGTGCGGGCCCGCTCTGGGCCCAACCTCCCACCCGTGTCTCGTGCGTACTTTGTTGCTTTGGCGGGCCCACCGGGTCACTCCGGTCGCCGGGGGGCGCTACGCTCCCGGGCCCGTGCCCGCCAGAGCACCCCTGTGAACCCTGATGAAGAGAGGCTGTCTGAGTCCCACGATAATCGTTAAAACTTTCAACAATGGATCTCTTGGTTCCGGCATCGATGAAGAACGCAGCGAAATGCGATAAGTAATGTGAATTGCAGAATTCCGTGAATCATCGAATCTTTGAACGCACATTGCGCCCCCTGGCATTCCG
>PS1_1995M-3
CGGGCCTACCCTCCCACCCGTGTCTCTTATATACCCTGTTGCTTTGGCGGGCCCACCGGGTCTCTCCGGTCGCCGGGGGGCACTGCGCCCCCGGGCCCGTGCCCGCCAGAGCACCCTATGAACCCTTCTGAAGATCGGCGGTCTGAGTGGGATGATAATCATTAAAACTTTCAACAATGGATCTCTTGGTTCCGGCATCGATGAAGAACGCAGCGAAATGCGATAAGTAATGTGAATTGCAGAATTCCGTGAATCATCGAATCTTTGAACGCACATTGCGCCCCCTGGCATTCCGGGGGGCATGCCTGTCCGAGCGTCATTTCTGCCCTCAAGCGCGGCTTGTGTGTTGGGCGTGGTCCCCCGGCCCCGGGGGACCTGCTTCAAAGGCAGCGGCGACGTCCCGTCTAGGTCCTCGAGCGTATGGGGCTTTGTCACCCGCTCGGGAGGGGCCTGCGGGCGTTGGTCACCCCTATTTCTTATTGTACGGTTGACCTCGGATCAGGTAGGAGTTACCCGCTGAACTTAAGCATATCAATAAGCGGAGGAAAAGAAACCAACCGGGATTGCCTCAGTAACGGCGAGTGAAGCGGCAAGAGCTCAAATTTGAAATCTGGCCCCCCCGGGGTCCGAGTTGTAATTTGGAGAGGATGCTTCGGGCACGGTCCCCATCTAAGTGCCCCTGGAACGGGCTGTCACAGAG
>PS2_2000M-1
AGGATCATTACTGAGTGCAGGCCTCTTCCGGGCCTACCCTCCCACCCGTGTCTCTTATATACCCTGTTGCTTTGGCGGGCCCACCGGGTCTCTCCGGTCGCCGGGGGGCACTGCGCCCCCGGGCCCGTGCCCGCCAGAGCACCCTATGAACCCTTCTGAAGATCGGCGGTCTGAGTGGGATGATAATCATTAAAACTTTCAACAATGGATCTCTTGGTTCCGGCATCGATGAAGAACGCAGCGAAATGCGATAAGTAATGTGAATTGCAGAATTCCGTGAATCATCGAATCTTTGAACGCACATTGCGCCCCCTGGCATTCCGGGGGGCATGCCTGTCCGAGCGTCATTTCTGCCCTCAAGCGCGGCTTGTGTGTTGGGCGTGGTCCCCCGGCCCCGGGGGACCTGCTTCAAAGGCAGCGGCGACGTCCCGTCTAGGTCCTCGAGCGTATGGGGCTTTGTCACCCGCTCGGGAGGGGCCTGCGGGCGTTGGTCACCCCTATTTCTTATTGTACGGTTGACCTCGGATCAGGTAGGAGTTACCCGCTGAACTTAAGCATATCAATAAGCGGAGGAAAAGAAACCAACCGGGATTGCCTCAGTAACGGCGAGTGAAGCGGCAAGAGCTCAAATTTGAAATCTGGCCCCCCCGGGGTCCGAGTTGTAATTTGGAGAGGATGCTTCGGGCACGGTCCCCATCTAAGTGCCCCTGGAACGGGCTGTCACAGA
>PS2_2000M-2
CTGCGGAAGGATCATTACCGAGTGCGGGCCCTCGCGGCCCAACCTCCCACCCTTGTCTCCTATACACCTGTTGCTTTGGCGGGCCCACCGGGGCCACCTGGTCGCCGGGGGACGCACGTCCCCGGGCCCGCGCCCGCCGAAGCGCGCTGTGAACCCTGATGAAGATGGGCTGTCTGAGTACTATGAAAATTGTCAAAACTTTCAACAATGGATCTCTTGGTTCCGGCATCGATGAAGAACGCAGCGAAATGCGATAAGTAATGTGAATTGCAGAATTCCGTGAATCATCGAATCTTTGAACGCACATTGCGCCCCCTGGCATTCCGGGGGGCATGCCTGTCCGAGCGTCATTTCTGCCCTCAAGCACGGCTTGTGTGTTGGGTGTGGTCCCCCCGGGGACCTGCCCGAAAGGCAGCGGCGACGTCCGTCTGGTCCTCGAGCGTATGGGGCTCTGTCACTCGCTCGGGAAGGACCTGCGGGGGTTGGTCACCACCACATTTTACCACGGTTGACCTCGGATCAGGTAGGAGTTACCCGCTGAACTTAAGCATATCAATAAGCGGAGGAAAAGAAACCAACCGGGATTGCCTCAGTAACGGCGAGTGAAGCGGCAAGAGCTCAAATTTGAAATCTGGCCCCTTTGGGGTCCGAGTTGTAATTTGCAGAGGATGCTTCGGGTGCGGTCCCCGTCTAAGTGCCCTGGAACGGGCCGTCATAGA
>PS2_2000M-3
TGACCTGCGGAAGGATCATTACCGAGTGCGGGCCCTCGCGGCCCAACCTCCCACCCTTGTCTCCTATACACCTGTTGCTTTGGCGGGCCCACCGGGGCCACCTGGTCGCCGGGGGACGCACGTCCCCGGGCCCGCGCCCGCCGAAGCGCGCTGTGAACCCTGATGAAGATGGGCTGTCTGAGTACTATGAAAATTGTCAAAACTTTCAACAATGGATCTCTTGGTTCCGGCATCGATGAAAAACGCAGCGAAATGCGATAAGTAATGTGAATTGCAGAATTCCGTGAATCATCGAATCTTTGAACGCACATTGCGCCCCCTGGCATTCCGGGGGGCATGCCTGTCCGAGCGTCATTTCTGCCCTCAAGCACGGCTTGTGTGTTGGGTGTGGTCCCCCCGGGGACCTGCCCGAAAGGCAGCGGCGACGTCCGTCTGGTCCTCGAGCGTATGGGGCTCTGTCACTCGCTCGGGAAGGACCTGCGGGGGTTGGTCACCACCACATTTTACCACGGTTGACCTCGGATCAGGTAGGAGTTACCCGCTGAACTTAAGCATATCAATAAGCGGAGGAAAAGAAACCAACCGGGATTGCCTCAGTAACGGCGAGTGAAGCGGCAAGAGCTCAAATTTGAAATCTGGCCCCTTTGGGGTCCGAGTTGTAATTTGCAGAGGATGCTTCGGGTGCGGTCCCCGTCTAAGTGCCCTGGA
>PS2_2000P-1
GTGACCTGCGGAAGGATCATTACTGAGTGCAGGCCTCTTCCGGGCCTACCCTCCCACCCGTGTCTCTTATATACCCTGTTGCTTTGGCGGGCCCACCGGGTCTCTCCGGTCGCCGGGGGGCACTGCGCCCCCGGGCCCGTGCCCGCCAGAGCACCCTATGAACCCTTCTGAAGATCGGCGGTCTGAGTGGGATGATAATCATTAAAACTTTCAACAATGGATCTCTTGGTTCCGGCATCGATGAAGAACGCAGCGAAATGCGATAAGTAATGTGAATTGCAGAATTCCGTGAATCATCGAATCTTTGAACGCACATTGCGCCCCCTGGCATTCCGGGGGGCATGCCTGTCCGAGCGTCATTTCTGCCCTCAAGCGCGGCTTGTGTGTTGGGCGTGGTCCCCCGGCCCCGGGGGACCTGCTTCAAAGGCAGCGGCGACGTCCCGTCTAGGTCCTCGAGCGTATGGGGCTTTGTCACCCGCTCGGGAGGGGCCTGCGGGCGTTGGTCACCCCTATTTCTTATTGTACGGTTGACCTCGGATCAGGTAGGAGTTACCCGCTGAACTTAAGCATATCAATAAGCGGAGGAAAAGAAACCAACCGGGATTGCCTCAGTAACGGCGAGTGAAGCGGCAAGAGCTCAAATTTGAAATCTGGCCCCCCCGGGGTCCGAGTTGTAATTTGGAGAGGATGCTTCGGGCACGGTCCCCATCTAAGTGCCCCTGGAACGGGCTGTCACAGAGGGTGAGAACCCCGTATGGG
>PS2_2000P-2
ACATGATTCCTTCCGCGGTGTACGCTTATCGAAGCCTCTGCAGCCACGCAAGTGGTAGGCCCGGGCGACTCTAAACAACCCGGTGCCGCTGCAAGTCCGCGCCCCCTCCCGGGACGTGGGCGACACTTTTGAATTGACGGGGACACCCTAACGCCTAACGCACCAAGCCGTGCCGGGAAACCGCACGGGGGCCCATGCGAAAGACATGGGGGACGGTTACAGACGATTCGGATGACCTGCCACGGCAGCGAAATGGGCAATCCGCAGCGAAGCCCCTACGGCCTCCTGCCTGCGCGGCGGGAAGGCTACGGGGAACGTTCACAGACTAAGTGGAAGTGGGTGGGATGCCGAATCCTGCTTAAGATATAGTCGGGCCCCCTGGGAGACCAGGGGGGCAAGTACACTGCTCGTGCGTGTGTAACCTGTTCCGTAGGTGAACCTGCGGAAGGATCATTACCGAGTGCGGGCCCGCTCTGGGCCCAACCTCCCACCCGTGTCTCGTGCGTACTTTGTTGCTTTGGCGGGCCCACCGGGTCACTCCGGTCGCCGGGGGGCGCTACGCTCCCGGGCCCGTGCCCGCCAGAGCACCCCTGTGAACCCTGATGAAGAGAGGCTGTCTGAGTCCCACGATAATCGTTAAAACTTTCAACAATGGATCTCTTGGTTCCG
>PS2_1995M-1
AGGATCATTACTGAGTGCAGGCCTCTTCCGGGCCTACCCTCCCACCCGTGTCTCTTATATACCCTGTTGCTTTGGCGGGCCCACCGGGTCTCTCCGGTCGCCGGGGGGCACTGCGCCCCCGGGCCCGTGCCCGCCAGAGCACCCTATGAACCCTTCTGAAGATCGGCGGTCTGAGTGGGATGATAATCATTAAAACTTTCAACAATGGATCTCTTGGTTCCGGCATCGATGAAGAACGCAGCGAAATGCGATAAGTAATGTGAATTGCAGAATTCCGTGAATCATCGAATCTTTGAACGCACATTGCGCCCCCTGGCATTCCGGGGGGCATGCCTGTCCGAGCGTCATTTCTGCCCTCAAGCGCGGCTTGTGTGTTGGGCGTGGTCCCCCGGCCCCGGGGGACCTGCTTCAAAGGCAGCGGCGACGTCCCGTCTAGGTCCTCGAGCGTATGGGGCTTTGTCACCCGCTCGGGAGGGGCCTGCGGGCGTTGGTCACCCCTATTTCTTATTGTACGGTTGACCTCGGATCAGGTAGGAGTTACCCGCTGAACTTAAGCATATCAATAAGCGGAGGAAAAGAAACCAACCGGGATTGCCTCAGTAACGGCGAGTGAAGCGGCAAGAGCTCAAATTTGAAATCTGGCCCCCCCGGGGTCCGAGTTGTAATTTGGAGAGGATGCTTCGGGCACGGTCCCCATCTAAGTGCCCCTGGAACGGGCTGTCACAGAGGGTGAGAACCCCGTATG
>PS2_1995M-2
GATCATTACCTAGAGTTTGTGGACTTCGGTCTGCTACCTCTTACCCATGTCTTTTGAGTACCTTCGTTTCCTCGGCGGGTCCGCCCGCCGGTTGGACAACATTCAAACCCTTTGCAGTTGCAATCAGCGTCTGAAAAAACTTAATAGTTACAACTTTCAACAACGGATCTCTTGGTTCTGGCATCGATGAAGAACGCAGCGAAATGCGATAAGTAGTGTGAATTGCAGAATTCAGTGAATCATCGAATCTTTGAACGCACATTGCGCCCCTTGGTATTCCATGGGGCATGCCTGTTCGAGCGTCATTTGTACCTTCAAGCTCTGCTTGGTGTTGGGTGTTTTGTCTCGCCTCCGCGCGCAGACTCGCCTTAAAACAATTGGCAGCCGGCGTATTGATTTCGGAGCGCAGTACATCTCGCGCTTTGCACTCATAACGACGACGTCCAAAAGTACATTTTTACACTCTTGACCTCGGATCAGGTAGGGATACCCGCTGAACTTAAGCATATCAATAAGCGGAGGAAAAGAAACCAACAGGGATTGCCCTAGTAACGGCGAGTGAAGCGGCAACAGCTCAAATTTGAAATCTGGCGTCTTTGGCGTCCGAGTTGTAATTTGCAGAGGGCGCTTTGGCATTGGCAGCGGTCCAAGTTCCTTGGAACAGGACGTCACAGAGGGTGAGAATCCCGTACGTGGTCGCTAGCCTTTACCGTGTAAAGCCCCTTCGACGAGTCGAGTTGTTTG
>PS3_2000P-1
GCCTGCCGGCGGGTACATGATTCCTTCCGCGTTGTACGCTTATCGAAGCCTCTGCATTCACGCAAGTGGTTGGCCCGGGCGACTCTAAACAACCCGGTGCCGCTGCAAGTCCGCGCCCCCTCCCGGGACGTGGGCGACACTTTTGAATTGACGGGGACACCCTAACGCCGAACGCACCAAGCCGTGCCGGGAAACCGCACGGGGGCCCATGCGAAAGACATGGGGGACGGTTACAGACGATTCGGATGACCTGCCACGGCAGCGAAATGGGCAATCCGCAGCGAAGCCCCTACGGCCTCCTGCCTGCGCGGCGGGAAGGCTACGGGGAACGTTCACAGACTAAGTGGAAGTGGGTGGGATGCCGAATCCTGCTTAAGATATAGTCGGGCCCCCTGGGAGACCAGGGGGGCAAGTACACTGCTCGTGCGTGTGTAACCTGTTCCGTAGGTGAACCTGCTGAAGGATCATTACCGAGTGCGGGCCCGCTCTGGGCCCAACCTCCCACCCGTGTCTCGTGCGTACTTTGTTGCTTTGGCGGGCCCACCGGGTCACTCCGGTCGCCGGGGGGCGCTACGCTCCCGGGCCCGTGCCCGCCAGAGCACCCCTGTGAACCCTGATGAAGAGAGGCTGTCTGAGTCCCACGATAATCGTTAAAACTTTCAACAATGGATCTCTTG
>PS3_1995M-1
GATCAGCCTGCCGGCGGGAACATGATTCCTTCCGCGGTGTACGCTTATCGAAGCCTCTGCATCCACGCAAGTGGTAGGCCCGGGCGACTCTAAACAACCCGGTGCCGCTGCAAGTCCGCGCCCCCTCCCGGGACGTGGGCGACACTTTTGAATTGACGGGGACACCCTAACGCCGAACGCACCAAGCCGTGCCGGGAAACCGCACGGGGGCCCATGCGAAAGACATGGGGGACGGTTACAGACGATTCGGATGACCTGCCACGGCAGCGAAATGGGCAATCCGCAGCGAAGCCCCTACGGCCTCCTGCCTGCGCGGCGGGAAGGCTACGGGGAACGTTCACAGACTAAGTGGAAGTGGGTGGGATGCCGAATCCTGCTTAAGATATAGTCGGGCCCCCTGGGAGACCAGGGGGGCAAGTACACTGCTCGTGCGTGTGTAACCTGTTCCGTAGGTGAACCTGCGGAAGGATCATTACCGAGTGCGGGCCCGCTCTGGGCCCAACCTCCCACCCGTGTCTCGTGCGTACTTTGTTGCTTTGGCGGGCCCACCGGGTCACTCCGGTCGCCGGGGGGCGCTACGCTCCCGGGCCCGTGCCCGCCAGAGCACCCCTGTGAACCCTGATGAAGAGAGGCTGTCTGAGTCCCACGATAATCGTT
>PS3_1995P-1
CTGCCGGCGGGACATGATTCCTTCCGCGGTGTACGCTTATCGAAGCCTCTGCAGCCACGCAAGTGGTAGGCCCGGGCGACTCTAAACAACCCGGTGCCGCTGCAAGTCCGCGCCCCCTCCCGGGACGTGGGCGACACTTTTGAATTGACGGGGACACCCTAACGCCGAACGCACCAAGCCGTGCCGGGAAACCGCACGGGGGCCCATGCGAAAGACATGGGGGACGGTTACAGACGATTCGGATGACCTGCCACGGCAGCGAAATGGGCAATCCGCAGCGAAGCCCCTACGGCCTCCTGCCTGCGCGGCGGGAAGGCTACGGGGAACGTTCACAGACTAAGTGGAAGTGGGTGGGATGCCGAATCCTGCTTAAGATATAGTCGGGCCCCCTGGGAGACCAGGGGGGCAAGTACACTGCTCGTGCGTGTGTAACCTGTTCCGTAGGTGAACCTGCGGAAGGATCATTACCGAGTGCGGGCCCGCTCTGGGCCCAACCTCCCACCCGTGTCTCGTGCGTACTTTGTTGCTTTGGCGGGCCCACCGGGTCACTCCGGTCGCCGGGGGGCGCTACGCTCCCGGGCCCGTGCCCGCCAGAGCACCCCTGTGAACCCTGATGAAGAGAGGCTGTCTGAGTCCCACGATAATCGTTAAAACTTTCAACAATGGATCTCTTGGTTCCGGCAT
>PS3_1995P-2
GCCTGCCGGCGGGAACATGATTCCTTCCGCGGTGTACGCTTATCGAAGCCTCTGCAGCCACGCAAGTGGTAGGCCCGGGCGACTCTAAACAACCCGGTGCCGCTGCAAGTCCGCGCCCCCTCCCGGGACGTGGGCGACACTTTTGAATTGACGGGGACACCCTAACGCCGAACGCACCAAGCCGTGCCGGGAAACCGCACGGGGGCCCATGCGAAAGACATGGGGGACGGTTACAGACGATTCGGATGACCTGCCACGGCAGCGAAATGGGCAATCCGCAGCGAAGCCCCTACGGCCTCCTGCCTGCGCGGCGGGAAGGCTACGGGGAACGTTCACAGACTAAGTGGAAGTGGGTGGGATGCCGAATCCTGCTTAAGATATAGTCGGGCCCCCTGGGAGACCAGGGGGGCAAGTACACTGCTCGTGCGTGTGTAACCTGTTCCGTAGGTGAACCTGCGGAAGGATCATTACCGAGTGCGGGCCCGCTCTGGGCCCAACCTCCCACCCGTGTCTCGTGCGTACTTTGTTGCTTTGGCGGGCCCACCGGGTCACTCCGGTCGCCGGGGGGCGCTACGCTCCCGGGCCCGTGCCCGCCAGAGCACCCCTGTGAACCCTGATGAAGAGAGGCTGTCTGAGTCCCACGATAATCGTTAAAACTTTCAACAATGGATCTCTTGGTTCCGGCATCGATGAAGAACGCAGCGAAATGCGATAAGTAATGTGAATTGCAGAATTCCGTGAATCATCGAATCTTTGAACGCACATTGCGCCCCCTGGCATTCCG
>DF2_2010R-1
GGATCATTAAAGCGTTGAGCCTGCGCCTCCCCGGCGTAGGTGAAACCCCACCCGTGACTACTACACCACATGTTGCTTTGGCGGGCCCGCCTCTGGCTGCCGGGGTTTCTCTGGATAGCGCCCGCCAAAGATACACTGAACTTCTGTGAAACTGGATGTCTGAGTTGATATCAATCATTAAAACTTTCAACAATGGATCTCTTGGTTCCGGCATCGATGAAGAACGCAGCGAAATGCGATAAGTAATGTGAATTGCAGAATTCCGTGAATCATCGAATCTTTGAACGCACATTGCGCCCTCTGGTATTCCGGAGGGCATGCCTGTCCGAGCGTCATTGCAACCTTCAAGCGCGGCTTGTGTGTTGGGCCTCGTCCCCCGTGGACGGGCCTCAAAGGCAGTGGCGGCGTCCGTTTTGGTGCCCGAGCGTATGGGAATTCTATACCGCTTCAAGGCCCGGCGGCGCTGGTCAAGACCAATTTTTATCGGTTGACCTCGGATCAGGTAGGGATACCCGCTGAACTTAAGCATATCAATAAGCGGAGGAAAAGAAACCAACAGGGATTGCCCCAGTAACGGCGAGTGAAGCGGCAAAAGCTCAAATTTGAAATCTGGCTC
